# Supplementary material for: Structure and evolution of barley powdery mildew effector candidates
Source: BMC Genomics. 2012 Dec 11;13:694. doi: 10.1186/1471-2164-13-694 (PMC3582587; doi:10.1186/1471-2164-13-694)
Supplement: Additional file 1 — Summary of all CSEPs. The table includes for all 491 CSEPs various types of protein and gene expression data. The table is sorted according to the MCL family of paralogs to improve the overview of the properties of the different families. Footnotes: 1) The CSEPs described previously [10] are in light blue cells and the new CSEPs are in light red cells. 2) The gene Ids are as published [10] and in Blugen database (http://www.blugen.org) 3) Signal peptide predicted with SignalP 4) BLASTP homologies to genomic sequence data [10] 5) InterProScan gene ontologies (http://www.ebi.ac.uk/Tools/pfa/iprscan/) 6) Only those having structural models belonging to RNases are included 7) IntFOLD model scores 8) Position for the first YxC-motif in the mature protein 9) Disulphide bonds predicted using Disulfind (http://disulfind.dsi.unifi.it/). The positions are for the bond-forming cysteine pairs in the mature protein 10) The ratio of expression in haustorial epidermal strips versus epiphytic material 5 dpi determined by RNA-sequencing 11) The columns Q to Z show the presence of the CSEPs in the EST libraries described in Additional file 8. [file 1471-2164-13-694-S1.xlsx]

## Sheet: Table S1
ID and properties					Homologies					Motifs and disulphide bonds				Protein and gene expression												IntFOLD structural analysis							Sequences
1) The CSEPs described previously (Spanu et al. 2010) are in light blue cells and the new CSEPs are in light red cells. 2) The gene Ids are as published (Spanu et al. 2010) and in Blugen database (www.blugen.org). 3) Signal peptide predicted with Signal P					4) BLASTp homologies to unpublished genomic sequence data. 5) InterProScan gene ontologies (http://www.ebi.ac.uk/Tools/pfa/iprscan/). 6) Only those having structural models belonging to RNases are included. 7) IntFOLD model scores for the RNase-related models					8) Position for the first YxC-motif in the mature protein. 9) Disulphide bonds predicted using Disulfind (http://disulfind.dsi.unifi.it/). The positions are for the bond-forming cysteine pairs in the mature protein				10) The ratio of expression in haustorial epidermal strips versus epiphytic material 5 dpi determined by RNA-sequencing. 11) The columns Q to Z shows the presence of the CSEPs in the EST-libraries described in table Additional file 9
CSEP ID1)	Gene ID in Blugen2)	Family	SP	Length	Homology4)	Homology4)	InterProscan Gos 5)	Structural	3D model	1. YxC-	site8)	Disulfide	Positions	Proteome	Haustoria/	Cogeme	Conidia	Germinating	Epiphytic	Epiphytic	Epiphytic	Epidermal cells	Epidermal cells		Cleistothecia	CSEP ID	URL for structural and functional annotations	Top 3D-Model name	Confidence	Global model	General	Protein	CSEP ID	AA	CDS
			site3)		E. pisi	G. orontii		annotation	propability7)	motif		bond	in mature	data	epiphytic	Mixed		conidia	hyphae	hyphae	hyphae	without epiphytic material	without epiphytic material	Hits	3 month post			(PDBsum links for templates used)	and P-value11)	quality score	function	description
								description model6)				predicted9)	protein		expression ratio10)	data		20 hpi	3 dpi	6 dpi	5 dpi 454-sequencing	7 dpi	Godfrey et al. 2010		inoculation
CSEP0001	bgh00012 polypeptide	24	22	126			-	-		FAC	23	yes	3 - 96	Seen in Hyphae or (haustoria + hyphae)	437.819						epiphytic		BghEfc39	9		CSEP0001	http://www.reading.ac.uk/bioinf/servlets/nFOLD/IntFOLDresults.jsp?time=13_34_27_18_2-9-2011_All_2s0m589vdtfs5h9o&md5=2s0m589vdtfs5h9o&targetname=CSEPs_bgh00012_polypeptide	nFOLD4_3hymb_spk2_TS8	0.1558	0.1272	ligase	Q8NHZ8 (CDC26_HUMAN) - Anaphase-promoting complex subunit CDC26 cdc26n(complex)	CSEP0001	mlsrlsllsilfglfisesaasfacpsgnifqdnevepraneiysqginldtergqrsnyqgitflgsrnsdyfafeapfsrpdisdrtykinvqypsrrfdliemtqrsstklestcdnyygyev*	atgttatctcgtctttctttgctgtccattttgtttggacttttcatctctgaaagcgccgcaagttttgcttgtccaagtggcaatatattccaagacaatgaagtagagccaagagcaaatgaaatatacagtcagggtattaacctagatactgaacgaggtcaacgatcaaattatcaaggcatcacgttccttggtagcagaaacagtgattattttgctttcgaagctcccttttctcgtcctgatatatcggatagaacatacaaaattaatgtgcaatatccatcacgacgctttgatttgatagagatgacacaacgatcgagtacaaagttagaaagtacttgtgataattattatggctatgaagtataa
CSEP0002	bgh00013 polypeptide	10	21	159			-	-		FDC	35	no		Haustoria only	93.2015						epiphytic		BghEfc35	10		CSEP0002	http://www.reading.ac.uk/bioinf/servlets/nFOLD/IntFOLDresults.jsp?time=13_34_28_190_2-9-2011_All_tdh83967j49g4id3&md5=tdh83967j49g4id3&targetname=CSEPs_bgh00013_polypeptide	nFOLD4_2awaa__sp3_TS9	0.3429	0.0948	oxidoreductase	Ring-hydroxylating dioxygenase alpha subunit	CSEP0002	mrfssiavifqcansfgtalaafkgyhideglksfdcdglvisepdyrdqqyrasrsiennvhphqttgdfmnaylgnfsdgrwvifsdessrrfylcnldipgtieiadnksqetsyvlvldnlgravaiftkltvtetdmsgesltgtkyeicgivr*	atgcgcttttcaagcatcgccgtaatctttcaatgcgcaaactcctttgggacggctcttgctgccttcaaggggtatcatattgatgaggggcttaaatcgtttgactgtgacggacttgttattagcgaacctgattatagagatcaacaatatagggcatcaagaagtattgaaaacaatgtgcacccccaccagactacgggagactttatgaatgcttatttagggaacttcagtgatggaagatgggtcatattttcagatgaatcctcgaggaggttttatctttgtaatctcgacatacctggtacaattgaaatagccgacaataaaagtcaagaaacctcctatgttcttgtactcgataacctgggccgcgcagtggccatattcacg…
CSEP0003	bgh00014 polypeptide	2	20	288			RNA binding; ribonuclease activity	-		FVC	37	yes	209 - 240	-	-											CSEP0003	http://www.reading.ac.uk/bioinf/servlets/nFOLD/IntFOLDresults.jsp?time=13_34_29_359_2-9-2011_All_urndu3ltcviof60m&md5=urndu3ltcviof60m&targetname=CSEPs_bgh00014_polypeptide	nFOLD4_1ybia_spk2_TS2	0.3682	0.0918	Toxin	Q45871 (Q45871_CLOBO) - HA-33 neurotoxin-associated protein from clostridium botulinum type a	CSEP0003	mwinlsvtlaiswlilqvkcddipysdmylpdgingfvcdlefhsidhvrevakkgveaffyrkralkfpktfedtklfnvksdillswpimssrlfytrtpgnsrliintrgqimgivvisfqkpshkisynkcipvrrsleenneeqtllneywglanptfgyscgskffpksivdkilgpdwntnyqqrlsrqhklpsfkkytgdeftgvdlywypfqqgtsekpcsgrpgkyravfdmsngeikgiinikeknekcvtvwdvssissnniyvssstlnldrvrd*	atgtggattaatttgagtgttactcttgcaatatcttggttaatacttcaagtcaaatgtgatgacatcccatactcggatatgtacctaccggatggaatcaatggcttcgtatgtgacttagaatttcattctatcgaccatgtacgggaagtagccaagaaaggtgtcgaggcgtttttctatagaaaaagggctttgaaatttccgaaaacattcgaagatacaaaactatttaatgtcaaatcagacatccttctctcatggcctattatgtccagtagattattttatactagaaccccagggaattctcgactcatcataaacactagaggtcaaatcatgggcatagttgtgatatccttccaaaagccatctcataaaattagttacaat…
CSEP0004	bgh00016 polypeptide	36	19	139			-	-				yes	13 - 31, 89 - 115	Seen in Hyphae or (haustoria + hyphae)	105.12	Cogeme					epiphytic		CL21Contig1	30		CSEP0004	http://www.reading.ac.uk/bioinf/servlets/nFOLD/IntFOLDresults.jsp?time=13_34_30_529_2-9-2011_All_uvm2h7rqn3jti3ek&md5=uvm2h7rqn3jti3ek&targetname=CSEPs_bgh00016_polypeptide	nFOLD4_2jv9a_sp3_TS6	0.1347	0.1333	Structural protein, protein binding	Q99LM3 (SMTL1_MOUSE) - Smoothelin-like protein 1	CSEP0004	mrsaksllllacilagvnaqvrtyqaqqgadcdgsvytvgminevidsycvdlvnqkalgnvdhlyrynmavnsaishyylplpyvdiygrvledatplhfaavqgdcqfqhvakfkfgppqdlvvtlanrevcdpyyr*	atgcggtcagcaaagagcctacttcttcttgcttgcattctggctggtgtaaatgcacaggttagaacttatcaagcacaacaaggtgctgattgcgacgggtcggtctacaccgtgggaatgatcaatgaagtcatcgattcctactgtgttgatctagtaaatcagaaagcacttggaaatgtagatcatctttacaggtacaacatggcagtaaattctgctatctcgcactactatctgcctctgccatatgtggacatatatggacgtgtgttagaagatgccacgcccctacacttcgcggcagtccaaggagattgtcaattccaacacgtcgcaaaatttaaatttggtccacctcaagaccttgtggtgaccctcgctaatagggaagtc…
CSEP0005	bgh00020 polypeptide	25	23	126			-	-		YIC	26	yes	5 - 100	Seen in Hyphae or (haustoria + hyphae)	446.304							Epidermis	BghEfc34	10		CSEP0005	http://www.reading.ac.uk/bioinf/servlets/nFOLD/IntFOLDresults.jsp?time=13_34_31_721_2-9-2011_All_eg5bhs6t9lbu116k&md5=eg5bhs6t9lbu116k&targetname=CSEPs_bgh00020_polypeptide	nFOLD4_1e43a2_spk2_TS1	0.05096	0.1764	Hydrolase	P00692 (AMY_BACAM) - Alpha-amylase	CSEP0005	mrtatliacvgtwllslastvqcadyicdneaevpakfvndflsharvqarnrqsgyslenpgdvysggrnplywraiivsqdlerfngqhyeyrivydsqfnlhkleavrlngggsettfhcysy*	atgcgtacagccactctcatcgcatgcgttggtacctggcttctctctctggcttctacagtgcaatgtgcggattatatatgtgataatgaagctgaagtcccggcaaaattcgtcaatgatttcttaagtcacgccagagtgcaggcaagaaacagacaatctggttatagcttggaaaatccgggtgatgtgtattctggcggaagaaatccactgtattggcgcgctatcattgtttcgcaagatttagaaagattcaatggtcaacattatgaatacagaatagtttatgactcccaatttaacctgcataaattggaagcagtcagactgaatggaggaggtagtgagacaacttttcattgttacagttattaa
CSEP0006	bgh00021 polypeptide	2	20	412			RNA binding; ribonuclease activity	Ribonuclease Ms	0.4003	FVC	37	yes	19 - 363, 115 - 135, 147 - 181, 240 - 275	-	8.52676											CSEP0006	http://www.reading.ac.uk/bioinf/servlets/nFOLD/IntFOLDresults.jsp?time=13_34_32_890_2-9-2011_All_d4mas917lbbdml95&md5=d4mas917lbbdml95&targetname=CSEPs_bgh00021_polypeptide	nFOLD4_1rdsA_HHsearch_TS2	0.4003	0.0883	Hydrolase	P00653 (RNMS_ASPSA) - Guanyl-specific ribonuclease Ms	CSEP0006	mwinlcvtlsiswlilqvscdnipdsdmylpdgtngfvcdldfysidhvreaakkgveaffykrkvdkfpktfedtqlynvksdillswpiissglfyyrtpgnsrliintrgqimgivvisfqkpshkisynkcipvrrsleennkgqsllnecwglatptfgyncgskffpksildkmigpdaiknyqqrlsgrnklsclikytgdefsgvdlywyplhqklsdkrlagpssrfrvvfdisnsefkgiidvenrnkkcvtvwdvssissnniyissstlnldkvgdghwpqtcfghklkskimwlylefalkywmstlnesnpnlpltsqkfiyswfirpgetnkdssnhvfaiayntkhnnyklylmktrnvkvdvhnpclefstddidrlrkhig…	atgtggattaatttatgcgttactctttcaatatcttggttaatacttcaagtcagttgtgataacatcccagactcggatatgtaccttccggatggaaccaatggcttcgtatgtgatttagatttctattctatcgatcatgtacgggaagcagccaagaaaggtgtcgaggcgtttttctataaaagaaaggttgataaattcccgaaaacattcgaagatacacaactatataatgtgaaatcagatatccttctctcatggcctattatttccagtggattattttattataggaccccagggaattctcgcctcatcataaacactagaggccaaatcatgggcatagttgtgatatccttccaaaagccatctcataaaattagttacaat…
CSEP0007	bgh00027 polypeptide		19	234			-	-				yes	23 - 50, 56 - 123	Seen in Hyphae or (haustoria + hyphae)	27.0091		Conidia		3 dpi		epiphytic	Epidermis	CL158Contig1	4		CSEP0007	http://www.reading.ac.uk/bioinf/servlets/nFOLD/IntFOLDresults.jsp?time=13_34_34_59_2-9-2011_All_tel6kfkq9fn52f4a&md5=tel6kfkq9fn52f4a&targetname=CSEPs_bgh00027_polypeptide	nFOLD4_3okjh_sp3_TS10	0.1128	0.1408	Hydrolase/hydrolase inhibitor	Proteasome component yeast subunits, Y7, Y13 (complex)	CSEP0007	mlfsqtislifllapsvlgektekvtpdfvkispsiksgvdcgthvytdlqlkklaynslrfeklvkqctertgcfkkldyrskfmgyvlnphfskqfyyirarstggllkgrfaknnivvvaddgnvvgvltkdnstwvncpsrqkvgfisqeqvsdvqkaeqlmtsksnaksangikvaqtadmtknypaesderssvprgassprgasspraaeksaqdnvptdpstsgsn*	atgcttttctcccagaccatcagcctaattttcttgctcgccccctctgttttgggagagaaaactgaaaaagtcacacctgactttgttaaaatttccccttctatcaaatcaggcgttgactgtgggacacatgtctacaccgacctccagctgaaaaaattggcctataactcactgagatttgaaaaattagtcaaacaatgcaccgaaagaactgggtgtttcaagaagcttgactaccgcagcaaattcatgggctatgttctaaaccctcacttctccaagcaattttattacatacgcgcccgttcaactggcggtttattaaaaggaagattcgcaaagaataacatagttgtcgtagcggacgacggaaatgtcgtaggtgttctaacc…
CSEP0008	bgh00029 polypeptide		26	118			-	Ribonuclease U2	0.06423	WQC	29	yes	5 - 91	Seen in Hyphae or (haustoria + hyphae)	226.001			20 hpi			epiphytic		BghEfc26	15	Cleistothecia	CSEP0008	http://www.reading.ac.uk/bioinf/servlets/nFOLD/IntFOLDresults.jsp?time=13_34_35_228_2-9-2011_All_3gke8nta1tq1sm0e&md5=3gke8nta1tq1sm0e&targetname=CSEPs_bgh00029_polypeptide	nFOLD4_1rtu__sp3_TS1	0.06423	0.1657	Hydrolase	P00654 (RNU2_USTSP) - Ribonuclease U2	CSEP0008	mkfyhssfvsnltilslflningafsrtwqcpsgdilyeedvyshtnmnsfehfpfktiedevyentslsrgvvykvldvhpssssattfavftsnkrvavvyqqgyrnnrkfieect*	atgaaattttatcactcatcatttgtttcaaacttgacaatactatctttgttcttgaacattaatggcgctttttcacgaacgtggcaatgcccaagcggtgacatactttatgaagaagatgtttattcacatacaaatatgaattcctttgaacactttccgtttaaaactatagaggatgaagtctatgaaaacactagtttgagtcgcggtgtcgtttacaaggtattggatgtgcatccttcgtcatctagcgcaacaacttttgctgtctttacttcaaataaacgagtggcagtagtataccaacagggctatcgaaataaccgaaaattcattgaagaatgcacctag
CSEP0009	bgh00034 polypeptide	2	20	412			RNA binding; ribonuclease activity	-		FVC	37	yes	275 - 363	-	6.28528											CSEP0009	http://www.reading.ac.uk/bioinf/servlets/nFOLD/IntFOLDresults.jsp?time=12_12_12_959_2-9-2011_All&md5=6fma06phc9vri4el&targetname=CSEPs_bgh00034_polypeptide	nFOLD4_3s7ba_spk2_TS1	0.3625	0.0925	Transferase	Q9NRG4 (SMYD2_HUMAN) - N-lysine methyltransferase SMYD2	CSEP0009	mwinysvtlaiswliiqvncddipdsdmylpngtngfvcdsdfysidhvreaakkglkaffyrtrvikfpktfedtqlfnvksdillswpimssglfynrapgrsrliintrgqimgivvisfekpshkirynkcipvrrsleenneeqtltnecwglanptfgyncgsnffpkfkvdkmigpgstkyyqkrlsgkhklscltkytgdefsgvdlywfpllqklsdkcltaptsrfrvvldisnselkgiidveernkkcvtvwdvstflsnniyissstlnldkvgdshwpescfghklkskiiwlylefalknwmstlrggnphlpftsqkfiyswlirpeeskkdssnhvfalvynakhnsyklylmktrnikvdvpnsclefstdvidslrkhig…	atgtggattaattacagcgttactcttgcaatatcttggttaataattcaagtcaattgtgatgacatcccagactcggatatgtaccttccgaatggaaccaatggctttgtatgtgattcagatttttattctatcgatcatgtacgggaagcagccaagaaaggtctcaaggcgttcttctatagaacaagggttataaaatttccgaaaacattcgaagatacacaactatttaatgtgaagtcagatatcctcctctcatggcctattatgtccagtggattattttataatagggccccagggagatctcgcctcatcataaacactagaggtcaaatcatgggcatagttgtgatatccttcgaaaagccatctcataagattaggtacaac…
CSEP0010	bgh00044 polypeptide	2	20	413			RNA binding; ribonuclease activity	-		FVC	37	yes	19 - 363, 115 - 135, 147 - 181, 240 - 275	-	3.18495	Cogeme										CSEP0010	http://www.reading.ac.uk/bioinf/servlets/nFOLD/IntFOLDresults.jsp?time=13_34_37_620_2-9-2011_All_1mhlhq3tlvaol60q&md5=1mhlhq3tlvaol60q&targetname=CSEPs_bgh00044_polypeptide	nFOLD4_3otta_sp3_TS6	0.4713	0.0813	Transcription	Q89YQ8 (Q89YQ8_BACTN) - Two-component system sensor histidine kinase	CSEP0010	mwinfnvtlaiswlilqvkcddipysdmylpdgtngfvcdlefhsidhvrevakkgveaffyrqrvvkfpttfkdtklfnvksdillswpimpsglfyhktpgksrliintrgqilgivvisfekpsnkiiyekcipvrssleenneeqtllnecwglanptfgyncgskffpkfkidkmigpnatkyyqqrlsgkhrlsclrnytgdvftgvdlywypfqlgttekatsgppgryrvvydisnsefkgiidveegnikcgtvwdvssislnniyissstlnldrfrdsywpetcfghklkaktiwlylefalkdlmstlngsnpnlpignqkfrhywllrpeetnkdssnhvfvilyntelntyylylittrnfkldalnpclqfssdvihvlqkhig…	atgtggattaatttcaacgttactcttgcaatatcttggttaatacttcaggtcaaatgtgatgacatcccatactcggatatgtacctaccggatggaaccaatggcttcgtatgtgatttagaatttcattctatcgatcatgtacgggaagtagccaagaaaggtgtcgaggcgtttttctatagacaaagggttgtaaaatttccgacaacattcaaagatacaaaactatttaatgtgaaatcagatatccttctctcatggcctatcatgccaagtggattattttatcataagaccccagggaaatctcgcctcatcataaacactagaggtcaaatcttgggcatagttgtgatatccttcgaaaagccatctaataaaattatttatgag…
CSEP0011	bgh00065 polypeptide	2	20	412			RNA binding; ribonuclease activity	Ribonuclease U2	0.5552	FVC	37	yes	275 - 363	-	-											CSEP0011	http://www.reading.ac.uk/bioinf/servlets/nFOLD/IntFOLDresults.jsp?time=13_34_38_801_2-9-2011_All_a0euttq02gg0otm2&md5=a0euttq02gg0otm2&targetname=CSEPs_bgh00065_polypeptide	nFOLD4_multi_HHsearch_TS11ruA1rdsA	0.5552	0.074	Hydrolase	P00654 (RNU2_USTSP) - Ribonuclease U2	CSEP0011	mwinfsvtlaiswlilqakcddipysdmylpdgtngfvcglkfhsidhvrevakrgveaffsktrfgnfpttfedtqlfnvksdillswpivssrkfynstpgksrliintrgqimgivlitskkplqkisynkcipvrrsleenndeqtmlnecwslanptfgyncglkffpksildnilgpdwntnyqqrlsrkhkipslqkytgdefsgidlywypfqqgitekpssgrpgkyravfdmsngefkgiinikernekcvtvwdvssissnniyissstlnldgvrdsiwpqtcfghkfkskiiwlylelalknwmstsnrtspnlpiknqtlkdflllrpeetnkdstyhvfamghdpisnafnlyfviirdaqlksfkpclqfprddihslqkyig…	atgtggattaatttcagcgttactcttgcaatatcttggttaatacttcaagccaaatgtgatgacatcccatactcggatatgtacctaccggatggaaccaatggcttcgtatgtggtttaaaatttcattctatcgatcatgtacgggaagtagccaagagaggtgtcgaggcatttttctctaaaacgaggtttggaaattttccgacaacatttgaagatacacaactatttaatgtaaaatcagacatccttctctcatggcctattgtatctagcaggaaattttacaatagtaccccagggaaatctcgccttatcataaacactagaggtcaaatcatgggcatagttctgataacctccaaaaaaccacttcaaaaaataagttataat…
CSEP0012	bgh00225 polypeptide	25	18	136			-	-		YLC	27	no		-	10.3618											CSEP0012	http://www.reading.ac.uk/bioinf/servlets/nFOLD/IntFOLDresults.jsp?time=13_34_39_968_2-9-2011_All_u6gqn7jkg33hgca1&md5=u6gqn7jkg33hgca1&targetname=CSEPs_bgh00225_polypeptide	nFOLD4_3l4ra_spk2_TS8	0.05463	0.1731	Allergen, lipid binding protein	O18874 (ALL2_CANFA) - Minor allergen Can f 2	CSEP0012	mrtatllafvgtwlgslagivrfepeylcgndvhipvsdvnnslnlfqeqaincqqgfnigspgylydgkpknrasvstamhafgfdfidlnidhwyeyiivydidfklqkfeavrlrgskerkvlkceydpryqd*	atgcgtacagccactctcctcgcattcgttggtacatggcttggctctcttgctggtatagtgcgatttgaacctgaatatctttgtggtaatgacgttcatattccggtatcagacgtcaataattccttaaatctattccaagaacaggcaataaactgccaacaaggttttaacataggaagtccgggttatctgtatgatggcaaacccaagaatagggcatccgtttctaccgccatgcacgcttttggcttcgactttattgacctgaatatagatcattggtatgaatacataatagtttatgacatcgactttaagctgcaaaaattcgaagctgtcagactgagaggatcaaaggaaagaaaagttcttaaatgtgaatatgacccaagg…
CSEP0013	bgh00240 polypeptide	1	16	340			-	-				yes	55 - 151, 93 - 265, 135 - 279	-	4.86922											CSEP0013	http://www.reading.ac.uk/bioinf/servlets/nFOLD/IntFOLDresults.jsp?time=13_34_41_140_2-9-2011_All_kbs40fvrltiduqkq&md5=kbs40fvrltiduqkq&targetname=CSEPs_bgh00240_polypeptide	nFOLD4_2awaa_sp3_TS9	0.3429	0.0948	Transferase	DNA polymerase III subunit beta	CSEP0013	mvcllaillytgqklaakdrlvitstelrspnyfvyeanqeqpfpvpvqgsgiyrtlvrvdepgtyvtvycsinapidnlrgfvskglkslpsrvdgrfgsdeksedecfnyvnnlffesdrkvatdtlegaevaepgplpvshliksrqctkrllislayqrrvlcadgygfvttysdenlptikfdepvqiadaifdgefvmklnkyssrdalawnqgqlqsftqsyssrswmertfigneqysgrhitvfiksnnvqvskfmdqfqklenrkfgasncfgfrskalrkptscrnfklshlrvkvnrldpipaegniasiritkpndenqeraiilis*	atggtctgccttctcgcaattcttctgtacacgggccaaaaattagcggcaaaggatcgtttggtcatcacatccaccgagcttaggagccctaattacttcgtatatgaagctaatcaagagcaaccatttccggtgcctgtccaaggctctggtatctacaggactttggtccgtgttgacgagcccggcacctatgtaacggtttattgctccatcaatgcgccaatcgataatttaagggggtttgttagcaaaggcttaaaaagcttaccgagccgcgtcgacggaagatttggcagcgatgagaagtcggaagatgaatgcttcaactatgtgaataacctcttttttgaatcagacagaaaagttgccacggacacacttgaaggggctgaa…
CSEP0014	bgh00242 polypeptide	39	22	117			-	-		FDC	35	yes	15 - 84	-	4.14349											CSEP0014	http://www.reading.ac.uk/bioinf/servlets/nFOLD/IntFOLDresults.jsp?time=13_34_42_308_2-9-2011_All_qgetbe2u7mi41p5i&md5=qgetbe2u7mi41p5i&targetname=CSEPs_bgh00242_polypeptide	nFOLD4_3aeka_spk2_TS1	0.03272	0.1978	Oxidoreductase	Light-independent protochlorophyllide reductase (Complex)	CSEP0014	mrgytialmlpslglsaaylegyqtphisedqktfdcgerfydsrrlkahresfgrspseltastaeamqfseivatryiskkvmyhedlsttmlylmpifhdtgceplnhprraap*	atgcgcggctacaccatcgcgctcatgcttcccagcctcggcctctccgccgcatatctcgaaggctaccagacgccgcacatatcggaggaccagaagacgtttgattgcggcgagaggttctacgatagcaggaggctgaaggcacaccgagaatcctttggcagatctccctctgagttgaccgccagcacggccgaagcgatgcaattcagtgagatcgtcgcgacgcgctacatcagcaagaaagtcatgtaccacgaagacttgtcgacgaccatgctctatctcatgcccattttccatgacactggctgtgagcctctcaaccacccccggcgcgccgcgccttga
CSEP0015	bgh00249 polypeptide	6	23	427			-	-		YHC	24	no		-	-											CSEP0015	http://www.reading.ac.uk/bioinf/servlets/nFOLD/IntFOLDresults.jsp?time=13_34_43_581_2-9-2011_All_n8s8f2i6gu90t39i&md5=n8s8f2i6gu90t39i&targetname=CSEPs_bgh00249_polypeptide	nFOLD4_1jnda_spk2_TS8	0.5824	0.0718	Hormone/growth factor	Q9V3D4 (IDGF2_DROME) - Chitinase-like protein Idgf2 imaginal disc growth factor-2	CSEP0015	mrplalltaipvfysvyvagdnayhcsdsegntnttydqallegsvkdtclpnselsaaqlaanveakkypqvwvdsqdygfngtvllwkyqgnssegldesdaliftdnacnimglvqkskgfytickgahehfdekvitntmhknvqrrwifgnddddndeddevnklhgfagsssdnaitlspniereydnynrgrkgwsysrkvpkylfpdppptlqqadddtssyastdygtasqsfsstngddssqynegseydygsqyqggssssyqksrskkkgfvsglfgssrkqrylpatadfpstrnppkpdlsrgrpsgkiiitpgcptrpppndgytmrpyrptfeygpdgtillitdkvttmdkvttmdkvitmdkiipnqcyniriiflkwvda…	atgcgacctctcgcgcttctcactgccattcccgttttctactccgtttatgttgcaggagataatgcttatcactgctctgattcggagggaaatacaaacacaacttacgatcaagccctcttggaaggaagcgtgaaagatacatgtcttccgaacagcgaactgtctgcggcccaactcgcggcaaacgtcgaggcgaagaagtatccccaggtctgggttgattcgcaagattatggtttcaatggaaccgttttgctctggaaatatcaaggaaatagctctgagggtctagatgaatcagacgcactcatttttactgacaatgcctgcaatattatgggattagtacagaaatcaaaaggcttttacacgatatgtaaaggtgcacatgaa…
CSEP0016	bgh00413 polypeptide	1	16	330			-	-				yes	55 - 93, 135 - 151	-	15.2965	Cogeme										CSEP0016	http://www.reading.ac.uk/bioinf/servlets/nFOLD/IntFOLDresults.jsp?time=13_34_44_800_2-9-2011_All_r0ooq0nl7s2sdl80&md5=r0ooq0nl7s2sdl80&targetname=CSEPs_bgh00413_polypeptide	nFOLD4_2qena_sp3_TS2	0.448	0.0835	Unknown function	Q9V2L3 (Q9V2L3_PYRAB) - Putative uncharacterized protein	CSEP0016	mvcllafllytgtelaqkdrfvitsfednepsyqsyevnyqklfpvpdkdsgihstsvkingpgtyltvycsikvsikdlqefvskdltkaqvglgrgfsndqsaedecfnhvvnldrerteraiklgiqeiqapepdsfpvswliqsdqctkrllislayqrrilcangfglrtlyrdkdlptikfdepmeiaatvldsqmimrktvkmkemalgwnqgklqvfsrevgnhwkqepshfeepslgwiisefvrkgnaqvrdfvnkfdtryhhkeyasewigvrrtvshgletyrefrhsklhvklrkfsptpadgylddvklrklfgiy*	atggtctgccttctcgcatttcttttgtacacgggaacagaattagcacaaaaggatcgattcgtcatcacgtccttcgaggataacgaaccttcttaccagagctatgaagttaattatcaaaaattatttccggtgcctgataaagactctggaatccacagcacttcggttaaaattaatgggccgggcacttatttaacggtttactgctccattaaggtgtcaatcaaagatttacaggagttcgttagtaaagacttgaccaaggcgcaggtcggccttggtaggggatttagcaatgaccagagtgcggaagatgaatgtttcaaccatgtggtcaatcttgatcgtgaaagaacagagcgagctataaaattaggaattcaagagattcaa…
CSEP0017	bgh00458 polypeptide		21	141			-	Ribonuclease T1	0.08548	FTC	40	yes	22 - 112	Seen in Hyphae or (haustoria + hyphae)	149.493							Epidermis	BghEfc32	11		CSEP0017	http://www.reading.ac.uk/bioinf/servlets/nFOLD/IntFOLDresults.jsp?time=13_34_45_969_2-9-2011_All_tran1vhn4285g7ll&md5=tran1vhn4285g7ll&targetname=CSEPs_bgh00458_polypeptide	nFOLD4_1rdsA_HHsearch_TS1	0.08548	0.1529	Hydrolase	P00651 (RNT1_ASPOR) - Guanyl-specific ribonuclease T1	CSEP0017	mkflsisgmafilslsgsvmsmpwgqevlpvpdpvrsfsftcggsrtyhkadldryvdqalgrmntgqpitttqafqythpgpyfsayinpdlnvfrtefnreehvvfdqhgyimggmtyemvggtprfvpckfpastkfm*	atgaagttcctctctataagtggcatggctttcatcctcagtctctctggctcggtcatgtcaatgccctggggccaagaagtcctcccggtacctgatccagtccggagcttcagctttacgtgtggcgggagccggacttatcataaggcagatcttgatagatatgttgatcaagcgttgggcaggatgaatacaggtcaacccattacaacaacccaagcgttccaatatactcacccaggaccatacttttcagcttatatcaatccggatttaaatgtctttagaactgaattcaacagagaagaacacgtcgtatttgatcaacatgggtatattatgggaggaatgacatatgaaatggttggaggcacgccaagatttgtgccttgcaaa…
CSEP0018	bgh00804 polypeptide		22	129			RNA binding; ribonuclease activity	Ribonuclease Ms	0.03602	YNC	34	yes	14 - 100	Seen in Hyphae or haustoria and hyphae	0.253072	Cogeme					epiphytic				Cleistothecia	CSEP0018	http://www.reading.ac.uk/bioinf/servlets/nFOLD/IntFOLDresults.jsp?time=13_34_47_169_2-9-2011_All_4ebd65cpfmj460j5&md5=4ebd65cpfmj460j5&targetname=CSEPs_bgh00804_polypeptide	nFOLD4_1rdsA_HHsearch_TS1	0.03602	0.193	Hydrolase	P00653 (RNMS_ASPSA) - Guanyl-specific ribonuclease Ms	CSEP0018	mkflkvaglaillnfstsvcsavlvggssvtnryncdgdiftsstvaealkssransvreghiypqsfestnvestdrqifpifpdgstyigqqevkhflvtdpdfnvmglimrdgkdfkeckdlsaqs*	atgaaattcctcaaggttgcgggtctcgcaatactattgaatttctcaacatcagtctgttcagctgtgctagttggtggatccagcgtcacaaatagatataattgtgacggcgatattttcacatctagcactgttgccgaagcgcttaaaagttcacgggctaattccgtaagagagggccacatttatccccagtctttcgaatcaaccaatgttgagtcgacagatcgccaaatatttcccatctttccagatggctcgacctacattggccagcaggaagtgaagcactttttagttaccgatcctgacttcaatgtgatgggcttaataatgcgtgacggaaaggacttcaaggaatgtaaggatctcagtgctcagagttga
CSEP0019	bgh01006 polypeptide	2	20	405			RNA binding; ribonuclease activity	-		FVC	37	yes	19 - 363, 115 - 147, 181 - 208, 240 - 275	-	3.39987											CSEP0019	http://www.reading.ac.uk/bioinf/servlets/nFOLD/IntFOLDresults.jsp?time=13_34_48_341_2-9-2011_All_h20f8b1tdtju649g&md5=h20f8b1tdtju649g&targetname=CSEPs_bgh01006_polypeptide	nFOLD4_1a4ya_spk2_TS8	0.4231	0.086	Complex/ inhibitor nuclease	P13489 (RINI_HUMAN) - Ribonuclease inhibitor	CSEP0019	mwinfsvtlaiswlilqvscddipdsdmylpdgtngfvcdldfysidhvrevakngveaffnrkrplkfpktfentqlfnvksdillswpimssglffkknpgrsrliintrgqimgivvisfakpshkisydkcipvrrslegnneeqslsneswgssnptlgyncglkffpkskvdkmigpkstkyyqqrlsgkhklscitkytgdefsgvdlywypihkklsdkcssgpprrfrvvfdlsnsefkgiidveernkkcvtvwdlssissnniyissstlnldkvgdshwpetcfghklkskimwlylefalkywmstlngnnpnlpqtsqefihsllirpeetnkdssnhvfaivyntehntynlhlmntrntkldlsnpclqfptnfihrlqkhir…	atgtggattaatttcagcgttactcttgcaatatcttggttaatacttcaagtcagttgtgatgacatcccagactcggatatgtaccttccggatggaaccaatggcttcgtatgcgatttagatttctattctatcgatcatgtacgggaagtagccaagaatggtgtggaggcatttttcaatagaaaaaggcctttaaaatttccaaaaacttttgaaaatactcaactatttaatgtgaaatcagacatccttctctcatggcctattatgtcaagtggattattttttaaaaaaaacccagggagatctcgcctcatcataaacactagaggtcaaatcatgggcatagttgtgatatccttcgcaaagccatctcataaaattagttacgat…
CSEP0020	bgh01007 polypeptide	2	20	413			RNA binding; ribonuclease activity	-		FVC	37	no		-	4.38897											CSEP0020	http://www.reading.ac.uk/bioinf/servlets/nFOLD/IntFOLDresults.jsp?time=13_34_49_510_2-9-2011_All_sigv058unqmei54q&md5=sigv058unqmei54q&targetname=CSEPs_bgh01007_polypeptide	nFOLD4_1jl5a_sp3_TS6	0.6487	0.0664	Toxin	P17778 (YOPM_YERPE) - yopm-a leucine-rich effector protein from yersinia pestis Outer membrane protein yopM	CSEP0020	mwinfsvtlaisylilqvngddvpysdmylptgingfvcgsefhsidhvreaakngaeaffyrkrivkfpksfedtklfnvksdillswpimstrnfyhrapgksrliintrgqilgivvisfqklshrisynkcipvrrsleenheeqtmlneywglanptfgyncdskffpkyivdkiigpnsleyyqqrlsgkhkisclqkytgdefsgvdlywypmhqklsykytagppgrfrvvfdisnsefkgiinieernkkcvivwdlssissnniyissstlnldevgdsywpescfghklkakiiwlylefalknrmstlngshpnlpvenqkfkdfvllrseetyndssyhvfainlntqlntynlyhikkrnfnkdvlkpclqfssddiqrlqkyig…	atgtggattaatttcagcgttacacttgcaatatcttatttaatacttcaagtcaatggtgatgacgtcccatactcggatatgtacctaccgactggaatcaatggcttcgtgtgtggttcagaattccattctatcgatcatgtacgggaagcagccaagaatggtgccgaggcgtttttctacagaaaaaggattgtaaaatttccgaaatcattcgaagatacaaaactatttaatgtgaaatcagatatccttctctcatggcctatcatgtccactaggaatttttatcatagggccccagggaaatctcgcctcatcataaacactcgaggtcaaatcttgggcatagttgtgatttccttccaaaagctatctcatagaattagttacaat…
CSEP0021	bgh01043 polypeptide	2	20	412			RNA binding; ribonuclease activity	Ribonuclease T1	0.6468	FVC	37	no		-	1.90492						epiphytic					CSEP0021	http://www.reading.ac.uk/bioinf/servlets/nFOLD/IntFOLDresults.jsp?time=13_34_50_680_2-9-2011_All_suquf3o2aq0acbgm&md5=suquf3o2aq0acbgm&targetname=CSEPs_bgh01043_polypeptide	nFOLD4_multi_HHsearch_TS11rdsA1rtuA	0.6468	0.0666	Hydrolase	P00651 (RNT1_ASPOR) - Guanyl-specific ribonuclease T1	CSEP0021	mwinfsvtlaiswlklqvkcddipysdmylpdgtngfvcdlefhsidhvrevakrgveaffsktmfgkfpttfedtqlfnvksdillswpimssglffkrtpgksrliintrgqimgivmitskkqpheiilnkctpvrrfleenneeqtllnerwglanptfgyncgmkffpnptldkipgpdsiryyqqrlsgkhklpslqkytgdefsgvdlywypvqqritekpssgppgkyravfdmsngefkgiinvkernekcvtvwdvssissnniyisssnlnldrfrdsicphscfghkfktkilwlylelalknwmstlngrnsylpienqilkdflllrpgetsqdstyyvfaighntnfdaftlylvkprkeklgsfipclrlpsydiqrlqkyig…	atgtggattaatttcagcgttactcttgcaatatcttggttaaaacttcaagtcaaatgtgatgacatcccatactcggatatgtacctaccggatggaaccaatggcttcgtatgtgatttagaatttcattctatcgatcatgtacgggaagtagccaagagaggtgtcgaggcatttttctcaaaaacaatgtttggaaaatttccgacaacattcgaagatacacaactatttaatgtgaaatcagacatccttctctcatggcctattatgtccagtggattattttttaaaaggaccccagggaaatctcgtcttatcattaacactagaggtcaaatcatgggcatagttatgataacttccaaaaaacaacctcatgaaattattttgaat…
CSEP0022	bgh01044 polypeptide	2	20	413			RNA binding; ribonuclease activity	Ribonuclease U2	0.5985	FVC	37	yes	19 - 363, 115 - 135, 147 - 209, 240 - 275	-	-											CSEP0022	http://www.reading.ac.uk/bioinf/servlets/nFOLD/IntFOLDresults.jsp?time=13_34_51_861_2-9-2011_All_fi3ivqkorvrbaqtu&md5=fi3ivqkorvrbaqtu&targetname=CSEPs_bgh01044_polypeptide	nFOLD4_multi__HHsearch_TS1_1rtuA	0.5985	0.0705	Hydrolase	P00654 (RNU2_USTSP) - Ribonuclease U2	CSEP0022	mwinfsvtlaiswlilqvkcddipysdmylpdgtngfvcdlefhsidhvreeakrgveaffsktmfgkfpttfedtqlfnvksdillswpimssrlfyrrtpgksrliintrgqimgivlitskkqaheiilnkctpvrrfleennegqtmlnecwglayptfgyncgmkffpksmlnsilgpdlnkyyqqglsgknkplnlqkytgdefsgidlywypvqqringkpcsgppgkyravfdmsngefkgiinikernekcvtvwdvssissnniyissstlnldgvrdsiwpqtclghkfkskiiwlylelalkiwmsalnrsspnlpienqtlkdflllkpeetnkeskyhvfaighdpisnafklylvrqskdklgsftqclqfsddniqqlqkyig…	atgtggattaatttcagcgttactcttgcaatatcttggttaatacttcaagtcaaatgtgatgacatcccatactcggatatgtacctaccggatggaaccaatggcttcgtatgtgatttagaatttcattctatcgatcatgtacgggaagaagccaagagaggtgtcgaggcatttttctctaaaacaatgtttggaaaatttccgacaacgttcgaagatacacaactatttaatgtgaaatcagacatccttctctcatggcctattatgtccagtagattattttatagaaggaccccagggaaatctcgccttatcataaacactagaggtcaaatcatgggcatagttctgataacttccaaaaaacaagctcatgaaattattttgaat…
CSEP0023	bgh01055 polypeptide	2	20	412			RNA binding; ribonuclease activity	Ribonuclease T1	0.5642	FVC	37	yes	208 - 240, 275 - 363	-	5.73486								ZBBFA0_013178.FASLength: 372 20-Oct-2006	1		CSEP0023	http://www.reading.ac.uk/bioinf/servlets/nFOLD/IntFOLDresults.jsp?time=13_34_53_30_2-9-2011_All_gnqfj5i2uk39qa2a&md5=gnqfj5i2uk39qa2a&targetname=CSEPs_bgh01055_polypeptide	nFOLD4_multi_HHsearch_TS11rtuA_1rdsA	0.5642	0.0733	Hydrolase	P00651 (RNT1_ASPOR) - Guanyl-specific ribonuclease T1 homologue	CSEP0023	mwinfsvtlaiswlilqvncddipdsdiylphgtngfvcdldfysidhvrevakkgveaffytkralkfpktfentqlfnvksdillswpimssglfynknpghsrliintrgqimgivvisfekpshkigykkcvpvrrsleesnetqilsnecwglgyptlgyncgstffpkfkvdkmigpestkyyqkmlsgkykhscltkytgdefsgvdlywypmhqklsdkcsydlpgrfrvvfdlsnsefkgiidvkernkkcgtvwdvppissnniyissstlnldrvvdsywphscfghklkskimwlylefalkywmstlngsnpnfrrtsqesihswfirpeetnkdssnyvfaivynskqntynlyvmntrnakldvpnsclefstdvihrlqkdig…	atgtggattaatttcagtgttactcttgcaatatcttggttaatacttcaagtcaattgtgatgacatcccagactcggatatataccttccgcatggaaccaatggcttcgtatgtgatttagatttttattctatcgatcatgtacgggaagtagccaagaaaggtgtcgaggcgtttttctatactaaaagagctttaaaatttccgaaaacattcgaaaatacacaactatttaatgtgaaatcagacatccttctctcatggcctattatgtccagtggattattttataataaaaacccagggcattctcgcctcatcataaacactcgaggtcaaattatgggcatagttgtgatatccttcgaaaagccatctcataaaattggttacaaa…
CSEP0024	bgh01193 polypeptide	2	20	412			RNA binding; ribonuclease activity	Ribonuclease T1	0.4211	FVC	37	yes	19 - 363, 115 - 135, 147 - 205, 240 - 275	-	2.94949											CSEP0024	http://www.reading.ac.uk/bioinf/servlets/nFOLD/IntFOLDresults.jsp?time=13_34_54_200_2-9-2011_All_mrcptmpks5k74bbv&md5=mrcptmpks5k74bbv&targetname=CSEPs_bgh01193_polypeptide	nFOLD4_1rdsA_HHsearch_TS2	0.4211	0.0862	Hydrolase	P00651 (RNT1_ASPOR) - Guanyl-specific ribonuclease T1 homologue	CSEP0024	mwinfsvtlaiswliiqvkcddipysdmylpdgingfvcdldfysidhvreaakkgiqaffyrkrllkypktfedtqlfnvksdillswpimssglfytstpgnsrliintrgqimgivvisfkkpshkisynkciparrsleennkgqtllnecwglatptfgyncgsmffpkfkidkmigpnatkyyqqrlsgrnkiyslkkyigdefsgvdlywfsmnqkicyrylagvpsrfhvvfdlsnsefkgiidvedsnkkcvtvwdvssissnniyisssslnlgrfrdsywpescfghrlkskliwlylefalkywmssldvsnphlpptsqkfkhfwflrpeetnndssnhvfaiayntklntynlyliqsrtvhfdvlkpcldfptndihrlqkhig…	atgtggattaatttcagcgttactcttgcaatatcttggttaataattcaagtcaaatgcgatgacatcccatactcggatatgtacctaccggatggaattaatggctttgtatgtgatttagatttttattctatcgatcatgtgcgggaagcagccaagaaaggtatccaggcgtttttctatagaaaacggcttttaaaatatccgaaaacattcgaagatacacaactatttaatgtgaaatcagatatccttctctcatggcctattatgtccagtggattattttatactagtaccccagggaattctcgcctcattataaacactagaggtcaaatcatgggcatagttgtgatatccttcaaaaagccatctcataaaattagttacaat…
CSEP0025	bgh01194 polypeptide	2	20	403			RNA binding; ribonuclease activity	-		FLC	37	yes	19 - 239, 115 - 274, 147 - 362	-	3.31803	Cogeme										CSEP0025	http://www.reading.ac.uk/bioinf/servlets/nFOLD/IntFOLDresults.jsp?time=13_34_55_381_2-9-2011_All_4mg0j8mtk6fvdqsb&md5=4mg0j8mtk6fvdqsb&targetname=CSEPs_bgh01194_polypeptide	nFOLD4_1ji1a_sp3_TS7	0.4246	0.0859	Hydrolase	Q60053 (NEPU1_THEVU) - Neopullulanase 1 Alpha-amylase i.	CSEP0025	mwikfciylllsglidqvkcvnipysdmylpdgidgflcgreviwieyarqsankmmksyfydkyfhtfpklfedthlfnvksdillswpakpsgiiyirnpgkyrliinlrgqimgvviidhakhsknisfkrcnpvhssipegntesrlldefwslaypihgykcgskyfpqstvksgndldsnyyfqkaletiespikfkkyrgdqftgsdlrvyplhhslsskpgsgsqglfrvvfemkdrkfkgitdlkdgakcvtlwdlssaspdtiyrpssilnmeglsekfwpatcfghrfkyktiwlfiefaskdwsknrddmahnfpivredrflfwpvrnkethdintalafaigydtkedtyglyrarvkngflnmfqqcidlplkdirslqrrlss…	atgtggattaagttctgcatctaccttttactatctgggctaattgatcaagtcaaatgtgtgaatataccatactcggatatgtaccttccagatggaatcgatggcttcctatgtggaagagaggttatatggatcgagtatgcacggcaatcagcaaataaaatgatgaagtcatatttctatgacaaatatttccatacatttccgaaattattcgaagatacacatctctttaatgtgaaatcagatattcttctctcatggcctgctaagcccagtgggataatttacatcaggaatccaggtaaataccgcctcatcatcaatcttaggggtcaaatcatgggtgtagtaatcattgaccacgctaaacacagtaaaaatatcagtttcaag…
CSEP0026	bgh01316 polypeptide		23	87	4e-11	2e-09	-	-					1 cysteine only	-	-	Cogeme	Conidia	20 hpi			epiphytic					CSEP0026	http://www.reading.ac.uk/bioinf/servlets/nFOLD/IntFOLDresults.jsp?time=11_4_47_769_29-9-2011_All_qo5u945uq5pqjcj0&md5=qo5u945uq5pqjcj0&targetname=CSEPs_CSEP0026_bgh01316	nFOLD4_1e3ha1_spk2_TS1	0.01236	0.2497	transferase	Q53597 (PNP_STRAT) - Polyribonucleotide nucleotidyltransferase	CSEP0026	metitaplaafcmatilfaytrtsidtakrdaqrhrirdqklqkehygnrfdqdkieymaeartvaqpqgtqepavqtscgveerkt*	atggagactataactgcgcctctagctgctttttgtatggctacaattctctttgcctatacaaggacaagtattgatacggcgaagcgggatgcgcagcgacatcgcattcgcgaccagaaactccagaaagagcattacggaaatagatttgaccaagataaaattgaatatatggctgaggcacgtactgtagcccaacctcaagggacgcaggagcctgctgtacaaacatcatgcggtgtagaagagcggaaaacataa
CSEP0027	bgh01362 polypeptide	41	21	119			-	Ribonuclease Ms	0.06263	YRC	25	yes	6 - 93	Haustoria only	276.702								BghEfc73	3		CSEP0027	http://www.reading.ac.uk/bioinf/servlets/nFOLD/IntFOLDresults.jsp?time=13_34_56_548_2-9-2011_All_3mh0q59oj9hiqk0u&md5=3mh0q59oj9hiqk0u&targetname=CSEPs_bgh01362_polypeptide	nFOLD4_1rdsA_HHsearch_TS1	0.06263	0.1668	Hydrolase(endoribonuclease)	P00653 (RNMS_ASPSA) - Guanyl-specific ribonuclease Ms	CSEP0027	mklftvastiaafsllnqvdanaeyrcpgntftahyihtvaayawrielythgeyphvaqlapqssehgparqfplllasqiwqggsyhhvvisnqartvlevyewrnntwefcrgtni*	atgaaacttttcaccgttgcctctacaattgcagcattcagccttttgaaccaagtagatgctaatgcagaatatcgctgtcctggaaatacttttactgcccattatatacataccgtagcagcctatgcctggagaattgagctttacactcatggcgaatatccccatgtggcacaacttgcccctcaatctagtgaacatgggcctgccagacagtttccacttctccttgcatcccaaatttggcaaggcggaagttaccatcatgtggttatttcaaatcaggctaggactgtattagaagtatacgaatggaggaataatacatgggaattttgcagaggcacgaatatttaa
CSEP0028	bgh01363 polypeptide	41	22	116			-	-		FDC	25	yes	5 - 91	-	412.721								CL548Contig1			CSEP0028	http://www.reading.ac.uk/bioinf/servlets/nFOLD/IntFOLDresults.jsp?time=13_34_57_719_2-9-2011_All_94g12v01j3bca4sk&md5=94g12v01j3bca4sk&targetname=CSEPs_bgh01363_polypeptide	nFOLD4_1ji2a_spk2_TS6	0.04873	0.1785	Hydrolase	Q08751 (NEPU2_THEVU) - Neopullulanase 2 Alpha-amylase	CSEP0028	mklskvfstilavimfktdvaadgfdcngviftaayirqvlhvafhtelnsisgwpklfvpstparghdgyreypllssleiwngggfsyrallspvgdtvnvysdvdggyecvsa*	atgaaattatctaaagtgttttccactatcttggcagttattatgtttaaaacagatgtggctgcagacggctttgattgcaatggagtgatattcacggctgcatatattagacaggtgttacatgtagccttccatacggagttaaattctatttcaggttggccaaaactttttgtcccgagtactccagcaagaggccatgatggttaccgcgaatatccactattatcttcactagaaatctggaatggaggaggattctcttatcgtgctttattgagcccagtaggggacacagtcaatgtgtattcagatgtagacggtggttatgaatgtgtgagtgcataa
CSEP0029	bgh01369 polypeptide	10	21	161			-	-		FMC	35	no		-	14.1465								ZBBFA0_001413.FASLength: 431 20-Oct-2006	1		CSEP0029	http://www.reading.ac.uk/bioinf/servlets/nFOLD/IntFOLDresults.jsp?time=13_34_58_885_2-9-2011_All_tpvu0grcr1h0fuke&md5=tpvu0grcr1h0fuke&targetname=CSEPs_bgh01369_polypeptide	nFOLD4_2lcia_sp3_TS9	0.1317	0.1343	De novo protein	?	CSEP0029	mrffnmafilqsaalflpalasykishtneeekkfmcynraiyardyweeklyadrlvqtkqkteismkditniswptnksdlvlyddnnalhyyfhmltsiadsvnirgqtvlirysllidnygrvcsivmheqgasesetrllhdvipelthpfcvlfg*	atgcgctttttcaacatggctttcatcctccaaagtgccgccttatttctaccggctcttgcttcctacaaaatatcacatacaaatgaggaggagaaaaaatttatgtgttacaatagagctatttatgcacgtgactactgggaggaaaaattgtatgcagatcgtctcgtgcagactaaacaaaagacagaaatttcaatgaaagacattacaaacatcagctggccaacaaacaaatcggatttggtattgtatgatgacaacaatgcattacattattattttcatatgctcacttcaatagcggacagtgttaatatccgtggtcaaacagttctaatccggtatagccttttaattgacaactatggtcgggtttgttctattgtaatgcat…
CSEP0030	bgh01404 polypeptide	42	18	166			-	-		FIC	34	yes	18 - 109, 133 - 142	-	5.09048										Cleistothecia	CSEP0030	http://www.reading.ac.uk/bioinf/servlets/nFOLD/IntFOLDresults.jsp?time=13_35_0_59_2-9-2011_All_e4ol1pns0evnr1ge&md5=e4ol1pns0evnr1ge&targetname=CSEPs_bgh01404_polypeptide	nFOLD4_1rkqa_sp3_TS3	0.2061	0.1156	Hydrolase?	P0A8Y5 (YIDA_ECOLI) - Phosphatase yidA	CSEP0030	mrlsnlaiiiyaarfisaasnyktahieeerkgficngeyfyeaqysedrvralkimehshmtpisaeklnnifeaeqpqrlmmydngdakehyvfllpnlanvvrreshklereynlvlddsgrvcalivwnkkitpngqiseeptleicsvrgqdgqcrdalpr*	atgcgactttctaatctggcaataatcatatacgccgccagatttatatctgcagcttccaattacaaaacagcccacatagaagaggaaagaaaaggctttatttgcaacggagaatacttctacgaagctcagtatagtgaagatagagtccgagcgctaaagataatggaacatagccacatgactcccatttcggcggagaaacttaataatatttttgaggctgaacagccacagaggttgatgatgtatgataatggtgacgcaaaagagcactatgtattcttgcttcccaatctggcgaacgttgtgcgccgagaatctcacaaactcgaacgcgagtataatctcgtactggacgattctgggcgggtgtgcgctttgattgtgtggaat…
CSEP0031	bgh01405 polypeptide	42	18	111			-	-		FIC	34	yes	18 - 93	-	11.2782											CSEP0031	http://www.reading.ac.uk/bioinf/servlets/nFOLD/IntFOLDresults.jsp?time=13_35_1_231_2-9-2011_All_uaj7isnf20qieu4m&md5=uaj7isnf20qieu4m&targetname=CSEPs_bgh01405_polypeptide	nFOLD4_2iu5a_spk2_TS6	0.05167	0.1757	transcription	HTH-type dhaKLM operon transcriptional activator dhaS	CSEP0031	mrfsnlaiiiyaarfisaasnyktahieeerkgficdgeylseskfradryqgqkdlkeskdnligagelkelfesqqpdrlmmydngdakehyswlipsleressrksic*	atgcgattttctaatctggcaataatcatatacgccgccagatttatatctgcagcttccaattacaaaactgcccacatagaagaggaaaggaagggcttcatttgcgacggagaatacctctcggaatccaagtttagagctgatagatatcaaggacaaaaagatttgaaagaaagcaaagacaatctcattggggcgggggaacttaaggagctttttgagtctcaacagccagataggttgatgatgtatgataatggtgacgcaaaagagcactattcatggttgattcccagtctggagagagaatctagtcgtaaatctatctgctag
CSEP0032	bgh01406 polypeptide	10	21	158			-	-		FNC	35	yes	16 - 82, 104 - 133	Haustoria only	63.7434											CSEP0032	http://www.reading.ac.uk/bioinf/servlets/nFOLD/IntFOLDresults.jsp?time=13_35_2_420_2-9-2011_All_2i6elsdrg6pv9dur&md5=2i6elsdrg6pv9dur&targetname=CSEPs_bgh01406_polypeptide	nFOLD4_1ji4a_spk2_TS4	0.02273	0.2164	Metal transport	DNA protection during starvation protein	CSEP0032	mrfsniatifqcvalfvptlavykfphtnegaksfncynkiiyasqyweeklfadslaqqgqkiivqaqdvynaflsttesnlvlyddnnasyfyehklitvceiqgrmvqiqysllidnygrvcaifmheqlvgvagssfmheviprntksfctins*	atgcgcttttccaacattgccaccatttttcaatgtgtcgccttattcgtaccaacccttgctgtctacaagttccctcatacaaatgagggagcgaaaagtttcaattgttacaataaaattatttatgcaagtcaatactgggaggaaaaattgtttgcagatagtctcgcgcagcaagggcaaaagataattgttcaagcgcaagacgtttacaacgccttcttgtcaacaacagaatcaaatttggtgttgtatgatgacaacaatgcatcatacttttatgaacataagctcatcacagtgtgtgaaattcaaggtcgtatggttcaaatccagtatagtcttttgattgataattatggccgagtttgtgccattttcatgcatgagcaatta…
CSEP0033	bghP001407	42	18	154			-	-		FIC	34	no		-	-											CSEP0033	http://www.reading.ac.uk/bioinf/servlets/nFOLD/IntFOLDresults.jsp?time=13_39_27_705_2-9-2011_All_uies2bej3bbnqiac&md5=uies2bej3bbnqiac&targetname=CSEPs_bghP001407	nFOLD4_1s1ea_spk2_TS3	0.2091	0.115	transport protein Kv channel-interacting protein 1		CSEP0033	mrfsklaiiiyaarfisaasnyktahieeerkgficdgeffseaqfraersgavndlkngnripilaeefmyyfvseqqerlmmydngdakehysfplpslakvvyqnrrkfqydyhlvlddsarvcalilwkidihqyhyrndgtheicsiss*	atgcgcttttctaaactggcaataatcatatacgccgccagatttatatccgcagcttccaattacaaaacggcccacatagaagaggaaaggaagggctttatttgcgacggagaattcttctcggaagcccagtttagagctgaaagatctggagcggtaaatgatttgaaaaatggcaacaggattcccattctggcggaggaattcatgtattattttgtgtctgaacagcaagagaggttgatgatgtatgataatggtgacgcaaaagagcactattcattccctcttccaagtctggcgaaagttgtgtaccaaaatcgtcgcaaattccaatacgattatcatctcgtactggacgattctgcgcgggtgtgcgctttgattttgtggaag…
CSEP0034	bgh01411 polypeptide	27	21	158			-	-		FNC	35	no		-	8.85433											CSEP0034	http://www.reading.ac.uk/bioinf/servlets/nFOLD/IntFOLDresults.jsp?time=13_35_3_589_2-9-2011_All_gtdptmr2usoor9ij&md5=gtdptmr2usoor9ij&targetname=CSEPs_bgh01411_polypeptide	nFOLD4_2iuwa_sp3_TS7	0.3351	0.0957	Oxidoreductase	Q96Q83 (ALKB3_HUMAN) - Alpha-ketoglutarate-dependent dioxygenase alkB homolog 3	CSEP0034	mrfsslaivcqiasifvtskawailnhideqtkrfncdgvyvrynefasrqrtrlvkstddrnsrawslvvqqllnnkpmgeedpsvmfrddasahltyyklddltkldnygsqslrtdyvvaidgsnracavilrrqdqawdhswmgeptfqfctiy*	atgcgcttttctagcctagctatcgtctgtcaaatcgctagcatctttgtgacgtcaaaagcatgggctattttgaaccacatagatgagcaaactaaaagatttaattgtgacggagtttacgttcggtacaatgaatttgcatcgcgacaacgaacgagacttgtaaagtcaactgatgatagaaactcaagggcttggtctttagtagttcaacagttacttaataataaacctatgggcgaagaagatccatcggttatgtttagagatgacgcttcagctcatctaacatattacaaactcgacgacttaacgaagttggataactacggctctcaaagtctcaggactgactatgttgtcgctatcgatggaagtaatcgcgcgtgtgctgtg…
CSEP0035	bgh01412 polypeptide	27	22	164			-	-		FDC	35	no		-	6.08747								BghEfc94	1		CSEP0035	http://www.reading.ac.uk/bioinf/servlets/nFOLD/IntFOLDresults.jsp?time=13_35_4_769_2-9-2011_All_f9fog25or2k8pv0j&md5=f9fog25or2k8pv0j&targetname=CSEPs_bgh01412_polypeptide	nFOLD4_1tgoa2_sp3_TS5	0.2063	0.1156	Transferase	P56689 (DPOL_THEGO) - DNA polymerase	CSEP0035	mrfsstaiifqcasifvkivigssidhideqsksfdcdgiivgheqlsqkrdliqrpligskpmtfskiyqekyyeivylyqspkkyvkfgyddparlsvfrlpkmlqshqygdvlvsydffvledserracsillqkmeqgkmlgrkytgpleyklctirqst*	atgcgcttttccagcacagccatcatctttcaatgcgcaagcatctttgtcaaaattgtgattggaagctctatagatcacatagatgagcaaagtaaatcatttgactgtgatggaatcattgttgggcacgaacaactttcacagaaacgagacttgatacaaagaccattgatcggaagtaaaccaatgactttttctaaaatataccaagagaaatattatgagatagtatatctctatcaatcacccaagaagtatgttaagtttggatatgatgatcccgcgcggttatctgtgttccgactacctaaaatgttacagtcccatcaatatggggatgttctcgtgagttatgatttttttgtcttggaggatagtgagagacgcgcctgctct…
CSEP0036	bgh01628 polypeptide	4	21	156			-	-		FQC	34	yes	15 - 132	Seen in Hyphae or (haustoria + hyphae)	111.435						epiphytic		BghEfc52	6		CSEP0036	http://www.reading.ac.uk/bioinf/servlets/nFOLD/IntFOLDresults.jsp?time=13_35_5_937_2-9-2011_All_9p7i9hf09kokraeq&md5=9p7i9hf09kokraeq&targetname=CSEPs_bgh01628_polypeptide	nFOLD4_1zk8a_sp3_TS3	0.2805	0.1031	Transcription regulator	Q815X4 (Q815X4_BACCR) - Transcriptional regulator, TetR family	CSEP0036	mrissiatiiqvasvfvttlaghamtnynevngfqcedryisqgeisnarlsmtrvaeheifrplndrlneamrdpndnrylmfqndyaghyefyflssieqvfsnsdqqiikynyilvvddyghstamfrretvhttvssqgwlypdntilctiy*	atgcgtatctccagcatagccacaatcattcaagtcgcaagcgtcttcgtgacaactctggctggccacgctatgactaattataatgaggttaatggatttcaatgtgaagatcgctatattagtcagggggaaatttcaaacgcgcgactatctatgacaagggtagcggaacatgaaatcttcaggccattaaatgatagactcaacgaggcaatgagagatccaaatgacaatagatacctcatgtttcagaatgattacgccggtcactacgagttttacttcctaagctcaattgaacaggtgttcagtaactcagatcagcagatcattaagtacaattacattctcgtcgttgacgattatggtcactcaactgcgatgttcaggagagaa…
CSEP0037	bgh01675 polypeptide	56	19	158	8e-09		RNA binding; ribonuclease activity	Ribonuclease U2	0.06631	FQC	62	yes	45 - 117, 63 - 134	Seen in Hyphae or (haustoria + hyphae)	14.8382	Cogeme		20 hpi		6 dpi	epiphytic	Epidermis	CL54Contig1	18	Cleistothecia	CSEP0037	http://www.reading.ac.uk/bioinf/servlets/nFOLD/IntFOLDresults.jsp?time=13_35_7_131_2-9-2011_All_q4qm0lc6at28ii8t&md5=q4qm0lc6at28ii8t&targetname=CSEPs_bgh01675_polypeptide	nFOLD4_multi_HHsearch_TS1_1rtuA_1rdsA	0.06631	0.1642	Hydrolase	P00654 (RNU2_USTSP) - Ribonuclease U2	CSEP0037	mhssvltfitllitssvsassipgfsnverrheaqsavpfaiyiqqkysvpevpitsqryrfqcdkksysgvkvqdaldrgcrvfkenkqrrrfpqsftafkyqdmtslnewplqwthsyqilfpgnkrvifdnecklaglvvrekdrtytsctpmaa*	atgcattcctctgtcttaaccttcattactcttctcatcaccagctctgtctcggcttcttcgattcccggcttctctaacgtggagcggagacatgaagcacaaagcgcggtccctttcgccatttacattcagcaaaaatatagtgtaccggaggtaccaatcacctcccaacgctatagatttcagtgtgataaaaagtcctacagcggagtcaaggttcaggatgcgctggacagaggttgccgagtgttcaaggagaataaacaacgcaggagatttccccagagtttcactgctttcaaataccaggacatgacatctctgaacgagtggcctttgcaatggacccacagctaccaaatattatttccgggcaataaacgagttatctttgac…
CSEP0038	bgh01677 polypeptide	3	24	384			RNA binding; ribonuclease activity	-		FIC	31	yes	9 - 84, 27 - 101, 130 - 223, 257 - 275, 339 - 355	-	2.52436								zbbfa0_002535.z1.scf.phd.1	1		CSEP0038	http://www.reading.ac.uk/bioinf/servlets/nFOLD/IntFOLDresults.jsp?time=13_35_8_311_2-9-2011_All_ujlk10svklio66gm&md5=ujlk10svklio66gm&targetname=CSEPs_bgh01677_polypeptide	nFOLD4_1a4ya_sp3_TS1	0.5439	0.075	Complex (inhibitor/nuclease)	P13489 (RINI_HUMAN) - Ribonuclease inhibitor	CSEP0038	mremkglsplylvltsllvytisanvvesdficekdvvpkdrintaifnacssfsdlssrtkfpaefdpsttyfiqdailfswpvvihgdqyikghagkfrllldsscvfygmiiinknepvkrcyqpveseysqdlssssgprkqpilrgyrcqnkifdmssnentvrtaknfqktlkdsqnrihlhryeavdelfqssvylvpnesarmenyrtensptpyfvvmnsqfkmldmvyksnniwtrcdklfenepepryssdivsnsigeinfpgvksykcgpykftrksvnshmqlgcnvmlqydkssntingkqdtgsitpnlgtfitlkqslklpeavfqsigrdkqepnkafiffdkncnfygaywyhkrnfqkcdelsp*	atgagggagatgaagggactctcgccactatacttggtcttaacaagccttctagtctacacaattagcgcaaatgttgtcgaatctgattttatttgtgagaaagacgttgtccccaaagacaggatcaatactgcaatttttaacgcctgttcatctttcagtgacctatcaagcaggactaaatttcctgccgaatttgatccttctaccacttattttatacaagatgctattttattctcctggcctgttgtaattcatggagatcaatatatcaaaggacatgctggaaagtttcgattgctcttggactctagctgtgtattttacggaatgataattatcaacaaaaatgagcctgttaaacgctgctatcaaccggtagaatccgaatac…
CSEP0039	bgh01761 polypeptide		17	148	3e-06		-	-					no cysteine	-	-	Cogeme										CSEP0039	http://www.reading.ac.uk/bioinf/servlets/nFOLD/IntFOLDresults.jsp?time=11_4_49_42_29-9-2011_All_j078opnfe9kl9t4f&md5=j078opnfe9kl9t4f&targetname=CSEPs_CSEP0039_bgh01761	nFOLD4_1qu9a_sp3_TS5	1.256E-1 0.1363		Structural genomic	P0AF93 (YJGF_ECOLI) - UPF0076 protein yjgF	CSEP0039	mfarylvlaflttvaiaaplninlgayspalvvgdgeisfggaegeasaegifntlqgsgttgvaageakgsakgdglddtvkkaggekatkkvkaaaekraekrdmagftaalnyadaalnkgpiidlgtggggsgvgitvkpgvva*	atgtttgctagatatcttgtacttgcatttttaaccaccgtcgccattgccgcgccgctaaacataaatctcggtgcctattcgccggcactggtagtcggtgatggagagatttcgtttggtggagccgaaggcgaagcctcagcagagggaatattcaacacactgcaaggctcagggaccacgggcgtcgcggctggcgaggctaaaggcagtgcgaaaggcgacggtcttgatgatactgtaaaaaaagcaggcggcgagaaagctaccaaaaaggtaaaagcagcagcagaaaaacgcgctgagaagcgcgatatggcaggcttcaccgctgccctcaactacgccgatgctgctctcaacaaaggtccaataatcgatcttggcacaggaggt…
CSEP0040	bgh01776 polypeptide		17	122			-	-					no cysteine	-	-	Cogeme	Conidia		3 dpi	6 dpi	epiphytic		CL66Contig1	10	Cleistothecia	CSEP0040	http://www.reading.ac.uk/bioinf/servlets/nFOLD/IntFOLDresults.jsp?time=13_35_9_539_2-9-2011_All_bjv27csoviqugc09&md5=bjv27csoviqugc09&targetname=CSEPs_bgh01776_polypeptide	nFOLD4_2jl8j_spk2_TS1	0.05692	0.1712	Ribosome	23S?	CSEP0040	mrvsiiaiaslcasaaafpefnkrtetpsnttsvmatsatmphgtgletsspsstgifnngtstssegstattssthkttaspisstssstagaaptgiwaneyakgavagavgimglalal*	atgcgtgtctctatcattgcaattgcctccctatgcgcctctgcggctgcattccccgaattcaacaaacgaactgaaactccctctaatactacttccgttatggcaacatctgctacaatgccacatggtacaggtcttgaaacctcatctccatcatcaactggaatctttaacaacggaacatcaacctcgagcgagggctcaactgcgactacatccagcacccacaaaaccaccgcatcacctatctcctcaactagttcttccactgcaggtgctgccccaacaggtatttgggctaacgagtacgccaaaggtgccgtcgctggtgcagttggtatcatgggcctggctcttgcgctatag
CSEP0041	bgh02072 polypeptide	11	18	170			-	-				no		Seen in Hyphae or haustoria and hyphae	0.3157	Cogeme	Conidia			6 dpi	epiphytic				Cleistothecia	CSEP0041	http://www.reading.ac.uk/bioinf/servlets/nFOLD/IntFOLDresults.jsp?time=13_35_11_880_2-9-2011_All_r0ou13og0epkbml3&md5=r0ou13og0epkbml3&targetname=CSEPs_bgh02072_polypeptide	nFOLD4_3m7oA_HHsearch_TS1	0.0112	0.2554	Immune system	O88188 (LY86_MOUSE) - Lymphocyte antigen 86	CSEP0041	mklsinlatlaistlvsaycvqpalqptisekqevltnakhipgqnilaycndnpaehiiqlktvnivpfvpvigenvqvyifgftyipihegifirvfdwktredlitpaklfsvmrnfggqlplmgnfdenfqftsqisrllnheigielyypdglkllcvktpvrfm*	atgaagctctccattaaccttgctacacttgctattagcactctggtatcagcatactgtgtccagcctgcactgcaaccaacgatatcggaaaaacaagaagttttaacgaatgctaaacatatcccgggccaaaatattttggcgtattgtaacgacaaccctgctgaacacattatccaactcaagacagtaaacatcgtcccctttgtgcccgtcattggtgaaaacgtccaagtatatattttcggatttacatacataccaattcacgaagggatctttattcgagtctttgattggaaaacccgtgaagatcttataacaccagccaaattattctctgtcatgagaaattttggaggtcaattgcctctaatgggaaactttgatgaaaat…
CSEP0042	bgh02080 polypeptide		18	272			-	-				yes	28 - 208, 48 - 225, 60 - 249, 63 - 254	Haustoria only	45.4592	Cogeme						Epidermis	CL73Contig1	11		CSEP0042	http://www.reading.ac.uk/bioinf/servlets/nFOLD/IntFOLDresults.jsp?time=13_35_13_130_2-9-2011_All_mldhs3inqhmq67n4&md5=mldhs3inqhmq67n4&targetname=CSEPs_bgh02080_polypeptide	nFOLD4_3f62A_HHsearch_TS2	0.588	0.0713	Cytokine	Interleukin 18 binding protein	CSEP0042	mqglitsslfiscalslsvpidtatsqfnkrhfdqadesnagnqicesssqvftesdiqqtalrachllhqqnlldactdcvevrpefprmftgiiadevghnlhhvkhqkthahpesnyaqyisidhhndndhephnkhfnehetyytsnehkrpehenhghdsnvhikykhgkpshresefhvphnqhksdevvlqfpihgqkvihdsarmvepstsilmtntcivvsvveitkdghynqcrgrplsslmpidthghssrhktscvqqac*	atgcaaggacttattacctcttcactcttcatttcatgtgctctgtctctcagcgtaccaattgacacagccacatctcaattcaacaaacgacactttgatcaggctgatgaatccaatgccggtaaccaaatttgtgaatctagctcgcaagtattcacggagagtgacattcaacaaacagctctcagagcttgtcacctcttgcaccagcagaatttacttgatgcttgcacagattgcgttgaagtgaggccagaatttcctcgaatgttcacaggaatcatcgctgatgaagtcggtcacaatttacaccatgtcaagcatcaaaaaacacatgctcatccggaatctaactatgctcaatatatttcaattgatcaccataacgacaatgat…
CSEP0043	bgh02083 polypeptide		23	109			-	-		YLC	25	yes	4 - 83	-	332.293							Epidermis	BghEfc10	33		CSEP0043	http://www.reading.ac.uk/bioinf/servlets/nFOLD/IntFOLDresults.jsp?time=13_35_14_339_2-9-2011_All_l8vv2774p4e9nne6&md5=l8vv2774p4e9nne6&targetname=CSEPs_bgh02083_polypeptide	nFOLD4_2lcia_sp3_TS9	0.04216	0.1854	De novo protein		CSEP0043	mkiissttiilvtsnimlpiveagylcpnsfisdelinsvknfvqshwghqdlvhfknrlgkdrwrihintippghpgtsnsygifnsnqelvnvvertgrgyrdcdih*	atgaagattatcagttcgacaacgattattctcgtcacgagcaatataatgctaccaattgttgaggctggatatttgtgtccaaacagtttcatttcagatgaacttataaactcagtaaaaaattttgtgcaatctcattggggccaccaagatctggtacattttaagaacagattaggtaaagatcgttggcgcatccatattaatactatacctcctggtcatcctgggacgtcgaatagctatggcatctttaatagtaaccaggaacttgtaaatgtagtggaaagaaccggcaggggttatagggattgtgatatacattaa
CSEP0044	bgh02245 polypeptide		21	268			RNA binding; ribonuclease activity	-		YKC	27	yes	8 - 229, 26 - 125, 80 - 96, 143 - 207	-	43.155	Cogeme	Conidia					Epidermis	CL504Contig1	2		CSEP0044	http://www.reading.ac.uk/bioinf/servlets/nFOLD/IntFOLDresults.jsp?time=13_35_15_530_2-9-2011_All_r7u608k8tmh5n6bo&md5=r7u608k8tmh5n6bo&targetname=CSEPs_bgh02245_polypeptide	nFOLD4_1eu1a_sp3_TS10	0.4449	0.0838	Oxidoreductase	Dimethyl sulfoxide reductase	CSEP0044	mqttnfitasavllflpaafcdkgtvykctgatfspqrelkdaqqacfknlnnrvqvqngvkdsrkdseyrvvltpqkrlpspirqedrleyiaeyrastcelihvfevkkglskycfktsdqfsrekkqenlktheanrrqlipcgnymmevsyliraatsgckafqemqkghhephikalsmtkfpqstkfyrpgtlyewpfhpdgqlqklgknpgiyriiidskckivgfhvlehmdgtikrgnlycalniphgdsdigqrhtgr*	atgcaaacgactaattttatcactgctagcgctgtccttctctttctcccagccgccttttgtgataagggaacagtttataaatgcactggtgctaccttctcacctcaaagagaattgaaagatgcccagcaggcgtgcttcaaaaatctaaataaccgtgtacaagtgcagaatggagtgaaagacagtagaaaagactcggaatatcgtgttgtactaactccccaaaaaagattaccatcaccaattcggcaagaagataggttggaatatattgctgaataccgggcgtccacctgtgaacttatccatgttttcgaagttaaaaagggattaagtaaatactgctttaaaacttccgatcaattctcccgggaaaaaaaacaagaaaattta…
CSEP0045	bgh02262 polypeptide		19	123	3e-10		-	-				yes	8 - 49, 30 - 60, 46 - 76	Haustoria only	52.7941								ZBBFA0_003780.FASLength: 430 20-Oct-2006	2		CSEP0045	http://www.reading.ac.uk/bioinf/servlets/nFOLD/IntFOLDresults.jsp?time=13_35_16_700_2-9-2011_All_ctm99nc1b2choltb&md5=ctm99nc1b2choltb&targetname=CSEPs_bgh02262_polypeptide	nFOLD4_1mtpa_sp3_TS10	0.07836	0.1567	Proteinase inhibitor	Q47NK3 (Q47NK3_THEFY) - Proteinase inhibitor I4, serpin	CSEP0045	mqliplvgmllaatsvtfaslqqkmhcvspgtpnaanflpndaatrqacnvyrqrtpdkqgnaacqdcevidengssvcfskalkidddsfqnyckvyggsfseprpleksiwskifswfrwi*	atgcagctcattccactggttggcatgcttctcgcagccacttccgtgactttcgcctcgttgcagcagaagatgcactgcgtctcgcccggcacgcccaacgctgccaacttcctgcccaacgacgcggcgacgagacaggcctgcaatgtctaccggcagcgcacgccagataagcagggcaatgcggcgtgtcaggactgcgaagtgattgatgaaaatggctcgtccgtctgcttttccaaggccctcaagatcgacgacgattctttccaaaactactgcaaggtgtacggcggcagcttcagcgagcctcggccgctggagaagtccatctggagcaaaatcttttcctggttcaggtggatttga
CSEP0046	bgh02329 polypeptide		17	384	1e-114	2e-38		-		FLC	159	yes	62 - 355, 115 - 206, 144 - 222, 161 - 344	-	-											CSEP0046	http://www.reading.ac.uk/bioinf/servlets/nFOLD/IntFOLDresults.jsp?time=13_42_6_921_2-9-2011_All_73e1eq7klfrc4gus&md5=73e1eq7klfrc4gus&targetname=CSEPs_bgh02329_polypeptide	nFOLD4_3mbp__sp3_TS3	0.1012	0.1455	Periplasmic binding protein	Maltodextrin-binding protein	CSEP0046	maalvagiagilkivdagqsiigsitakekfvdfysirieignnqdasgnppsiiltdfanteifgvfegsskkpddmcrnnralpigdldspdlslfkglrngeapiqsfktnngfnlksvdiqpggnaicvsniilkgsdtqarrdeiflpigdigflcgdewnlgtildgnqqrcmwldgqpdngnnpiqslnldmekiavlfntgkrktlenasidslcaiysdnvgkitnrndckesfkreitgknitidtlplldeastdftggtfsvanyigagfvttdqkifdsvsgkfedvtiesggstvkarhsdkhkskptissrafakmgrrldskpevvnhsgfagfkraevmkvqtcqatengieptctlvetisvpppa*	atggcagccttagttgctggaatagccggtattctgaaaatcgtcgatgcgggacaatccatcattggttccatcactgcgaaggagaagtttgtcgacttttacagcattcgtatagaaattggaaataaccaggacgccagcggtaatcctccttctataattttgactgactttgccaatacggagatatttggagtctttgagggttcaagtaaaaaacccgatgatatgtgtcgtaacaatagagctctccctatcggtgacttggattctcccgatttgtctttattcaaagggcttagaaacggagaagcgcctatccagtcattcaaaacaaataatggcttcaatttaaagtcagttgatattcagcctggtggaaatgcaatctgtgtc…
CSEP0047	bgh02337 polypeptide	11	18	171			-	-				no		Seen in Hyphae or (haustoria + hyphae)	0.393438	Cogeme		20 hpi	3 dpi	6 dpi	epiphytic		ZBBFA0_010652.FASLength: 467 20-Oct-2006	2		CSEP0047	http://www.reading.ac.uk/bioinf/servlets/nFOLD/IntFOLDresults.jsp?time=13_35_17_869_2-9-2011_All_eprkcglqagjjhor0&md5=eprkcglqagjjhor0&targetname=CSEPs_bgh02337_polypeptide	nFOLD4_1krha_spk2_TS3	0.08291	0.1542	Oxidoreductase	benzoate dioxygenase reductase	CSEP0047	mkfpvslvtiaistvalaycvppssqptlpegqevisnslkvpgenaleycsseflsypirlfnvaikptiptineqvevfvdgftgiplspevqlrvfdwasgrdlsepinffkymnsinaqvpdhvgqfrlffrfkpeptilysgqigielnyrkdfkllcvktpirif*	atgaagttcccagtcagtctcgtcacaattgctattagcaccgtagcattagcttactgtgtgccgccctcatcacaaccgacgttacctgaaggacaagaagtcatctcaaactctcttaaagtcccgggcgaaaacgctttggaatactgttcaagtgaattcctaagttatcctattcgtctatttaacgttgcgataaaaccaactatacccacgatcaatgaacaagtcgaagtctttgtagacggctttacaggtatcccattgagtcctgaggttcaacttcgggtttttgattgggcatctggtcgagatctatcagagccaatcaactttttcaagtacatgaatagtattaatgcgcaagtccctgatcatgtaggacaatttcgtctc…
CSEP0048	bgh02376 polypeptide		21	109			-	-		WVC	25	yes	52 - 84	-	100.467						epiphytic		CL316Contig1	3		CSEP0048	http://www.reading.ac.uk/bioinf/servlets/nFOLD/IntFOLDresults.jsp?time=13_35_19_39_2-9-2011_All_261qd9f5rr6dc170&md5=261qd9f5rr6dc170&targetname=CSEPs_bgh02376_polypeptide	nFOLD4_2y5ia_sp3_TS7	0.02339	0.2149	Metal-binding protein	calcium binding	CSEP0048	mkinshafiiylmghvqiidalnswvcgnevtitpqmlstalskgsdreftrvhfekgeklrryiisvddrpcdfnvpefysviaypdksilrvertinnayekcseih*	atgaaaattaacagtcatgcctttatcatctacctcatgggtcacgtacagatcattgatgccttgaactcatgggtctgtgggaatgaggtcactattacccctcaaatgctctcaactgcattgagtaaaggttctgatcgcgaattcacgagagtgcacttcgaaaaaggtgaaaaattaaggcgttatataattagtgttgatgaccgtccttgtgattttaatgtgccagaattttactcagtcattgcctacccagataagagcatattgagagttgaaagaacaataaataacgcatatgaaaagtgttcggaaatacattag
CSEP0049	bgh02386 polypeptide	58	17	163			-	-					no cysteine	-	0.357484	Cogeme	Conidia			6 dpi	epiphytic		ZBBFA0_007335.FASLength: 376 20-Oct-2006	1	Cleistothecia	CSEP0049	http://www.reading.ac.uk/bioinf/servlets/nFOLD/IntFOLDresults.jsp?time=13_35_20_209_2-9-2011_All_6g37lv6hij7grj83&md5=6g37lv6hij7grj83&targetname=CSEPs_bgh02386_polypeptide	nFOLD4_3s6la_sp3_TS4	0.156	0.1271	Cell adhesion	trimeric autotransporter adhesin boaa	CSEP0049	mqyfnivlltiattisaqlslpgvpdaplsiatasplpgdkgpplaseassqvasisseiaghmssvtsslaaqssslkseassnmasitsslaseassisskvssisskagsitseiasktsdlnsvmgptstatkdnaashptgalslgalfgagvivanl*	atgcagtacttcaatatagttctcttaacaattgccactactatttctgctcaattaagtcttcccggcgttcctgatgcaccactaagcattgctacggcatccccattacctggagataaaggaccacctcttgcttcagaagcctcatcgcaagtcgcctctatctccagcgaaatcgctggacacatgtcatctgtaactagctcgcttgccgctcagtcttcatctctcaagagtgaggcgtccagtaatatggcgtctattaccagctctctcgcctcagaagcttcttctatctcctcaaaagtatcttctatctcttcgaaagcaggcagtattactagtgaaatagccagtaaaactagcgaccttaattctgttatgggacccaccagc…
CSEP0050	bgh02420 polypeptide	29	21	124			-	-		FAC	29	yes	10 - 87	-	10.3351										Cleistothecia	CSEP0050	http://www.reading.ac.uk/bioinf/servlets/nFOLD/IntFOLDresults.jsp?time=13_35_21_392_2-9-2011_All_vkcddfrv10u9v1d3&md5=vkcddfrv10u9v1d3&targetname=CSEPs_bgh02420_polypeptide	nFOLD4_3n4da_sp3_TS2	0.07925	0.1562	Hydrolase	Q8NU77 (Q8NU77_CORGL) - Putative tautomerase	CSEP0050	mklfsaalmaalsgllssatadngrpqffacrmgihvhlsdiyrfedvdyykdaepgdpegpngeryrarrlfkrtyggsygyiliqatdeypfnrvfeditgewlpcsfhlldswsqydrfkm*	atgaagctttttagcgctgcattgatggccgcattgtctggtcttctatcgtcagcgacagctgacaatggaagacctcaattctttgcatgcaggatgggtattcatgttcatttatcagatatttatagatttgaagacgtcgattattataaggatgcggaaccaggtgatcctgaggggccgaatggggaaagataccgggcacgccgattattcaaaagaacatatggtggaagctacggttatatcttgattcaagcaactgatgaatatccctttaaccgagtctttgaagatattacgggagaatggctaccatgttccttccatctcttagactcttggagtcaatatgatagatttaaaatgtaa
CSEP0051	bgh02435 polypeptide		20	90	1e-10	5e-10	-	-					no cysteine	-	-					6 dpi	epiphytic					CSEP0051	http://www.reading.ac.uk/bioinf/servlets/nFOLD/IntFOLDresults.jsp?time=11_4_50_252_29-9-2011_All_auu2o8ec5j0sf4gr&md5=auu2o8ec5j0sf4gr&targetname=CSEPs_CSEP0051_bgh02435	nFOLD4_3d1la_spk2_TS2	0.02226	0.2174	Oxidoreductase	Q5LAQ6 (Q5LAQ6_BACFN) - Putative uncharacterized protein	CSEP0051	mytslspfvlialifstvlaaplninmgnfspalvvgdgaiafdvpetgakaveaadipsiidaktggtgnfqplqagvegigrkvvpqs*	atgtacacctcgctcagtccttttgttctgattgctctaatattctctacggtccttgcggcccctcttaacattaacatgggcaatttttctcctgctctggtagtcggtgatggagcgatcgcattcgatgtacctgagacaggagctaaagcagttgaagcagcagatataccaagcataattgacgcgaaaaccggcggcacaggcaacttccagcccctccaagcaggtgtggaaggaataggacgcaaggttgtccctcaatcgtga
CSEP0052	bgh02536 polypeptide		24	155			-	-					no cysteine	-	-	Cogeme	Conidia	20 hpi	3 dpi	6 dpi	epiphytic		ZBBFA0_003438.FASLength: 372 20-Oct-2006	1		CSEP0052	http://www.reading.ac.uk/bioinf/servlets/nFOLD/IntFOLDresults.jsp?time=13_35_22_559_2-9-2011_All_6lbhlcpoaf6hr026&md5=6lbhlcpoaf6hr026&targetname=CSEPs_bgh02536_polypeptide	nFOLD4_multi_HHsearch_TS1_3h0gA_3h0gA	0.291	0.1015	Transcription	P36594 (RPB1_SCHPO) - DNA-directed RNA polymerase II subunit rpb1	CSEP0052	mqilsfpllligllsvgfvstapavklpwslklrddgggyyeqpdtpsptggygypsdgypsptggygspeggypsptggygspddgypaptggygspddgypaptggygspdypsptggygspsypaptspgeypsptggymygasankrslri*	atgcagattctatctttccctctcctccttatcggtctcctctcagtaggatttgtatcaactgcaccagcggtcaagttgccatggtctttgaagctccgcgatgatggtggtggttactacgagcagcctgatactccatcaccaacaggtggatatggatacccatcagatggatatccttccccaacaggtggctatggatcacccgagggcggatatccctccccaaccggcggatatggatctccagacgacggatacccagctcccactggaggttacggctctcctgacgatggatacccagctcccacaggtggatacggatctcccgattacccatccccaactggaggctacggatctcctagctacccagcccccaccagtcccgga…
CSEP0053	bgh02568 polypeptide		22	182	6e-19	6e-21	-	-					1 cysteine only	-	-											CSEP0053	http://www.reading.ac.uk/bioinf/servlets/nFOLD/IntFOLDresults.jsp?time=13_42_8_89_2-9-2011_All_jsvhtktfjdm9nb86&md5=jsvhtktfjdm9nb86&targetname=CSEPs_bgh02568_polypeptide	nFOLD4_1ukca_spk2_TS1	0.3513	0.0938	Hydrolase	esterase	CSEP0053	mkvyiraaiaqflisgpgtvlpahpsrletqatgskitecaakkqdepqtkltqnniskakttwasitrnglrtppahtkvvqampkatnstrpskiptastksvtkdellflrlgneqpwrkpspfgvreavaqmleipqnniehiyhvstgfairaknqesrvmmlslagslvqrdaile*	atgaaagtctacatcagagctgcaatagctcaattcttgatatcgggaccggggacagtcctcccagcacatccttcgcgccttgaaacccaggctactggcagcaagatcacagaatgtgccgcaaaaaagcaagatgagccacaaactaaactgactcaaaacaatatctccaaggctaaaacgacttgggcctcgatcacccggaatggtctaaggactcccccggcacatacaaaagtcgtgcaggctatgccaaaggcgacaaactcgacgcggccgtcaaaaatcccaaccgcatcaacgaaatccgtcaccaaagatgaactcttgtttcttcgccttggaaatgaacaaccttggagaaagccatcaccgtttggtgttagagaggctgtg…
CSEP0054	bgh02630 polypeptide		29	96			-	-					no cysteine	-	-					6 dpi	epiphytic		ZBBFA0_009579.FASLength: 469 20-Oct-2006	2		CSEP0054	http://www.reading.ac.uk/bioinf/servlets/nFOLD/IntFOLDresults.jsp?time=11_4_51_432_29-9-2011_All_mr6obiqr74jpuied&md5=mr6obiqr74jpuied&targetname=CSEPs_CSEP0054_bgh02630	nFOLD4_1utua_spk2_TS2	0.01888	0.2262	Chromatine regulator	Q7Z589 (EMSY_HUMAN) - Protein EMSY	CSEP0054	mtpahrqkfrsyalglgvaltaifgswsgaslkvqrqaqkeaekqlqvtpseaiamleqrknsllaqqdkierkiqeignraakptrvdsmpkrdn*	atgacacctgcgcatcggcaaaagtttagaagctatgctctcggtcttggtgttgcattaaccgctatatttggatcatggtctggcgcatcgctaaaagtccagaggcaggctcaaaaggaggctgaaaagcaattacaagtcacgccttcagaagctatagctatgcttgaacaacggaaaaattctttactagcacagcaagacaagattgaaagaaaaatacaagaaattggaaatagagcagcgaagccaactagagttgacagtatgccaaagagagacaactaa
CSEP0055	bgh02653 polypeptide	43	21	122			-	-		YNC	24	no		Seen in Hyphae or (haustoria + hyphae)	286.311							Epidermis	BghEfc3	57		CSEP0055	http://www.reading.ac.uk/bioinf/servlets/nFOLD/IntFOLDresults.jsp?time=13_35_23_719_2-9-2011_All_bpio5va5ad50l2lt&md5=bpio5va5ad50l2lt&targetname=CSEPs_bgh02653_polypeptide	nFOLD4_1nrja_sp3_TS7	0.1073	0.1429	Protein transport	P32916 (SRPR_YEAST) - Srx protein Signal recognition particle receptor subunit alpha homolog	CSEP0055	mksinqawivailsffrvsaalsyncegamfsedyvrqtlhravarfvpeagshpnadveaeylyfpllssgqlwdreqpienyfikchrasrdwkviildnpgyhagreensnsrecsviq*	atgaaatcaatcaaccaagcgtggatagttgccatcctaagttttttccgagtttccgctgctttgtcatataactgtgaaggagcaatgttttccgaagattatgtgagacaaactctgcacagagctgtcgctagattcgtccctgaagcaggctcccacccaaatgccgatgttgaggcagaatacttatactttccactccttagtagtggacagttatgggatagggaacagccaatagaaaattattttattaaatgtcatagagcaagtagggattggaaagtaataatcctcgacaacccaggctaccatgcagggagagaagaaaattcgaattcgcgagaatgcagtgtcatccaatga
CSEP0056	bgh02686 polypeptide	59	21	139			-	-		FRC	25	yes	6 - 96	-	168.31											CSEP0056	http://www.reading.ac.uk/bioinf/servlets/nFOLD/IntFOLDresults.jsp?time=13_35_24_890_2-9-2011_All_f9gn9s3rnvplaclp&md5=f9gn9s3rnvplaclp&targetname=CSEPs_bgh02686_polypeptide	nFOLD4_2l8ka_sp3_TS3	0.1781	0.1216	Viral protein	P19811 (RPOA_EAVBU) -May contain peptidase Replicase polyprotein 1ab	CSEP0056	mklfcltfmsvllsfsasvnaamffrcpshtliliqfamnraqeilqkvdaevfqgplgqntldgvtisgsmegrdlfytgefvpdfrtenkykisingittdiyitettpistgdctirstkgrpppnrmsawfqvga*	atgaagttattctgtctgactttcatgtcagtgctcctcagcttctcagcttcagtaaatgctgctatgttttttcgatgtccaagtcatactttaatcttgattcaatttgccatgaatagagcacaagaaattcttcaaaaagtagatgcggaggtgttccagggaccactcggccaaaacacgttagatggcgtcactatttcaggtagtatggagggcagagatttattctatactggcgagttcgttcctgactttagaaccgaaaataaatataagatttctataaacggtattactacagacatatacataacggagactacaccaatttcaacgggagattgtacaataagatcgactaagggcaggccaccaccaaacagaatgtctgca…
CSEP0057	bgh02690 polypeptide	59	21	135			-	-		YRC	25	yes	6 - 96	-	134.703								BghEfc77	2		CSEP0057	http://www.reading.ac.uk/bioinf/servlets/nFOLD/IntFOLDresults.jsp?time=13_35_26_79_2-9-2011_All_2mip2i75q532abd9&md5=2mip2i75q532abd9&targetname=CSEPs_bgh02690_polypeptide	nFOLD4_3nfnb_sp3_TS7	0.1187	0.1387	Immune system	HLA class I histocompatibility antigen, A-24 alpha	CSEP0057	mklfcltfmsvllsfsasvnaaifyrcpssilistkyplaraqeilqkvkmmafqgplgqktvngitisgsmeggdliytgefvpnfktenkykisingittdmyltettpnsteectirsaegssqpirvhtwf*	atgaagttattctgtctgactttcatgtcagtgctcctcagcttctcagcttcagtaaatgcagcgatattttatcgatgcccaagtagtattttaatctcgactaagtatcccttggctagagcacaagaaattcttcagaaagtgaaaatgatggcgttccagggaccactcggccaaaaaacggtaaatggcatcactatttccggtagtatggagggcggagatttaatatatactggcgagttcgttcctaactttaaaaccgaaaataaatataagatctctataaacggtattactacagacatgtacttaacggagactacaccaaattcaacagaagagtgtacaataagatcggctgaaggcagttcacaaccaatcagagtgcataca…
CSEP0058	bgh02774 polypeptide	8	24	115			-	-		YKC	28	yes	6 - 85	-	36.9476						epiphytic	Epidermis	BghEfc50	6		CSEP0058	http://www.reading.ac.uk/bioinf/servlets/nFOLD/IntFOLDresults.jsp?time=13_35_27_249_2-9-2011_All_n3dpko1sflrc5ir6&md5=n3dpko1sflrc5ir6&targetname=CSEPs_bgh02774_polypeptide	nFOLD4_3e48a_spk2_TS3	0.085	0.1531	Unknown	Q99WI2 (Q99WI2_STAAM) - Putative nucleoside-diphosphate-sugar epimerase	CSEP0058	mkfistattaalagilllapatygnryykcelsdpvseadvikmvsdrtleknadihpkvptgeshksymfmkrtyanrpritaylvqvygdpkeyqlslhaggrwhlcsledes*	atgaagtttatcagcactgcgacaaccgcagcattggccggtatcctactactggcaccagccacttatggaaaccgatattacaaatgtgaacttagcgatcccgtgagcgaggcagatgttataaaaatggtgtctgatcgtactttggaaaaaaacgcagatatacacccaaaagttccaaccggggaatcgcacaagtcttatatgtttatgaaaagaacgtatgcaaatagaccacgtataactgcgtacttggtacaagtttatggggaccctaaagaatatcaactttctctacatgccggagggagatggcatttatgttctctggaagatgagagttag
CSEP0059	bgh02778 polypeptide	29	23	112			-	-		FEC	28	yes	9 - 86	Seen in Hyphae or (haustoria + hyphae)	112.09		Conidia				epiphytic	Epidermis	BghEfc5	48		CSEP0059	http://www.reading.ac.uk/bioinf/servlets/nFOLD/IntFOLDresults.jsp?time=13_35_28_428_2-9-2011_All_6vq7087oem9p0vet&md5=6vq7087oem9p0vet&targetname=CSEPs_bgh02778_polypeptide	nFOLD4_1q7ma_spk2_TS9	0.07671	0.1576	transferase	Q9WYA5 (Q9WYA5_THEMA) - 5-methyltetrahydrofolate S-homocysteine methyltransferase	CSEP0059	mkflsaasmatlsglllsatahaadpyfecsmntavsfsgiifyeqsheyldaepgdpegpngeiyparrftrvrrdgsdvliliqsldeyplrrayekteqgwrlcpfhkp*	atgaagtttctcagcgctgcatcgatggccacattgtctggtcttctattgtcagcgacagctcatgctgcggatccatactttgaatgcagtatgaacacagcagtctctttctcgggaattatattttatgagcaaagtcatgaatatctggacgcagaacctggcgatcctgaggggccgaatggggaaatttacccggcacgccgatttaccagagtcaggagagatggaagcgacgttctaatcttgattcaatcattggatgaatatccccttcgtcgagcttatgaaaaaacagagcaaggttggcgactatgtcccttccataaaccctaa
CSEP0060	bgh02825 polypeptide	29	23	112			-	-		FEC	28	yes	21 - 26, 71 - 84	-	68.5049							Epidermis	ZBBFA0_003133.FASLength: 239 20-Oct-2006	1		CSEP0060	http://www.reading.ac.uk/bioinf/servlets/nFOLD/IntFOLDresults.jsp?time=13_35_29_599_2-9-2011_All_ubcvijbhvo2hn6l7&md5=ubcvijbhvo2hn6l7&targetname=CSEPs_bgh02825_polypeptide	nFOLD4_3q63a_sp3_TS1	0.05893	0.1696	Structure genomics	unknown function	CSEP0060	mkflsaasmatlyglllsatahaadpyfecsmrtaisfsgilrcekrhcyqdaepgdpegpngeiysayrftkvrtdgsevliliqstneyplcrvfektaqgwqpctfdka*	atgaagtttctcagcgctgcatcgatggccacattgtatggtcttctattgtcagcgacagctcatgctgcggatccatactttgaatgcagtatgcgcacagcaatttctttctcaggaattttacgttgcgagaaaagacattgttatcaggatgcagaacctggcgatcctgaggggccgaatggggaaatatactcggcataccgatttaccaaagtaaggacagatggaagcgaagttctaatcttgattcaatcaactaatgaatatcccctttgccgagtctttgaaaaaacagcgcaaggttggcaaccatgtaccttcgataaagcctaa
CSEP0061	bgh02835 polypeptide	60	19	138			-	-		YRC	26	yes	9 - 88	Haustoria only	24.2792						epiphytic		BghEfc7	37		CSEP0061	http://www.reading.ac.uk/bioinf/servlets/nFOLD/IntFOLDresults.jsp?time=13_35_30_770_2-9-2011_All_tob2v655dj0q9576&md5=tob2v655dj0q9576&targetname=CSEPs_bgh02835_polypeptide	nFOLD4_1mzba_sp3_TS2	0.193	0.1181	Gene regulation	Q03456 (FUR_PSEAE) - Ferric uptake regulation protein	CSEP0061	mqffrsalvlslsmlsvsaiildgvyrcpglgydldanevaqkvdsininaekadwydfeengvkyqnhhlfgeyqtsdekdvviavnedkssvkvsvfrgkelldcqhipaedavkskgrtskgrtskgspsraarr*	atgcagttctttcgttcagccttagttctatcgctttcgatgctttcagtctcagccatcatcctcgatggtgtatataggtgccctggtcttggatatgacttggacgcgaacgaagtggcacaaaaagtcgacagtattaatattaatgcagagaaggcagattggtatgacttcgaagaaaatggcgttaaatatcaaaaccatcatttatttggggaatatcaaacctcagacgaaaaagatgttgtgattgcggtgaatgaagacaaaagctcggtaaaagttagcgtctttcgcggtaaagaattattggattgccaacatattccggcagaagatgccgtgaaatcaaagggtaggacttcaaagggtaggacttcaaagggtagtccctca…
CSEP0062	bgh02836 polypeptide		18	160			-	-		YVC	22	yes	6 - 86	Seen in Hyphae or (haustoria + hyphae)	66.8272						epiphytic	Epidermis	BghEfc8	37		CSEP0062	http://www.reading.ac.uk/bioinf/servlets/nFOLD/IntFOLDresults.jsp?time=13_35_31_950_2-9-2011_All_714vuts5a0m5ef52&md5=714vuts5a0m5ef52&targetname=CSEPs_bgh02836_polypeptide	nFOLD4_1uhna_sp3_TS4	0.1429	0.1308	Metal binding protein	Q8LAS7 (CNBL2_ARATH) - Calcineurin B-like protein 2	CSEP0062	mkllqsasiiglfslalaksnyvcpggyeiaeeavqaaaekvdrhpkktqdsirktentlhitfdldnktiddteysisariftpdntirvfetetksgkqgycgliavneeddlsydesfeaelsdddsedadlsndddddddddddeeevaegkpkth*	atgaagctcctacagtccgcttccatcatcggcctattttccttggccctagccaaaagcaactacgtgtgcccgggcggttacgaaattgccgaagaagccgtccaggccgctgccgaaaaggtcgaccggcaccccaagaaaacacaggactcgatacgaaagaccgagaatactctgcacatcacgttcgatctcgacaacaagacgattgatgacaccgaatattccatctcagctcgaatcttcacgccagacaacaccatccgcgtatttgagactgaaaccaagagcggaaagcaaggctactgcggtctcatcgccgtcaacgaagaagacgatctctcctatgacgaatccttcgaggccgaactctccgacgatgactcggaagatgcg…
CSEP0063	bgh02854 polypeptide	20	21	130			-	-		FNC	25	yes	6 - 90	-	84.4116	Cogeme							BghEfc69	3		CSEP0063	http://www.reading.ac.uk/bioinf/servlets/nFOLD/IntFOLDresults.jsp?time=13_35_33_120_2-9-2011_All_1kh3aq99uekvkdk9&md5=1kh3aq99uekvkdk9&targetname=CSEPs_bgh02854_polypeptide	nFOLD4_1bo4a_sp3_TS7	0.1658	0.1246	Transferase	n-acetyltransferase	CSEP0063	mkiqnmkwfialmftpkfayadyvfncygldvtrelirrayllsmngyvpdypvitsisylynnepigifpilgddetsiaaelyrpfliwsqsfldwgvyflgdngyeicyknpayngytfrqiafgnl*	atgaagattcaaaacatgaagtggttcatagcgcttatgtttacaccaaaatttgcatatgcagattatgtcttcaattgttatggtttggatgtaacacgagagcttatccggcgtgcctatttactttcgatgaatggatatgtgccagactatcccgtaattacatcaatttcatatctatacaacaatgaaccgatcggcatctttcccatccttggcgatgacgaaacgtcgatagcagctgaactgtatcgacctttcttaatttggagccaatcttttctagattggggtgtgtattttctgggtgataacggctatgagatctgttacaagaacccagcttataacgggtatacttttagacagatagcgtttgggaatctatag
CSEP0064	bgh02874 polypeptide	21	21	118			-	Ribonuclease U2	0.03526	WDC	25	yes	6 - 92	Haustoria only	65.478						epiphytic		BghEfc41	9		CSEP0064	http://www.reading.ac.uk/bioinf/servlets/nFOLD/IntFOLDresults.jsp?time=13_35_34_321_2-9-2011_All_nvu70fpi7dv1libg&md5=nvu70fpi7dv1libg&targetname=CSEPs_bgh02874_polypeptide	nFOLD4_1rtu__sp3_TS2	0.03526	0.1941	Hydrolase	P00654 (RNU2_USTSP) - Ribonuclease U2	CSEP0064	mrpfqllsalaifinleaveaaaywdcdgteipernvraavvlafnyrkesfhgypatfiigstfsgvgevrqfpvedsdanwqggavkyyiltnkrgsylevfssvgsgnkctfveg*	atgagaccattccaacttctgtctgctcttgcaatctttattaatctggaggcagtagaggctgcagcttattgggattgtgatggtactgaaattccagaaagaaacgttcgagctgcagtagtacttgcctttaattatcgaaaagagtcttttcatggttatcccgcaacttttattataggatctacattttctggagtaggggaagtacgacagtttccagtagaagattctgacgcaaactggcaaggaggagctgtaaaatattatattttgacaaacaagagggggtcttatctcgaagttttttcatcagttggatctggcaataagtgtacttttgttgagggctag
CSEP0065	bgh02875 polypeptide	21	21	118			-	-		WAC	25	yes	6 - 92	-	140.572								ZBBFA0_004264.FASLength: 385 20-Oct-2006	1		CSEP0065	http://www.reading.ac.uk/bioinf/servlets/nFOLD/IntFOLDresults.jsp?time=13_35_35_498_2-9-2011_All_04o4tac8s2snfh4a&md5=04o4tac8s2snfh4a&targetname=CSEPs_bgh02875_polypeptide	nFOLD4_3seda_sp3_TS2	0.00717	0.2822	Isomerase	ketosteroid isomerase	CSEP0065	mrpfqllsavavfislktveaagywacdgvvipndnalsaarsafgfaagfyhgypsivrttppqeglgelrlfpvsltneswsggavdyyvmtnqdrsyikvysnvglgtmcgyyet*	atgagaccattccaacttttgtctgctgttgcagtcttcattagtttaaagacagtagaggctgcaggttattgggcttgtgatggtgttgtaattccaaatgataatgctttatctgcagcaagatcggccttcggctttgctgcagggttttatcatggttatccctcaatagtacgtacaacacctccacaggagggactaggggaattacgactgtttccagttagtttaaccaatgaaagctggtctggaggagctgtagactactatgttatgacaaaccaagataggtcttatatcaaagtctattcaaatgtgggacttggcactatgtgtggttattatgagacctag
CSEP0066	bgh02877 polypeptide	21	23	118			-	Ribonuclease T1	0.04332	WDC	25	yes	4 - 24, 78 - 90	-	219.941								BghEfc78	2		CSEP0066	http://www.reading.ac.uk/bioinf/servlets/nFOLD/IntFOLDresults.jsp?time=13_35_36_660_2-9-2011_All_usc61tj0gsg3qo58&md5=usc61tj0gsg3qo58&targetname=CSEPs_bgh02877_polypeptide	nFOLD4_1i0va_sp3_TS1	0.04332	0.184	hydrolase	P00651 (RNT1_ASPOR) - Guanyl-specific ribonuclease T1	CSEP0066	mrpfqllpaitifisleilgvagywdcngtlilyenvraavdfafscspgsfyeypsiyrsqppwpglgqlrefpitasgklwqgeyiayyilatqdtsycqvfateglgyecthilg*	atgagaccattccaacttctgcctgctattacaatcttcattagtttggagatattaggggttgcaggttattgggattgtaatggtaccctaattttatatgaaaacgttcgagctgcggtagattttgcctttagttgctcaccaggctctttttatgagtacccctcaatttatcgttcacaacctccatggcctggtctagggcaactacgagagtttccaataacagcttccgggaaactatggcaaggagagtatatagcatactatattttagcaacccaagatacgagttattgccaagtctttgcaacagaaggacttggctatgaatgtactcatattttgggctag
CSEP0067	bgh02916 polypeptide	40	18	149			-	-		FSC	35	yes	19 - 128	Seen in Hyphae or (haustoria + hyphae)	68.5163	Cogeme				6 dpi	epiphytic	Epidermis	BghEfc13	27		CSEP0067	http://www.reading.ac.uk/bioinf/servlets/nFOLD/IntFOLDresults.jsp?time=13_35_37_819_2-9-2011_All_2bh56lkcpvk0f2rm&md5=2bh56lkcpvk0f2rm&targetname=CSEPs_bgh02916_polypeptide	nFOLD4_1qq5a_sp3_TS2	0.05047	0.1768	hydrolase	hydrolase (S)-2-haloacid dehalogenase	CSEP0067	mrfytvalllqsvsfsvanlahyqlsdiqdsqkrfscydqifdynglrddqqnayarlrqdllseitipeieaklgnlrygskvmykssvpnsryyqfstegdgdsnyfytyiliidshghisavlgrittvqsvapslrisetfctii*	atgcgcttctataccgtcgccctccttctccagagcgtcagcttctctgtggcaaatcttgctcattaccaactatctgatattcaagacagccagaaacgtttcagttgttacgatcagatttttgactacaatggtctaagagacgatcaacaaaacgcctatgctagactaagacaagacttgttgtctgaaattacgattccagaaattgaagcaaaactcgggaatttgcggtacggaagcaaagtgatgtataaaagttccgtgccgaatagcagatactatcagttttcaacagagggtgatggagacagcaactatttttacacttacatacttattatcgactcacatggccatatatctgccgttttggggaggattactacagtccaa…
CSEP0068	bgh02917 polypeptide	40	18	150			-	-		FNC	35	yes	19 - 128	Seen in Hyphae or (haustoria + hyphae)	42.701							Epidermis	BghEfc70	3	Cleistothecia	CSEP0068	http://www.reading.ac.uk/bioinf/servlets/nFOLD/IntFOLDresults.jsp?time=13_35_38_979_2-9-2011_All_seuparqjgqq9u02h&md5=seuparqjgqq9u02h&targetname=CSEPs_bgh02917_polypeptide	nFOLD4_3bpva_sp3_TS5	0.1462	0.1299	Transcription regulator	transcriptional repressor	CSEP0068	mrlytialllqsvsfsvadlanyqlpdiqdsqksfnclgqvfgyrglkdyiskakgyisqgllyeitipeiearlgnlphesrvmykssepdskyyqlsiqgdgegssfytyvlildshghlsailwkvttvqsvatgisvienfctisq*	atgcgcttgtataccattgcactccttcttcagagtgtcagcttctctgtggcagatcttgctaattatcagctacctgatattcaagacagccaaaaaagtttcaattgtctaggccaagtttttggctaccgtggtttgaaagattatattagcaaggccaagggttatataagtcaaggcttgttgtatgaaattacgattccagaaattgaagcaagactcgggaatttgccgcacgaaagcagagtgatgtataaaagttccgagccggatagcaaatactatcaactttcaatacagggtgatggagagggcagcagtttttacacttacgtacttattctcgactcacatggccatttatctgccattttgtggaaggttaccacagtccaa…
CSEP0069	bgh02918 polypeptide	30	23	121			-	-		YEC	27	yes	6 - 95	-	182.619				3 dpi				BghEfc14	23	Cleistothecia	CSEP0069	http://www.reading.ac.uk/bioinf/servlets/nFOLD/IntFOLDresults.jsp?time=13_35_40_149_2-9-2011_All_kmom2d1kfm5k9gqf&md5=kmom2d1kfm5k9gqf&targetname=CSEPs_bgh02918_polypeptide	nFOLD4_1edg__spk2_TS3	0.05963	0.1691	hydrolase	Endoglucanase	CSEP0069	mrtstvlrclftwlvtaittvqcqndyecsngvvvegdviqaalndistdspstlyaagtlyvnneylnrwwkemtvpesyhvgdtetsyrlifddnkivrsiqlvyhfrsgiqisqctev*	atgcgcacatccactgtactgagatgcctttttacttggcttgtcactgctataacgacagtacaatgtcaaaatgactatgaatgttccaacggtgttgtggttgagggcgatgttattcaggcagctctcaatgatatctcaactgactcaccgtcgaccctctacgcggcaggtacattatatgttaacaacgaatatttgaatcgttggtggaaggaaatgacagtcccggaaagttatcacgtaggagatacggaaaccagctatcgattaatttttgatgacaacaaaattgtccgatctatccaactggtttatcattttcgttcgggtattcaaatatctcagtgtaccgaggtctaa
CSEP0070	bgh02922 polypeptide	30	23	124			-	-		YHC	27	yes	6 - 95	Haustoria only	116.036						epiphytic	Epidermis	BghEfc71	3		CSEP0070	http://www.reading.ac.uk/bioinf/servlets/nFOLD/IntFOLDresults.jsp?time=13_35_41_309_2-9-2011_All_ntqt1v5tccm6u60k&md5=ntqt1v5tccm6u60k&targetname=CSEPs_bgh02922_polypeptide	nFOLD4_1chma2_sp3_TS2	0.01943	0.2247	Hydrolase ?	P38488 (CREA_PSEPU) - Creatinase	CSEP0070	mrtstllrclftwlvtaittvqcqndyhcsnnivvkgdviqralndistdststlyaagtlyvndvfvnrwwkemivpesyyvggtdtsyrliyddnkfvrsiqlvyhfrlgirisqcteviee*	atgcgcacatccactttactgagatgcctttttacttggcttgtcactgctataacgacagtacaatgtcaaaatgactatcattgttccaataatattgtggttaagggcgacgttattcagagagctctcaatgatatctcaactgactcaacgtcgaccctctacgcggcaggtacattatatgttaacgacgtatttgtgaatcgttggtggaaggaaatgatagtcccggaaagttattacgtaggaggtacggataccagctatcgattaatttatgatgacaacaaatttgtccgatctatccagctggtttatcattttcgtttgggtattcgaatatctcagtgtaccgaggtcatagaggaataa
CSEP0071	bgh02923 polypeptide	30	23	119			-	-		YQC	27	yes	47 - 95	Haustoria only	91.6141											CSEP0071	http://www.reading.ac.uk/bioinf/servlets/nFOLD/IntFOLDresults.jsp?time=13_35_42_478_2-9-2011_All_qjcvmgu0rh833lup&md5=qjcvmgu0rh833lup&targetname=CSEPs_bgh02923_polypeptide	nFOLD4_1azsc1_sp3_TS3	0.06319	0.1664	hydrolase/lyase complex Adenylate cyclase type 5		CSEP0071	mrtstllrclftwlvtaittvqcqkdyqcpngvvvnhqfiqsaldniptdspsslhaadgmyvndeylncwwktitvpesyyvgdtetsyrliydenyiarsvqlvyhsrsgirisqct*	atgcgcacatccactttactgagatgcctttttacttggcttgtcactgctataacgacagtacaatgtcaaaaggactatcaatgtccaaatggtgttgtggttaaccaccaatttattcagtcagctctcgataacatcccaactgactcaccgtcgagcctccacgcggctgatggaatgtatgttaacgacgaatatttgaattgttggtggaagacaatcacagttccggaaagttattacgtaggagatacggaaaccagctatcgattaatttatgatgaaaactacattgcacgatctgtccagctggtctatcattctcgttcgggtattcgaatatctcagtgtacctag
CSEP0072	bgh02924 polypeptide	30	23	121			-	-		YLC	27	yes	6 - 95	Haustoria only	14.4411				3 dpi		epiphytic					CSEP0072	http://www.reading.ac.uk/bioinf/servlets/nFOLD/IntFOLDresults.jsp?time=13_35_43_640_2-9-2011_All_st7csvgvo2q4e943&md5=st7csvgvo2q4e943&targetname=CSEPs_bgh02924_polypeptide	nFOLD4_3dxoa_sp3_TS9	0.1063	0.1434	Isomerase	Q7D0S4 (Q7D0S4_AGRT5) - Snoal like isomerasePutative uncharacterized protein	CSEP0072	mrtstllgclftwlattittvqcqkdylcsngvvvegrfiqaavddipndsesdlyaagavpvengylnfwwkvipvpqsyfvsetrttyrlvfdqnknirnvqlvyhytsrtiiddcrev*	atgcgcacatccactttactgggttgcctttttacttggcttgccactactataacgacagtacaatgtcaaaaggactatctttgttccaatggtgttgtggttgagggccgatttatccaggcagctgtcgacgatatcccaaatgactcagaatcggacctctacgcagctggtgcagtacctgttgaaaacggttatttgaatttttggtggaaggtaatcccagtcccgcaaagttatttcgtatcagaaacgagaaccacctatcgattagtttttgatcaaaacaaaaatatccgaaatgtccagctcgtttatcattatacgtcaaggactattattgatgattgtagggaggtctaa
CSEP0073	bgh02925 polypeptide	44	21	115			-	-		YRC	25	yes	6 - 86	Haustoria only	381.226						epiphytic		BghEfc15	22		CSEP0073	http://www.reading.ac.uk/bioinf/servlets/nFOLD/IntFOLDresults.jsp?time=13_35_44_800_2-9-2011_All_t860ikttlh204u54&md5=t860ikttlh204u54&targetname=CSEPs_bgh02925_polypeptide	nFOLD4_3odna_spk2_TS1	0.0455	0.1817	Membrane protein	Q7KUL1 (Q7KUL1_DROME) - Dally-like, isoform B	CSEP0073	mkismvasiiaflsnfmptlaldgyrcveqnisreilmrevnqsygeaveqdpgnaffrdstlsanlefsftfpsyndpnstikvffnnrkqilrvqtflfgqihdcheiakwha*	atgaaaatctctatggttgcatcaattatagcatttctgagcaattttatgcctacattagctttggatggttaccgatgtgttgaacaaaatatttctcgtgaaatactcatgagagaagtcaatcaatcctatggcgaggctgtagagcaagatcctggcaacgctttttttagagacagcactttaagtgctaatcttgaattttctttcacattcccgtcatataatgatccaaattcaacaataaaagtttttttcaacaatagaaaacaaattttacgagtacaaacttttttatttgggcaaattcatgactgtcatgaaattgctaaatggcatgcatag
CSEP0074	bgh02928 polypeptide	44	21	115			-	-		YRC	25	yes	6 - 86	Haustoria only	139.479			20 hpi								CSEP0074	http://www.reading.ac.uk/bioinf/servlets/nFOLD/IntFOLDresults.jsp?time=13_35_45_980_2-9-2011_All_qu9guq2j7g98uk93&md5=qu9guq2j7g98uk93&targetname=CSEPs_bgh02928_polypeptide	nFOLD4_1yd8g_sp3_TS3	0.03609	0.1929	Protein transport, chromosomal protein	Ubiquin. Chain: u, v. Adp-ribosylation factor binding protein gga3	CSEP0074	mkislfasiiaflsnfmptlaldgyrcnaqtisreilmrevnksydetverdpgnaffrdstliadvefsyrfapyhdpkstikvffnnrnqilrvqtfffgliheclemvesra*	atgaaaatttctctatttgcatcaattatagcatttctgagcaattttatgcctacattagctctggatggttaccgatgtaatgcacaaactatttctcgtgaaatactcatgagggaagtcaataaatcctatgacgagactgtagaacgagatcctggcaacgctttttttagagacagcactttaattgctgatgttgaattttcttacagattcgcgccatatcatgacccaaagtcaacaataaaagtttttttcaacaatagaaaccaaattttacgtgtacagacttttttttttgggctaattcatgaatgtcttgaaatggttgaatcgcgtgcgtag
CSEP0075	bgh02934 polypeptide	44	21	112			-	-		YNC	25	yes	6 - 86	Haustoria only	415.116								BghEfc36	9		CSEP0075	http://www.reading.ac.uk/bioinf/servlets/nFOLD/IntFOLDresults.jsp?time=13_35_48_350_2-9-2011_All_ighrlhp9ici1lil4&md5=ighrlhp9ici1lil4&targetname=CSEPs_bgh02934_polypeptide	nFOLD4_1oaca3_sp3_TS8	0.1138	0.1405	Oxidoreductase	P46883 (AMO_ECOLI) - Primary amine oxidase	CSEP0075	mkislvaslvailsnsmptlaldgynclgqvlshdllteeinlsydktvpqdpgnefftdssisvplvfsisfpqpdypltkvkilfnhrkqiiavqafawdkyfnceeiie*	atgaaaatctctctagttgcatcacttgtagcaattctgagcaattctatgccgacattagctctggatggttacaattgtcttggacaagttttatctcatgatttactcacggaagaaatcaatctatcctacgacaagactgtaccacaagatcccggaaacgaattttttacggacagcagtataagtgttcctctagtattttctatatcattcccgcaacctgattatccattgacaaaagtaaaaattttattcaaccatagaaaacaaattatagctgtacaggcttttgcatgggacaaatattttaactgtgaagaaattattgaatga
CSEP0076	bgh02939 polypeptide	3	21	379			RNA binding; ribonuclease activity	-		FIC	28	yes	9 - 84, 27 - 101, 130 - 223, 257 - 275, 338 - 354	-	2.90785					6 dpi			ZBBFA0_009642.FASLength: 436 20-Oct-2006	1		CSEP0076	http://www.reading.ac.uk/bioinf/servlets/nFOLD/IntFOLDresults.jsp?time=13_35_49_517_2-9-2011_All_m0fi6oqdgbuhceob&md5=m0fi6oqdgbuhceob&targetname=CSEPs_bgh02939_polypeptide	nFOLD4_1o6sa_sp3_TS2	0.6203	0.0687	Bacterial infection	Internalin-A	CSEP0076	mkglsplylvltsllvytisanvvesdficekdvvpkerintaisnacstlrnpsslakfpavfdastvyfihdailfswpvkivgenyykghagnfrllidsscnfhgiivttknrpvlrcyqpvkavrlhdlslsfgpshptvfrgyrcqnkvfelsfvyntlktslhlykrqisnninfhlyghpavdelfhtrahllpsevinfdnhyieksnnpyffvinynferlgmvskylnswtkcdelyenepelrqssdknknsigefiypiesdyicgttkfsrnsinshmqlacnligpqdestlnnlksifghpfilhdvgfnsvfkqtlkfsesevnvianikpirafvvfdkncnfhgvfwltqrnlirclkst*	atgaagggactctcgccactatacttggtcttaacaagtcttctagtctacacaattagcgcaaatgttgtcgaatctgattttatttgtgagaaagacgttgtccccaaagagaggataaatactgcaatttctaacgcctgttcgactctcagaaatccatcaagcctggctaaatttcccgctgtattcgatgcctcgactgtatactttattcacgacgctattttattctcctggcccgtcaaaattgttggggaaaactactacaaaggtcatgcaggaaattttcgattgcttatagactcaagttgtaatttccacggaataattgtcaccaccaaaaacagacctgttctccgatgctatcaaccggtaaaagcagtgcgcttacacgat…
CSEP0077	bgh02942 polypeptide		21	107			-	-		YDC	24	yes	5 - 82		9.46894						epiphytic		BghEfc16	21		CSEP0077	http://www.reading.ac.uk/bioinf/servlets/nFOLD/IntFOLDresults.jsp?time=13_35_50_679_2-9-2011_All_o0lktsurb2nadcln&md5=o0lktsurb2nadcln&targetname=CSEPs_bgh02942_polypeptide	nFOLD4_1rypf_sp3_TS2	0.01811	0.2285	Proteinase	P21243 (PSA6_YEAST) - Proteasome component C7-alpha	CSEP0077	mkitllpfiivfssiwapafasyydcngshisiskvhqaihnygnfqqnhgyllnsfrlqhtntatidhidprhqaytflvdfdqgggikrvysalgreideckymy*	atgaagattactcttcttcctttcattatcgtattctccagcatttgggcgcctgcttttgcatcatactatgactgcaacggaagtcatatttccataagtaaagtacatcaagccattcacaattacgggaatttccaacaaaatcatggttatttattgaattcttttcgattacaacatacaaatactgccacaatcgatcatatagatccgcgccatcaagcctatacattcttggttgattttgatcaaggggggggaattaaacgcgtttattctgcacttggaagggagatagacgaatgcaaatatatgtattga
CSEP0078	bgh02945 polypeptide	56	19	164	4e-10	2e-08	RNA binding; ribonuclease activity	Ribonuclease U2	0.1709	FKC	68	yes	69 - 123, 124 - 140	-	27.0728	Cogeme						Epidermis	CL241Contig1	3		CSEP0078	http://www.reading.ac.uk/bioinf/servlets/nFOLD/IntFOLDresults.jsp?time=13_35_51_851_2-9-2011_All_63ekrtk8g9qu333c&md5=63ekrtk8g9qu333c&targetname=CSEPs_bgh02945_polypeptide	nFOLD4_multi _HHsearch_TS1_1rdsA_1rtuA	0.1709	0.1233	Hydrolase	P00654 (RNU2_USTSP) - Ribonuclease U2	CSEP0078	mrssiltsfsllfssyasassipgasslerrhglthtqvhpinivivndqkndvhkpffptfgendnfkcgkkiykrtkimkslskgcqvykeqrqkspfpsvftafqtqshapllewplrwrrtwflhfrgsrrvvfddkcclvglvirkrdgkyetcnpvsn*	atgcgttcatctatcttgacatccttcagtcttctcttctctagctacgcttctgcctcatccattcctggagcctccagcctcgagcgaagacacggactaacacacacacaagttcatcctatcaacattgtcatcgttaatgatcagaagaatgacgttcataaaccattcttccctacctttggtgagaatgacaacttcaaatgcggtaaaaagatctacaagcgaacgaagatcatgaagtccctctcaaagggctgccaggtctacaaagagcaacgacaaaagagtccatttccctccgtattcactgcatttcaaacccaaagtcatgctcctctattagagtggcccttgagatggaggcgcacttggttccttcatttccgcggtagc…
CSEP0079	bgh02977 polypeptide	1	23	303			-	-		YKC	148	no		-	9.56157											CSEP0079	http://www.reading.ac.uk/bioinf/servlets/nFOLD/IntFOLDresults.jsp?time=13_35_53_21_2-9-2011_All_34ivt0lfh2j49hu7&md5=34ivt0lfh2j49hu7&targetname=CSEPs_bgh02977_polypeptide	nFOLD4_1tlta_sp3_TS1	0.4439	0.0839	Oxidoreductase	P75931 (MVIM_ECOLI) - Virulence factor mviM homolog	CSEP0079	mgcvfaflstimqhlvlinlnssdslyrayhypnpqfpelsaeteiyhfrpikmglraltaiycsptitghdllekigsghvdvtapaeltlqnipeaeesclakvrpllseisisqllkipgsfeqctskviaslafngifqiygsykcfaprakytrlivkadialkmenlfsdddvvfstiqnhhvrallwyqghlhiferrrdthriwvpittigsestngrliadfvrrkffitmmktknagdykiinssltlpeekqdlsvalellvkyydtddhflddeirylilkgqlckeipqp*	atgggttgtgtcttcgcttttctctcgactatcatgcagcatttagtactcattaatttgaactcttccgattccctctatcgtgcctatcactatcctaaccctcaatttccagagctcagtgccgagacagagatctaccacttcaggcccattaaaatgggactaagagcattaactgccatctactgctcacccacaataacgggacatgatcttctggaaaaaattgggagtggtcatgttgatgtcacggcaccagccgagcttacattacaaaatattcccgaagccgaggaatcctgtctagctaaggttcgaccattactttcagagatttcgatttcgcagctcttgaagattcccggcagttttgagcaatgtacaagtaaagttata…
CSEP0080	bgh02998 polypeptide	45	20	106			-	-		FIC	23	yes	5 - 8, 61 - 83	Haustoria only	115.823			20 hpi	3 dpi		epiphytic					CSEP0080	http://www.reading.ac.uk/bioinf/servlets/nFOLD/IntFOLDresults.jsp?time=11_4_52_612_29-9-2011_All_d6qsnofdt9vth85b&md5=d6qsnofdt9vth85b&targetname=CSEPs_CSEP0080_bgh02998	nFOLD4_1dj0a1_spk2_TS10	0.07934	0.1561	Lyase	P07649 (TRUA_ECOLI) - tRNA pseudouridine synthase A	CSEP0080	mknflhlaialmsvvmpalavtficngcrikgsdveeavnrrtgqgyllqatlggdststydyiditrkgkatdstsgyrcyigtnlpspdvrvwvgnkwapcsre*	atgaaaaactttcttcatctcgctattgcgctcatgagcgttgtgatgccagcacttgctgtaacatttatctgtaacgggtgcaggattaaagggtctgatgtggaggaagcagttaacagacggaccggacaaggttatttattacaagccacacttggaggtgattcaacttctacctacgattacatcgatatcactaggaagggtaaagctaccgattctacttcaggttatcgctgctatattggcaccaatttgccctcacccgatgtgcgggtatgggtcggaaataaatgggcaccgtgtagtcgtgaatga
CSEP0081	bgh03006 polypeptide	12	27	126			-	-		YNC	32	yes	7 - 96	-	364.292			20 hpi		6 dpi			BghEfc17	21		CSEP0081	http://www.reading.ac.uk/bioinf/servlets/nFOLD/IntFOLDresults.jsp?time=13_35_54_206_2-9-2011_All_c6094o8fff9pvgl8&md5=c6094o8fff9pvgl8&targetname=CSEPs_bgh03006_polypeptide	nFOLD4_1qsma_sp3_TS7	0.04858	0.1786	Transferase	Histone acetyltransferase	CSEP0081	mkfsnipeittilslftslcatqgvnsgnakyncsgvifysesinastamastinigslngypapypvyglsgtapyhlfpmvkdvmvyaggvvskffliidindieqgmvyvregyegylpctam*	atgaagttctccaatattcctgagataacaacaattctgagtttatttacatcattatgcgcaactcaaggcgtgaatagtggaaatgcaaagtacaattgtagtggtgtaatattctactctgaaagtattaatgcttcaactgcaatggcatccacaataaatattggttcattgaatggatatcctgcaccataccccgtttatggcttatctggcactgctccgtaccatttatttcccatggtaaaagatgttatggtttacgcaggtggagttgtgtcgaaatttttcttaattattgacattaatgacattgagcagggtatggtatatgtaagagaaggttatgaaggctatttaccatgtactgccatgtaa
CSEP0082	bgh03015 polypeptide		20	110			-	-		YQC	24	yes	6 - 84	Seen in Hyphae or (haustoria + hyphae)	149.957						epiphytic	Epidermis	BghEfc18	21		CSEP0082	http://www.reading.ac.uk/bioinf/servlets/nFOLD/IntFOLDresults.jsp?time=13_35_55_370_2-9-2011_All_r2kcfvho64r7jl23&md5=r2kcfvho64r7jl23&targetname=CSEPs_bgh03015_polypeptide	nFOLD4_1shea_sp3_TS4	0.06893	0.1625	Unknown function	Q8U2E0 (Q8U2E0_PYRFU) - Putative uncharacterized protein	CSEP0082	mkidlasltifsslfmpalgmigyqcdrdiipselvenairgsykylyeeqydklinfdvedkinvvlshqsrfgedysfwashnkwgdligvfyrdgtfdrdcytvpfn*	atgaaaattgatctcgcctcactcaccatcttctccagtctttttatgccagcactgggaatgataggctatcaatgtgacagagatattatcccctcggaattggtggaaaacgctataaggggttcatataaatacttatatgaggagcagtatgacaaacttataaatttcgatgttgaagataaaattaatgtcgtactttcccatcagagtagatttggcgaggactattctttttgggcctcacacaacaagtggggtgatttaattggagtgttttacagagatggaacatttgatagggattgttatacagtgccatttaattaa
CSEP0083	bgh03028 polypeptide	46	24	112			-	-		FKC	28	yes	6 - 86	Seen in Hyphae or (haustoria + hyphae)	246.556						epiphytic		BghEfc19	17		CSEP0083	http://www.reading.ac.uk/bioinf/servlets/nFOLD/IntFOLDresults.jsp?time=13_35_56_570_2-9-2011_All_9prkbmil0i1ju1vr&md5=9prkbmil0i1ju1vr&targetname=CSEPs_bgh03028_polypeptide	nFOLD4_2cp2A_HHsearch_TS3	0.06298	0.1665	Protein binding	clip- 115/cyln2	CSEP0083	mkffssattaalagllllvpaangeqyfkchsgrqftmervrtyanyattrlsqtieptvdeaetrvsfefdlldsrnekyyylvqfsssestyyvfelggtywqpcsfhrn*	atgaagtttttcagctctgctacaaccgcggcgttggccggtctcttactactggtacctgccgcaaacggagaacaatattttaaatgtcattctggaaggcagtttactatggaacgggttagaacatatgcaaattatgctactactaggctatcacaaactattgaaccgactgtggacgaggcagaaacccgtgtttcatttgaatttgatcttctggattcgagaaatgagaaatattattatttagttcaatttagcagcagtgaaagtacttattacgtgttcgagttgggtggcacatactggcagccatgttctttccaccggaattaa
CSEP0084	bgh03037 polypeptide	46	24	113			-	-		FKC	28	yes	64 - 83	-	198.729						epiphytic		ZBBFA0_005801.FASLength: 440 20-Oct-2006	26		CSEP0084	http://www.reading.ac.uk/bioinf/servlets/nFOLD/IntFOLDresults.jsp?time=13_35_57_730_2-9-2011_All_5opc8ouvlas2jvgf&md5=5opc8ouvlas2jvgf&targetname=CSEPs_bgh03037_polypeptide	nFOLD4_1e69a_sp3_TS3	0.1083	0.1425	Chomosome segregation	Q9X0R4 (Q9X0R4_THEMA) - Chromosome segregation SMC protein, putative	CSEP0084	mkffssattaalagllllvpaangeqyfkcdsgkeftmaevvsygksataelsrtiepsvddyltrisyqfeidymiggkywylvqicqsqgtyyfyelggsywnqcapkmry*	atgaagtttttcagctctgctacaaccgcggcgttggccggtctcttactactggtacctgccgcaaacggagaacaatattttaaatgtgatagtgggaaagagtttactatggcagaggttgtatcatatggaaaaagtgctactgctgagctatcgcgaactattgaaccgagtgttgatgattatctaactcgtatttcatatcaattcgaaattgattatatgataggtgggaaatattggtatttggttcaaatttgccaatcacaaggaacttactacttttacgagttgggtggctcatactggaatcaatgtgctcccaaaatgaggtattag
CSEP0085	bgh03042 polypeptide	46	24	111			-	-		YEC	27	yes	5 - 82	-	188.007							Epidermis	BghEfc22	16		CSEP0085	http://www.reading.ac.uk/bioinf/servlets/nFOLD/IntFOLDresults.jsp?time=13_35_58_899_2-9-2011_All_ng97ns67m49egk99&md5=ng97ns67m49egk99&targetname=CSEPs_bgh03042_polypeptide	nFOLD4_multi_HHsearch_TS13h8zA1gv7A	0.09365	0.1488	Protein binding		CSEP0085	mkffssvttaamagllllipaangsyyecnsgqifdistvrikaalatheqshtiepdvpsprerksfafdvvndqygsqwylvqytgtfptyyffelggtdwepctfkae*	atgaagtttttcagctctgttacaaccgcggcgatggccggtctcttactactgatacctgccgcgaacggatcttactatgagtgtaatagtggtcaaatatttgatatttcaactgttcgaataaaggcagcattggctactcatgagcaatcccatactattgaacctgatgttccctctcctcgggaacgtaagtcatttgcgttcgacgttgtaaatgatcaatatggttcacaatggtatttagttcagtacaccgggacattcccaacctactacttcttcgagttgggtggcacagactgggagccatgtacattcaaggcggagtaa
CSEP0086	bgh03058 polypeptide	25	23	129			-	-		YRC	26	yes	5 - 105	Haustoria only	203.01						epiphytic	Epidermis	BghEfc21	17		CSEP0086	http://www.reading.ac.uk/bioinf/servlets/nFOLD/IntFOLDresults.jsp?time=13_36_0_70_2-9-2011_All_9na2v6huurkvtjtj&md5=9na2v6huurkvtjtj&targetname=CSEPs_bgh03058_polypeptide	nFOLD4_1jv4a_sp3_TS3	0.1259	0.1362	Tramsport protein	P11589 (MUP2_MOUSE) - Major urinary protein 2	CSEP0086	mrtttliacvgtwlvslastvqcadyrcdngatiparyitsalarvreqaqngedgftlqqpgrpykatpttrssiqlywthidvdrnqsyvngeyygyevvyssnfdlyyvnafkatdtwkenliscq*	atgcgtacaaccactctcatcgcatgcgttggtacctggcttgtctctctggcttctacagtgcaatgtgcggattatcgttgtgataatggcgctacaattccggcaagatatatcactagtgccttggcaagagtcagagagcaagcgcaaaacggcgaagacggtttcaccctgcaacaaccgggcagaccctataaggccacgcctacgactagatcgagcatacaattgtactggacccatatcgatgttgaccggaaccagtcttatgtgaacggtgaatattatgggtacgaagtagtatatagttctaattttgatttgtactacgtcaacgcatttaaagcaaccgatacgtggaaagaaaacttaattagctgtcaataa
CSEP0087	bgh03110 polypeptide	38	18	346			-	-				yes	51 - 77, 89 - 117	-	51.7187											CSEP0087	http://www.reading.ac.uk/bioinf/servlets/nFOLD/IntFOLDresults.jsp?time=13_36_1_242_2-9-2011_All_ua1bp9q4blud6gv1&md5=ua1bp9q4blud6gv1&targetname=CSEPs_bgh03110_polypeptide	nFOLD4_3o3ma_spk2_TS4	0.5067	0.0781	lyase	Q5U924 (Q5U924_CLODI) - 2-hydroxyisocaproyl-CoA dehydratase	CSEP0087	mrcifavlylrgldsmmsnrlvvmsaddyasygvyyppgdkfptpgpntgiivtknnpresgtynalycsktldtrsivttitagltplppdtlcppeqnhpqaiscnnhiadlmnqpipvkvfpldevleghkctlsqiislvqkgliipagyynydmpnndnydissnynalfylntnrkvkvpeilmsrevfrakhgkywqilawsqghlhifyedgnpkhwtkitkfgsekknaakiiqilitinftnhyfkvipqgesidvsgsrlnmikffnaimknrngikyysgmlkkispyrlisntisetsqvelreplgdeklnanlhltnlvnesmehlrpsrs*	atgcgttgcatatttgcagttctctatttacgcggattggactcgatgatgagcaatcgcttggttgttatgagcgcagatgactacgcctcatatggcgtctattaccctcctggagacaaattcccgacgcctggacccaacactggtatcattgtaactaaaaataaccccagagaatctggtacatataatgctctttactgttcaaagacgctggataccagatccatcgtaactaccattactgctggactaacacccttgccgcctgacacactttgtccacctgaacaaaatcatccacaagcaatatcatgtaataatcacatagcggatctgatgaaccagcccattccggttaaggtttttccattggatgaagttctagaaggccat…
CSEP0088	bgh03113 polypeptide		18	239			-	-					no cysteine	Seen in Hyphae or haustoria and hyphae	0.369254	Cogeme					epiphytic					CSEP0088	http://www.reading.ac.uk/bioinf/servlets/nFOLD/IntFOLDresults.jsp?time=13_36_2_431_2-9-2011_All_hjjeugf3kn3a4nim&md5=hjjeugf3kn3a4nim&targetname=CSEPs_bgh03113_polypeptide	nFOLD4_3vubA_HHsearch_TS9	0.4894	0.0797	Ccdb	Ccdb, a topoisomerase poison	CSEP0088	mqyltitllpllavttvaipllsglesinvpaipnipavpdvpdvpatsklvkresinipaipnvpavpkvpdvpatsravkdrsisipaipsipeipaipdipkipaipdvpevpdvpevpdvpevpevpdvpegddsvepppaydspapayespapayskissseddngkmnngnlqskstdqnerdepgrgqpgrgepgrgepgrgepgrgepgrgepgrgppgrddpgrrppftn*	atgcaatatctaaccatcacccttttaccattactcgcagtcacaactgttgccataccactactgtctggactagaatctatcaacgtgccagctattccaaatattccggctgttccagacgttccagatgttcccgctacatcgaaattagtaaagagagaatctatcaacataccggccataccaaatgttccggccgtccccaaagttccagacgtcccggctacatcgagagcagtaaaggatcgatccatcagcataccggctattcctagcatccctgaaattccagccattcctgatattcctaaaatacccgcaatccctgatgtcccggaagttcctgacgtccctgaagttcctgacgtccctgaagttcctgaagtgcccgatgtg…
CSEP0089	bgh03138 polypeptide	4	21	152			-	-		FDC	35	no		Haustoria only	53.391								BghEfc93	1		CSEP0089	http://www.reading.ac.uk/bioinf/servlets/nFOLD/IntFOLDresults.jsp?time=13_36_4_771_2-9-2011_All_c0ee4hdcl16mancu&md5=c0ee4hdcl16mancu&targetname=CSEPs_bgh03138_polypeptide	nFOLD4_1s1ea_sp3_TS3	0.2632	0.1057	Transport protein	Kv channel interacting protein 1	CSEP0089	mrltslavilqsasffvtifavgtkshineedkefdcsgrkflpaeynhvermqltdpvnelgltmdgiykdllqdrtekgmcafkdkddgyykyfqlinlwtsrkvengnamysyilvsdrnnranamikrmtiyavdgtskesysickir*	atgcgcctcaccagtctagccgtcatcctgcaaagtgcgagtttctttgtgacaatattcgctgtcggcactaagagccacataaatgaggaagataaagaatttgattgcagcggtcgcaaattcttgcctgcagaatacaatcatgtggagagaatgcaattaactgatccagttaacgaactaggcttgactatggatggtatatacaaagacttattgcaagacagaacagaaaagggcatgtgtgccttcaaagacaaagatgatggttactataaatatttccagctcataaatttatggacaagccgcaaagtggaaaatggtaacgctatgtatagttatatactcgtctctgatcgtaataaccgtgcgaatgccatgataaagaggatg…
CSEP0090	bgh03273 polypeptide	12	22	124			-	Ribonuclease U2	0.01971	FHC	32	yes	12 - 99	-	157.491								ZBBFA0_005459.FASLength: 315 20-Oct-2006	1		CSEP0090	http://www.reading.ac.uk/bioinf/servlets/nFOLD/IntFOLDresults.jsp?time=13_36_5_951_2-9-2011_All_cg5nh90bof0hbr2k&md5=cg5nh90bof0hbr2k&targetname=CSEPs_bgh03273_polypeptide	nFOLD4_1rtu__spk2_TS3	0.01971	0.2239	Hydrolase	P00654 (RNU2_USTSP) - Ribonuclease U2	CSEP0090	mkflhsteittilslfaslcatqfvndgspmfhckgvtfysesvrksaetahnayfgsingypmeisseiitgppphklfpmvrdvdvysggavsyyflfidgngqqrgvgysievgyqlcday*	atgaagttcctccattccactgaaattacaacaattctaagcctattcgcatcactatgtgcgactcagttcgtgaatgatggctctccgatgtttcattgtaaaggtgtaacattttactctgaaagtgttcgtaaatcagctgaaacagcacacaatgcgtattttggatctataaatggctatccaatggaaattagttctgaaatcataactggtcctcctccacataaattatttcccatggtgcgtgatgtcgacgtttactctggtggcgctgtgtcgtattattttttatttatagacggaaatggccagcagcggggtgttggatattcaattgaagtcggttaccagctatgtgatgcatattag
CSEP0091	bgh03275 polypeptide	12	22	123			RNA binding; ribonuclease activity	Ribonuclease U2	0.03147	FNC	32	yes	12 - 98	Seen in Hyphae or (haustoria + hyphae)	433.857				3 dpi		epiphytic		BghEfc47	7		CSEP0091	http://www.reading.ac.uk/bioinf/servlets/nFOLD/IntFOLDresults.jsp?time=13_36_7_120_2-9-2011_All_amucrfmrhdkuq14j&md5=amucrfmrhdkuq14j&targetname=CSEPs_bgh03275_polypeptide	nFOLD4_1rtu__spk2_TS2	0.03147	0.1997	Hydrolase	P00654 (RNU2_USTSP) - Ribonuclease U2	CSEP0091	mkllhfteitailslfvslcatqgiddgyemfncrgvkfysqsitnsatrahnarlgsintypkvyhgtaggpgphrifpmvrdeevysggplsfyflivdaqgqqqgvvqtlagghmpceay*	atgaagctcctccatttcactgaaattacagcaattctaagcttattcgtgtcgctatgtgcgactcagggcattgatgatggctatgagatgtttaattgtagaggtgtaaaattttactctcaaagtattactaattcagctacacgagcacacaatgctagactcggatctataaatacctacccaaaggtatatcatggcacagctggtggtcctggtccgcatagaatatttcccatggtgcgtgatgaagaggtttactctggtgggcctttgtctttttatttcttaattgtggacgcacaaggccagcagcagggtgttgtacaaacattggcaggcggtcacatgccatgtgaagcatattag
CSEP0092	bgh03277 polypeptide	12	22	129			RNA binding; ribonuclease activity	Ribonuclease U2	0.03282	YNC	32	yes	12 - 99	-	302.209								BghEfc24	16		CSEP0092	http://www.reading.ac.uk/bioinf/servlets/nFOLD/IntFOLDresults.jsp?time=13_36_8_301_2-9-2011_All_vhrttsac8u0ms9j2&md5=vhrttsac8u0ms9j2&targetname=CSEPs_bgh03277_polypeptide	nFOLD4_multi_HHsearch_TS11rdsA_1rtuA	0.03282	0.1976	Hydrolase	P00654 (RNU2_USTSP) - Ribonuclease U2 / P00653 (RNMS_ASPSA) - Guanyl-specific ribonuclease Ms	CSEP0092	mkflhsteittilslfaslcatqgvndgypmyncrgvifysdsvtnsaarahrlkmgeingypqklnsfnadgppphrifpmvrdedvysggiesfyfvivdrsgqqqgvaysvadgympcqtivnpey*	atgaagttcctccattccactgaaattacaacaattctaagcctattcgcatcactatgtgcgactcagggcgtgaatgatggctatccgatgtataattgtagaggtgtaatattttactctgacagtgttactaattcagctgcaagagcacacagattgaaaatgggagaaataaatggctacccacagaaattaaattctttcaatgcagatggccctcctccgcataggatttttcccatggtgcgtgatgaagacgtttactctggtgggattgagtctttttatttcgttattgtggacagaagtggccagcagcagggtgttgcatattcagtcgcagacggttacatgccatgtcaaactattgtgaatcccgagtattag
CSEP0093	bgh03290 polypeptide	12	22	121			-	Ribonuclease Ms	0.02619	YNC	32	yes	12 - 99	-	45.9874							Epidermis	BghEfc106	1		CSEP0093	http://www.reading.ac.uk/bioinf/servlets/nFOLD/IntFOLDresults.jsp?time=13_36_9_471_2-9-2011_All_a0l9r8vo98rfoun1&md5=a0l9r8vo98rfoun1&targetname=CSEPs_bgh03290_polypeptide	nFOLD4_1rdsA_HHsearch_TS1	0.02619	0.209	Hydrolase	P00653 (RNMS_ASPSA) - Guanyl-specific ribonuclease Ms	CSEP0093	mnllyfteiatilslftllctatgldegyemyncygqtfysnnvyntalksfkmsigesegyprnyeapgldgtppytifpilnevlfkiaspkpyyflvvdgegaqagmvyetshgyvac*	atgaatctgctctatttcactgaaattgcgacaattctgagtttgtttacattattatgtaccgctaccggtctagatgaaggttatgagatgtataattgttatggtcaaacattttactctaataatgtttataatactgctttaaaatcatttaaaatgtcaattggtgaatctgaaggctaccctagaaactatgaagcacctggcttagatggtactcctccgtataccatattcccaatcttaaatgaagttctgtttaaaatagcttctcccaagccatattatttcttagttgtggacggagagggcgctcaagctggtatggtatatgaaacttcccatggttacgtagcgtgttag
CSEP0094	bgh03293 polypeptide	12	22	127			-	-		YNC	32	yes	48 - 99	Seen in Hyphae or (haustoria + hyphae)	119.52							Epidermis	BghEfc27	15		CSEP0094	http://www.reading.ac.uk/bioinf/servlets/nFOLD/IntFOLDresults.jsp?time=13_36_10_641_2-9-2011_All_040hm1v8qlenb43o&md5=040hm1v8qlenb43o&targetname=CSEPs_bgh03293_polypeptide	nFOLD4_2leza_sp3_TS8	0.1355	0.133	Signaling protein	Secreted effector protein pipb2 Salmonella type III effector	CSEP0094	mnllhfteiatilslfaslstaddledgyvmyncfgkkfysenvlnsvteaikhkrapirgypqsfnadcygglppytifpvpdierfdiktsglyffvvmdsrnakvgmayktthghepckdillq*	atgaatctactccatttcactgaaatcgcgacaattctgagtttatttgcatcattaagtacggctgacgatctagaagacggttatgtgatgtacaattgttttggtaaaaaattttactctgaaaatgttcttaattcagttacagaagcaatcaaacataaaagagctccaattcgtggctaccctcaaagctttaacgcagattgctacggtggacttcctccgtatactatattcccagtcccagatattgaaaggtttgacataaaaacttctgggctatatttttttgtagttatggacagtcgtaacgctaaagttggtatggcatataaaactacccatggtcacgaaccgtgtaaggacattttgttacaataa
CSEP0095	bgh03312 polypeptide		21	113			-	-		FSC	25	yes	8 - 85	Haustoria only	205.923	Cogeme							BghEfc31	11		CSEP0095	http://www.reading.ac.uk/bioinf/servlets/nFOLD/IntFOLDresults.jsp?time=13_36_11_810_2-9-2011_All_9glv6614g618davf&md5=9glv6614g618davf&targetname=CSEPs_bgh03312_polypeptide	nFOLD4_1erv__sp3_TS3	0.07577	0.1582	Oxidoreductase	P10599 (THIO_HUMAN) - Thioredoxin	CSEP0095	mkflysatsasilglfttafsekifscecgyqilesdviaaarnidldakiykqeasntdrdqsrfqldavtyadglyqisaiiyiqsmtvrviqvkyrtrqekfcdliegha*	atgaagttcttatactctgctacatctgcttctatactgggcctttttactacagctttttccgagaaaattttctcctgcgaatgtggttatcaaatacttgaaagtgatgtaatcgccgcagccagaaatatcgatcttgacgcaaaaatatacaaacaagaagcaagtaatactgatagagatcagtccaggtttcagcttgatgccgttacatatgcggatggtttgtaccaaatctcagctataatttatatacaaagtatgacagtccgcgtaattcaggttaaatatcgtactagacaggaaaaattctgcgatctcatcgaaggtcatgcctaa
CSEP0096	bgh03316 polypeptide	47	26	228			-	-		FQC	29	yes	5 - 196, 23 - 107, 74 - 91, 125 - 180	Haustoria only	196.36						epiphytic		BghEfc53	6		CSEP0096	http://www.reading.ac.uk/bioinf/servlets/nFOLD/IntFOLDresults.jsp?time=13_36_12_982_2-9-2011_All_3di9apg35i6tmh7e&md5=3di9apg35i6tmh7e&targetname=CSEPs_bgh03316_polypeptide	nFOLD4_1jpma1_spk2_TS4	0.1077	0.1428	Isomerase	L-ala-d/l-glu epimerase	CSEP0096	mmhlfmtgvflkvifvivhlstlsegrgfqcsagvivdqdlesirqlacnslqtgnrkssvdnnsqgneevgyewklpkplaleqvnggmitqlqltekceitsitvsskenesqvcpkemairkrqngtvicqgvlfrsqglidsaarycsygrvrrddvlgfppdytpavfstvnhymaevpyydkvndydydkltyvvfdescrivgamvfadykfrscefeyrg*	atgatgcacttattcatgacaggcgtattcctgaaagtaatcttcgtcattgtacacttgtccacgctctctgaagggcgaggtttccagtgcagcgcaggagtaattgttgatcaagacctcgaatccatccgtcagctcgcttgcaacagtctgcaaacaggcaatagaaagtcttcagtcgacaataattcccagggcaacgaagaggttggctacgagtggaagctgcccaaacctttggctttggaacaagttaatggtggaatgattacgcaactgcagctcaccgagaagtgcgaaatcacgtccatcactgtgtccagcaaagaaaatgaaagccaagtttgtccaaaagaaatggctatccgtaaacgtcaaaatggaacagtgatatgc…
CSEP0097	bgh03375 polypeptide	45	21	108			-	-		YDC	24	yes	5 - 31, 61 - 83	Haustoria only	229.96								BghEfc33	11		CSEP0097	http://www.reading.ac.uk/bioinf/servlets/nFOLD/IntFOLDresults.jsp?time=13_36_14_153_2-9-2011_All_21pn93sjvk80169d&md5=21pn93sjvk80169d&targetname=CSEPs_bgh03375_polypeptide	nFOLD4_2opda_spk2_TS10	0.0697	0.162	Cell adhesion	A1IRD3 (A1IRD3_NEIMA) - Putative pilin	CSEP0097	mkkfllhlaialmsvvtpavavmydcsgdlidgsiveaeekrvargstskvclinpdstqtfqyfdiktsgyhsneytgfrcfmgtgmtkpdvrkkqgdtwwpcdrqs*	atgaaaaaatttcttcttcatctcgctattgcgctcatgagcgttgtaacgccagcagttgctgtaatgtatgattgttctggggacttgattgacgggtctatcgtggaggcagaagagaaaagagtggcaagaggaagtacttctaaagtatgcttaattaatcctgattcgacccaaacattccaatacttcgatatcaaaaccagtggttatcattccaatgaatatacaggttttcgctgctttatgggcacaggaatgaccaaacctgatgttcggaaaaagcaaggagatacttggtggccctgtgatcgacaatcttaa
CSEP0098	bgh03376 polypeptide	25	18	136			-	-		YLC	27	no		-	13.9774							Epidermis	BghEfc104	1		CSEP0098	http://www.reading.ac.uk/bioinf/servlets/nFOLD/IntFOLDresults.jsp?time=13_36_15_321_2-9-2011_All_i666n28a54v21n3i&md5=i666n28a54v21n3i&targetname=CSEPs_bgh03376_polypeptide	nFOLD4_1hyea1_sp3_TS9	0.128	0.1355	oxidoreductase	Q60176 (MDH_METJA) - Malate dehydrogenase	CSEP0098	mrtatllaffgtwlgslagivrfepqylcgndvhipvshvnssldqaqeqaincqqgfnigspgylydgkpknratgqlywrpinvpegfgfidnhwyeyiivydidfklqkfeavrlkglkerkvfkckydlryl*	atgcgtacagccactctcctcgcattctttggtacatggcttggctctcttgctggtatagtgcgatttgaacctcaatatctttgtggtaatgacgttcacattccggtatcacacgtcaatagttccttggatcaagcccaagaacaggcaataaactgccaacaaggttttaacataggaagtccgggttatctgtatgatggcaaacccaagaatagggcaaccggtcaactgtattggcgccctatcaatgttccggaaggtttcggattcatcgataatcattggtatgaatacataatagtttatgacatcgactttaagctgcaaaaattcgaagctgtcagactgaaaggattaaaggaaagaaaagtttttaaatgtaaatatgaccta…
CSEP0099	bgh03377 polypeptide	5	21	114			-	-		YAC	28	yes	51 - 86	Seen in Hyphae or (haustoria + hyphae)	247.356							Epidermis	BghEfc37	9		CSEP0099	http://www.reading.ac.uk/bioinf/servlets/nFOLD/IntFOLDresults.jsp?time=13_36_16_490_2-9-2011_All_vnht0427bmj2e5qm&md5=vnht0427bmj2e5qm&targetname=CSEPs_bgh03377_polypeptide	nFOLD4_2yx6a_sp3_TS1	0.04336	0.184	Structural genomics, unknown function		CSEP0099	mkflvtastaalsclfllvsaapgeyvyacgdsdlftikeaqnyaveatpngryesdpdssghdvlrahhfcrvnkyeesgyyvvravkdrlalelwkyvdgrwmpcpilsvds*	atgaagtttcttgttacagcttctacggccgcattaagttgcctttttctcctagtgtctgctgcgcctggagagtatgtttatgcttgtggagattctgacctttttacaataaaagaagctcaaaattacgcagtcgaagctactcctaatggaagatatgagagcgaccctgatagctcagggcatgacgtactccgggcacatcatttttgtagggttaataagtatgaagagtctggttactacgtagtccgagctgttaaagatcgattagcgctcgaattatggaaatatgttgatggaagatggatgccgtgccctatccttagcgtcgattcttga
CSEP0100	bgh03425 polypeptide	29	21	111			-	-		FAC	28	yes	45 - 85	-	78.4407						epiphytic	Epidermis	BghEfc38	9		CSEP0100	http://www.reading.ac.uk/bioinf/servlets/nFOLD/IntFOLDresults.jsp?time=11_4_53_801_29-9-2011_All_g7pauvp883snrn62&md5=g7pauvp883snrn62&targetname=CSEPs_CSEP0100_bgh03425	nFOLD4_3df6a_sp3_TS1	0.09506	0.1482	Viral protein unknown function	Q70LE8 (Y099_AFV1) - Uncharacterized protein ORF99	CSEP0100	mkflsaaytaafsglllsasaflmnpyfacsndlniylsaidhherpdfyseaqpgdptdaqgnsctayrhtarvngvdvliliqlsyefpynrvfertetgwqecpyypy*	atgaagtttcttagcgctgcttacacggccgcattttctggtcttctattgtcagcgtcagcctttttaatgaatccatactttgcttgcagtaacgacctaaatatatatttatcagcgattgatcatcatgaacgacctgatttttattcggaggcgcaacccggtgatcctacggatgcgcaagggaattcatgcacggcataccgacataccgcgagagtaaatggagtcgatgttctcatcttgattcaattatcctatgaatttccctacaaccgagtctttgaaagaaccgagacaggttggcaagaatgtccgtactacccatactaa
CSEP0101	bgh03441 polypeptide	20	21	126			-	Ribonuclease T1	0.1208	FYC	25	yes	6 - 89	Seen in Hyphae or (haustoria + hyphae)	428.664							Epidermis	BghEfc40	9		CSEP0101	http://www.reading.ac.uk/bioinf/servlets/nFOLD/IntFOLDresults.jsp?time=13_36_17_651_2-9-2011_All_njmafhcqi8n9rfea&md5=njmafhcqi8n9rfea&targetname=CSEPs_bgh03441_polypeptide	nFOLD4_1i0va_sp3_TS8	0.1208	0.1379	Hydrolase	P00651 (RNT1_ASPOR) - Guanyl-specific ribonuclease T1	CSEP0101	mkiqnisclltilttsrlacayevfycdntaitdnhvriaysnahnaptagyprsywndyiaentslqiypiflngettintsdqvflawfgqgvswgvvrisgsgaqlcdrvdrgtslelstivn*	atgaaaatccagaatatatcttgcctcttgacaatcttaactacatcaagattagcatgtgcctacgaggttttctactgtgacaatactgcaattacggacaaccatgtacgaatagcctatagcaatgctcataacgcacctacagctggatatccaagatcttattggaatgactatatagccgaaaataccagcctccaaatatatcctattttccttaatggtgaaacaactattaatacatctgatcaggtatttttagcctggtttgggcaaggagtaagttggggagttgtgcgaatatctggttcgggtgctcaattatgtgatagagttgatcgtggaacgtctctagaactgagtactatagttaattga
CSEP0102	bgh03443 polypeptide	20	21	127			-	Ribonuclease T1	0.1309	FYC	25	yes	65 - 89	Seen in Hyphae or (haustoria + hyphae)	277.61						epiphytic	Epidermis	BghEfc72	3		CSEP0102	http://www.reading.ac.uk/bioinf/servlets/nFOLD/IntFOLDresults.jsp?time=13_36_18_822_2-9-2011_All_ubmfkvjtn2aqqm3l&md5=ubmfkvjtn2aqqm3l&targetname=CSEPs_bgh03443_polypeptide	nFOLD4_1i0va_sp3_TS1	0.1309	0.1345	hydrolase	P00651 (RNT1_ASPOR) - Guanyl-specific ribonuclease T1	CSEP0102	mkiqnisclltilttsrlacaynvfycgntaitdehvrtaynnalnsaipgyprsyknddiaynttlkiyplflngetrinssyqcylawvgqeiawgvviisdmgtqscervdfepflqlstivfg*	atgaaaatccaaaatatatcttgcctcttgacaatcttaactacatcaagattagcatgtgcctacaacgttttctactgtggcaatactgcaattacagacgaacatgtacgaacagcctataataatgctctaaactcagctatacctggatatccaagatcttataagaatgacgatatagcctacaataccactctcaaaatatatcctcttttccttaatggtgaaacaaggattaattcctcctatcagtgctatttagcatgggttgggcaagaaattgcttggggagtagtgataatctctgatatgggtactcaatcatgtgaaagagttgatttcgaaccatttttacaactgagtaccatagtttttggataa
CSEP0103	bgh03452 polypeptide	43	21	127			-	-		YDC	25	yes	6 - 98	-	30.2432											CSEP0103	http://www.reading.ac.uk/bioinf/servlets/nFOLD/IntFOLDresults.jsp?time=13_36_19_991_2-9-2011_All_2v2usrqstoaksght&md5=2v2usrqstoaksght&targetname=CSEPs_bgh03452_polypeptide	nFOLD4_2bpta_spk2_TS2	0.1138	0.1405	Nuclear transport	Q06142 (IMB1_YEAST) - Importin subunit beta-1	CSEP0103	mifkdyalivatlilcpkvsasswydcngveftedyvietvmeavrkfvpqardhpladndaiymyyplltsgqlysqglkpeiyfvrieratriyqvviienldyppgdsvnanpplcdyiedhnq*	atgatattcaaagattatgctttgattgtcgcaaccctgattctatgtccgaaagtttcggctagttcatggtatgactgcaacggagtagaatttaccgaggactacgtaatagaaactgtgatggaagcagtcagaaaattcgttccacaggcaagagaccatcctcttgctgataatgacgcgatttacatgtactatccactccttacaagtggacaactctattctcaaggactgaaacctgaaatttattttgttcggattgagagagcaacaaggatttaccaagtagtcatcatagaaaatctagattatcctccgggggacagtgtaaatgccaatccgcctttgtgtgattatattgaagatcataatcagtag
CSEP0104	bgh03457 polypeptide	24	25	126			-	-		YKC	27	yes	4 - 98	Haustoria only	192.776				3 dpi		epiphytic	Epidermis	BghEfc43	9		CSEP0104	http://www.reading.ac.uk/bioinf/servlets/nFOLD/IntFOLDresults.jsp?time=13_36_21_171_2-9-2011_All_god40pu3uvsr5342&md5=god40pu3uvsr5342&targetname=CSEPs_bgh03457_polypeptide	nFOLD4_1qba__spk2_TS5	0.2209	0.1128	glycosyl hydrolase	Q54468 (CHB_SERMA) - Chitobiase	CSEP0104	mfkmrsahiaslsfifgflilesvaeykcpsqvripdsdvetraneiysrgvyldsnrtpgenqieeiefygdsgsgdlaftgdfsppfstsntykitveyspkkiiltekntfvggnieavckky*	atgttcaaaatgagatctgctcatattgcttcattgtcttttatttttggcttcttgattctggaaagtgttgcagaatataaatgcccaagtcaagttcgaataccggatagtgatgtcgagacaagagcaaatgagatttactcaagaggagtatacctcgacagtaatcggactcctggtgaaaatcaaattgaagaaattgagttctatggtgattcaggtagtggagatttggcttttacaggcgacttctctcctcctttctcaacttctaatacatataaaattacggtcgagtattcaccaaaaaaaataatactaacagagaaaaatacatttgtgggtggaaacattgaagcagtttgtaaaaaatattaa
CSEP0105	bgh03459 polypeptide	31	23	128			-	-		YYC	27	yes	6 - 48, 81 - 102	Haustoria only	229.571						epiphytic	Epidermis	BghEfc44	8		CSEP0105	http://www.reading.ac.uk/bioinf/servlets/nFOLD/IntFOLDresults.jsp?time=13_36_22_341_2-9-2011_All_pc9p37k6ag6mjnr7&md5=pc9p37k6ag6mjnr7&targetname=CSEPs_bgh03459_polypeptide	nFOLD4_2h5na_sp3_TS4	0.1683	0.124	Structural genomics, unknown function		CSEP0105	mhsnrllsclgiwlisiiglvqciteyycgnnvvisqeliqsvseiaiselragvtwhtslsgiiyrgnlcglpnptyrwfiqqsedensevvmkyfllvsascevqgvistgwrkklgeddtwctea*	atgcactccaatcgcttgctcagctgtctcggaatttggttgatatctatcataggtctggtgcagtgcattacagaatattactgtggcaacaatgtggtgatatcacaggaactaattcaatctgtcagcgaaatagctatctcggaattaagggctggagttacatggcacacatccttatccggtatcatatatagaggaaatctatgtggtttaccaaacccgacctatcgttggttcatacaacagtcggaagatgagaattcggaggtggtgatgaaatactttttactggtctcggccagttgcgaagtgcagggggtcataagcacaggctggaggaagaaacttggagaagatgacacctggtgtaccgaggcataa
CSEP0106	bgh03462 polypeptide	32	24	112			-	-		FDC	28	yes	7 - 82	Haustoria only	307.654								BghEfc46	7		CSEP0106	http://www.reading.ac.uk/bioinf/servlets/nFOLD/IntFOLDresults.jsp?time=13_36_23_971_2-9-2011_All_4ak7kjnimtkgktr7&md5=4ak7kjnimtkgktr7&targetname=CSEPs_bgh03462_polypeptide	nFOLD4_1muca_spk2_TS1	0.01706	0.2317	Isomerase	P08310 (CATB_PSEPU) - Muconate cycloisomerase 1	CSEP0106	mkfsntasmaalaglsllipavhgtlmfdcgndarfltstvmeylsiataasiedddppyaqgqvngayrftkninnvnrtflvqstnihpfyrffeitsghyecplkehya*	atgaagttttcaaatactgcctcgatggcagcactggctggtctttcgctcctgatacccgcggtgcatggaacattaatgtttgattgtgggaatgatgccagatttcttacttcgacagttatggaatacctatcaatagctacggccgctagcatagaagacgatgaccctccttatgctcaaggacaagtcaatggcgcatatcgatttactaaaaacataaataatgttaatagaactttcttagttcaaagtactaatatacatccattttaccgatttttcgaaattacatctggacattatgaatgtcctctcaaagaacactatgcttag
CSEP0107	bgh03464 polypeptide	32	24	112			-	-		YEC	28	yes	6 - 81	-	-		Conidia				epiphytic					CSEP0107	http://www.reading.ac.uk/bioinf/servlets/nFOLD/IntFOLDresults.jsp?time=13_36_25_140_2-9-2011_All_t2pvga6eb5alp5nm&md5=t2pvga6eb5alp5nm&targetname=CSEPs_bgh03464_polypeptide	nFOLD4_2ba0i_spk2_TS1	0.04269	0.1847	RNA binding protein	Archeal exosome RNA binding protein rrp4 (complex)	CSEP0107	mkfsntasiatlaglsllmpavygklmyecwdstrfeietiryyalhaspenttvldptyddgkiygvfhftksvnskenkysvqtvekepfirlfdmtslarechirdlnd*	atgaagttttcaaatactgcctcgatcgcgacactggctggtctttcgctcctgatgcccgcggtgtatggaaaattaatgtatgaatgttgggatagtaccagatttgaaatagagaccattagatattacgcattacatgctagccccgaaaatacgacagtcttagaccctacttatgatgatggaaaaatctatggtgtctttcactttactaagtctgtaaatagtaaagagaacaagtactcagtccaaactgtagagaaagaaccattcatccgattgttcgatatgacatcacttgccagagaatgtcacatcagagatttgaatgattag
CSEP0108	bgh03466 polypeptide	32	24	112			-	-		YEC	28	yes	7 - 82	-	16.9292											CSEP0108	http://www.reading.ac.uk/bioinf/servlets/nFOLD/IntFOLDresults.jsp?time=13_36_26_311_2-9-2011_All_c45b6v147pqoqse1&md5=c45b6v147pqoqse1&targetname=CSEPs_bgh03466_polypeptide	nFOLD4_2dpma_spk2_TS2	0.0906	0.1503	transeferase	P04043 (MTD21_STRPN) - Modification (DNA adenine)methylase DpnIIA	CSEP0108	mkfsntasiaalaglsllmpavygefiyecwdgarfdidtikhyallgtpeqatvldppyedgkiygvyhftksinnkkskylvqtvekepfilffdvtsfarecqiidina*	atgaagttttcaaatactgcctcgatcgcggcactggctggtctttcgctcctaatgcctgcggtgtatggagaatttatctatgaatgttgggatggtgctagatttgacatagataccattaaacattatgcattacttggtactcccgaacaagcgacagtcttagaccccccttatgaagatggaaaaatatatggtgtttatcactttactaagtctataaataataaaaagagcaagtacttagtccaaactgtagagaaagaaccattcatcctatttttcgatgtgacatcatttgccagagaatgtcagatcattgatatcaatgcttag
CSEP0109	bgh03470 polypeptide	32	24	111			-	-		YNC	28	yes	6 - 80	-	179.967	Cogeme										CSEP0109	http://www.reading.ac.uk/bioinf/servlets/nFOLD/IntFOLDresults.jsp?time=11_4_54_981_29-9-2011_All_cncoe5h38vpi4l4g&md5=cncoe5h38vpi4l4g&targetname=CSEPs_CSEP0109_bgh03470	nFOLD4_7a3ha_sp3_TS6	0.03602	0.193	hydrolase	O85465 (GUN5_BACAG) - Endoglucanase 5A	CSEP0109	mkfsntasmaalaglsllvpavfgaltyncgeganfsmdsienylkvvtkrgmrdsdppydipidgayrfsmeiggvnrtfliqtfsevpyyrfleitsepkecpvstsgd*	atgaagttttcaaatactgcctcgatggccgcactggctggtctctcgctcctggtgcccgcggtgtttggagccttgacttataattgtggggaaggggccaattttagcatggattcaattgaaaactacttaaaagttgtcaccaaaagaggaatgagagacagcgaccctccatatgacataccaatcgatggcgcatataggttttctatggagataggcggggttaacagaaccttcttaatccaaacatttagcgaagttccatactaccgatttttagaaattacatctgaacctaaagaatgtcctgtttcaacttccggtgattag
CSEP0110	bgh03474 polypeptide		19	110			-	-		WDC	23	yes	6 - 84	Seen in Hyphae or (haustoria + hyphae)	466.753				3 dpi		epiphytic	Epidermis	BghEfc48	7		CSEP0110	http://www.reading.ac.uk/bioinf/servlets/nFOLD/IntFOLDresults.jsp?time=13_36_27_482_2-9-2011_All_u23hcec117qv1sol&md5=u23hcec117qv1sol&targetname=CSEPs_bgh03474_polypeptide	nFOLD4_3bjva_spk2_TS3	0.02878	0.2042	Transferase	pts iia(ptxa)	CSEP0110	mklihiissvaifclpalavndwdceqayisadalealmnsvarnreerergsffgassehyftvlrngddldyarakfeisfnnefkvgqllmniddvitrcvdtntrr*	atgaaattaattcacattatttcatccgttgcaattttttgtcttccggcattggcagttaatgattgggattgtgaacaagcttatatttctgcagatgcactagaggcattgatgaatagcgtcgcccgaaatcgtgaagaaagagaacgaggctcgttttttggtgcttcatcagaacattatttcacagtcttgcgcaatggcgatgacttagattatgcacgagctaaatttgaaatatcatttaacaacgaatttaaagtcggccaattgttaatgaatattgatgacgtcataactagatgcgttgatacaaataccaggagatag
CSEP0111	bgh03481 polypeptide	24	22	126			-	-		YTC	24	yes	4 - 98	Haustoria only	41.3394								BghEfc66	4		CSEP0111	http://www.reading.ac.uk/bioinf/servlets/nFOLD/IntFOLDresults.jsp?time=11_4_56_162_29-9-2011_All_eevrd2o8e5tbmii2&md5=eevrd2o8e5tbmii2&targetname=CSEPs_CSEP0111_bgh03481	nFOLD4_1plc__sp3_TS6	0.1689	0.1239	Electron transport	P00299 (PLAS1_POPNI) - Plastocyanin A, chloroplastic	CSEP0111	mrfphlvhlsvifgfftfesaayytcpsgiliqndtvrsraqeimnlgvqldvhrtpgqvemsnitfygskaggdlwftsdfnppittentfkisisypgeeivltefqkfgsgsqegtcdvsvem*	atgagatttccacatcttgttcatttgtccgtaatttttggctttttcactttcgaaagtgctgcatattacacctgcccgagtggtatattaatccaaaacgatacagtcaggagcagagcacaagaaattatgaatctgggtgtgcagctagatgttcatcggacacctggacaagttgaaatgtcaaatattacattttatggaagtaaagcaggcggggatctgtggtttactagtgactttaatcctccaattactactgaaaacacatttaaaatttcgatttcttatccaggagaggaaattgttttaacagaattccaaaaatttggttctggaagtcaagaaggaacttgtgatgtatctgttgaaatgtag
CSEP0112	bgh03568 polypeptide	5	24	112			-	-		FQC	28	no		-	156.771											CSEP0112	http://www.reading.ac.uk/bioinf/servlets/nFOLD/IntFOLDresults.jsp?time=13_36_28_661_2-9-2011_All_oqm81s3f79e5qbto&md5=oqm81s3f79e5qbto&targetname=CSEPs_bgh03568_polypeptide	nFOLD4_2y75a_sp3_TS2	0.05324	0.1743	Transcription	global cysteine regulator HTH-type transcriptional regulator CymR	CSEP0112	mkffssastaalvcllslvpvalgekyfqcsydqkftlaylemhkshclvssaihgdplgpngevypanryrmipkdgytttylfqlvdeaptfrvfekqsgefypcnlien*	atgaagtttttcagctctgcttccacggccgcactggtctgccttctgtcacttgtgcccgttgcgcttggtgaaaaatactttcaatgtagttacgaccaaaaattcaccttggcttatctcgaaatgcataaatcacattgtttagtgtcatccgccatacatggcgatcctctaggtccaaacggcgaagtttaccccgctaatcgatacagaatgataccaaaagacggatacaccacaacatatctatttcaattggttgatgaagctcctacattccgcgtctttgagaaacagagtggagaattctatccatgcaatttgatagaaaattaa
CSEP0113	bgh03571 polypeptide	5	24	112			-	-		FQC	28	yes	6 - 83	-	11.215											CSEP0113	http://www.reading.ac.uk/bioinf/servlets/nFOLD/IntFOLDresults.jsp?time=11_4_57_352_29-9-2011_All_ndat9ugrfealongi&md5=ndat9ugrfealongi&targetname=CSEPs_CSEP0113_bgh03571	nFOLD4_1oyja_spk2_TS2	0.02912	0.2036	Transferase	O65032 (GSTU1_ORYSA) - Gluthatione-s-transeferase	CSEP0113	mkffssaytvalacllslvpialgekyfqctqnkiftmaelishksryletnmrhgnplgpngevypsrqystvpiggytttylfqlideaptfnvyetqsrgfypcnwies*	atgaagtttttcagctctgcctacaccgttgcactggcctgccttctgtcacttgtgcccattgcgcttggtgaaaaatattttcaatgtactcaaaacaaaatattcaccatggcagaactcataagtcataaatcacgttatttagagacaaacatgaggcacggcaatcctttaggtcccaacggcgaagtttaccctagtagacaatattcgacggtaccaattgggggatacaccacaacatatctatttcaattaattgatgaagctccaacattcaatgtctatgagacacagagtagaggattctatccatgcaattggatagaaagttaa
CSEP0114	bgh03572 polypeptide	5	24	112			-	-		YQC	28	yes	6 - 83	-	16.4111											CSEP0114	http://www.reading.ac.uk/bioinf/servlets/nFOLD/IntFOLDresults.jsp?time=11_4_58_542_29-9-2011_All_384pu0f4aecfslok&md5=384pu0f4aecfslok&targetname=CSEPs_CSEP0114_bgh03572	nFOLD4_3sfta_sp3_TS2	0.02211	0.2178	Hydrolase	Q9WYN9 (CHEB_THEMA) - Chemotaxis response regulator protein-glutamate methylesterase	CSEP0114	mkffssastaalacllsllpavlggpyyqcvydqkfslaklkrkkssytvtnakagdpldpngdfyptdrftrkawrgikteylfqlideeptfrvyekqfyeffrcplqek*	atgaagtttttcagctctgcctccacggccgcactggcttgtcttctgtcacttttgcccgctgtgcttggtggaccatattatcaatgtgtttacgaccaaaaattcagcttggcaaaactcaaacgtaagaaatcatcatatacagtgacgaacgcgaaggctggcgatcctctagatcccaacggcgatttttaccccactgatcgattcacaaggaaagcatggaggggaataaagacagaatatctatttcaattaattgatgaagaaccaacattccgcgtctatgagaagcagttttatgaattctttcgatgccctttacaagaaaagtaa
CSEP0115	bgh03575 polypeptide	5	24	112			-	-		FRC	28	yes	42 - 83	-	4.53325											CSEP0115	http://www.reading.ac.uk/bioinf/servlets/nFOLD/IntFOLDresults.jsp?time=11_4_59_721_29-9-2011_All_jju842ooiha2i86j&md5=jju842ooiha2i86j&targetname=CSEPs_CSEP0115_bgh03575	nFOLD4_1lqaa_spk2_TS5	0.1085	0.1425	Oxidoreductase	P0A9T4 (TAS_ECOLI) - Protein tas	CSEP0115	mkffssastaalacllslvpavlggshfrcgnqqkftmtklrlkissfavsnaraddplhprgsfcptyrftrkprggesteylfqlidrtptfrvfekqtteffpclfilh*	atgaagtttttcagctctgcctccacggccgcactggcttgtcttctgtcacttgtgcccgctgtgcttggtggatcacattttcgatgtggtaaccaacaaaaattcaccatgacgaaactccgacttaagatatcatcatttgcagtgtcgaacgcgagggctgacgatcctctacaccccaggggcagtttttgccccacctatcgattcacaaggaaaccacgggggggagaaagcacagaatatctatttcaattaattgatagaacaccaacattccgcgtctttgagaaacagactacagaattctttccatgccttttcatattacattga
CSEP0116	bgh03579 polypeptide	5	24	112			-	-		FRC	28	yes	40 - 82	-	43.6547						epiphytic					CSEP0116	http://www.reading.ac.uk/bioinf/servlets/nFOLD/IntFOLDresults.jsp?time=11_5_0_902_29-9-2011_All_kdtkj9irb2aqrc2k&md5=kdtkj9irb2aqrc2k&targetname=CSEPs_CSEP0116_bgh03579	nFOLD4_1yula_sp3_TS3	0.06794	0.1631	Transferase	Q9HX21 (NADD_PSEAE) - Probable nicotinate-nucleotide adenylyltransferase	CSEP0116	mkffssassaalacllllvpvvlggphfrcsngqkfklldlqdkspsflesnardgdplhpdgfcypthrltkksrggqdteylfqlidgkptfhvymrestqfkpcpfnqd*	atgaagttttttagctctgcctcctcggccgctctggcctgccttctcttacttgtgcccgttgtgcttggtggacctcattttcgatgtagtaatggacaaaaattcaagctgctagatctccaggataagtcaccatcatttttagagtcgaacgcgagggatggcgatcctctacatcccgacggcttttgttaccccactcatcgattaacaaagaaatcacggggtggacaagacacagaatatctatttcaattaattgatggaaaaccaacattccacgtctatatgagagagagtacacaattcaagccatgcccattcaaccaagattaa
CSEP0117	bgh03582 polypeptide	5	24	84			-	-		FQC	28	yes	6 - 55	-	-											CSEP0117	http://www.reading.ac.uk/bioinf/servlets/nFOLD/IntFOLDresults.jsp?time=13_36_29_830_2-9-2011_All_ht95u1doeia6fr97&md5=ht95u1doeia6fr97&targetname=CSEPs_bgh03582_polypeptide	nFOLD4_1e7ka_sp3_TS2	0.004149	0.3175	RNA binding protein P55769 (NH2L1_HUMAN) - NHP2-like protein 1		CSEP0117	mkffssastaalacllslvpvalgekyfqcsydqkftladlirtksqclviiasdgepldpygnfyptrafvrkipgicklytp*	atgaagtttttcagctctgcctccacggccgcactggcctgccttctgtcacttgtgcctgttgcgcttggtgaaaaatactttcaatgtagttacgaccaaaaattcaccttggcagatctcatacgtactaaatcacaatgtctggtgattatagcgagcgatggcgagcctctagatccctacggcaatttttaccccactagagcattcgtgaggaaaataccggggatatgtaagttatatacaccatga
CSEP0118	bgh03584 polypeptide	5	24	125			-	-		FQC	28	yes	24 - 83	-	-											CSEP0118	http://www.reading.ac.uk/bioinf/servlets/nFOLD/IntFOLDresults.jsp?time=11_5_2_92_29-9-2011_All_t47ou93ijoroouno&md5=t47ou93ijoroouno&targetname=CSEPs_CSEP0118_bgh03584	nFOLD4_2rkva_sp3_TS6	0.1545	0.1276	Transferase	O42692 (O42692_GIBZE) - Trichothecene 3-O-acetyltransferase Toxin complex F. graminearum	CSEP0118	mkifspastaalaclllvvpvalavgyfqcshderfslayiqhkdsqcearhakddeprgpngevyrtthimtvprvgffvyyiiqviddsptyrlyedlsnewepcvyqetnkhtdsdsdesdi*	atgaagattttcagccctgcctccacggccgcactagcgtgccttttgttagtggtgcctgttgcacttgcagtcggatattttcaatgtagtcacgacgaaagattctccctggcatacatccaacataaagattcacaatgtgaagcgagacatgcgaaagatgatgaaccccgaggaccaaacggagaagtatacaggacaactcatatcatgacggtgccacgggtgggattctttgtatactatataattcaagtaattgatgattctccaacctatcgcctctatgaggatctttcaaatgaatgggaaccatgtgtttaccaagaaacaaataaacatacagacagtgattcagatgaaagcgacatctag
CSEP0119	bgh03594 polypeptide		21	136			-	-		YEC	25	yes	83 - 90, 109 - 111	-	15.5494			20 hpi	3 dpi		epiphytic		BghEfc57	5		CSEP0119	http://www.reading.ac.uk/bioinf/servlets/nFOLD/IntFOLDresults.jsp?time=11_5_3_282_29-9-2011_All_99fanpl7lr406fss&md5=99fanpl7lr406fss&targetname=CSEPs_CSEP0119_bgh03594	nFOLD4_1chua_sp3_TS3	0.2159	0.1137	Flavoenzme	P10902 (NADB_ECOLI) - L-aspartate oxidase	CSEP0119	mklylskllilifylvgpaiavmryecrrhyftsdavkgavsrairfgshlektktlfgeprykvfidlifdgsgsaafaiitrrshkvksvmvrdeegqwetcsygftfctnldragwtyipgatgpgcscgdmg*	atgaagctttacctttcaaagttattaatactcatcttttatctggtcgggcccgcaatagccgttatgagatatgaatgtagaagacattatttcaccagcgacgctgtaaaaggcgcagttagtcgagcaatcagatttgggtcacatttggagaaaaccaaaactctgtttggagaaccacgatacaaggtctttattgatctcatatttgatggatctggtagcgctgctttcgcaataatcacacgaagaagccataaagttaaaagtgtgatggttcgtgatgaagaaggtcaatgggaaacatgcagttatggtttcaccttttgtacaaacttggatagagctggatggacatacataccaggggcaacaggccctggttgtagctgcgga…
CSEP0120	bgh03596 polypeptide	19	24	113			-	-		YKC	28	yes	42 - 83	-	13.8403								BghEfc58	5		CSEP0120	http://www.reading.ac.uk/bioinf/servlets/nFOLD/IntFOLDresults.jsp?time=11_5_4_472_29-9-2011_All_88hl2l4kqv9aqrtg&md5=88hl2l4kqv9aqrtg&targetname=CSEPs_CSEP0120_bgh03596	nFOLD4_1k4cc_spk2_TS1	0.1088	0.1424	Membrane protein	P0A334 (KCSA_STRLI) - Voltage-gated potassium channel	CSEP0120	mkffsvatvvalagllpllptvygegyykcpstktfgesdimeyehlaspdnndsshpevpagqtcssylfsgdsfdigmkfylfqiigktpkyrlfeftsdswtkcrfrkqn*	atgaagtttttcagtgttgctacagtggtggctttggccggtcttttaccactattacctaccgtgtacggagagggatattacaaatgtcctagtaccaagacattcggagaatcagatattatggaatacgaacatctggcttctcctgataacaacgactcttcacatcctgaagttcccgcagggcaaacttgcagctcatatttattcagtggtgactcatttgatataggtatgaagttttatttatttcaaataattgggaaaactccaaaataccgattatttgaatttacttctgatagctggacgaaatgtcgttttagaaagcagaattga
CSEP0121	bgh03613 polypeptide	47	26	230			-	-		FEC	29	yes	5 - 196, 23 - 107, 74 - 91, 125 - 180	Haustoria only	39.9766	Cogeme					epiphytic	Epidermis	ZBBFA0_004671.FASLength: 421 20-Oct-2006	1		CSEP0121	http://www.reading.ac.uk/bioinf/servlets/nFOLD/IntFOLDresults.jsp?time=13_36_31_1_2-9-2011_All_3dg32ikdcs6ocdcv&md5=3dg32ikdcs6ocdcv&targetname=CSEPs_bgh03613_polypeptide	nFOLD4_3rgxa_sp3_TS10	0.4855	0.08	Transferase	O22476 (BRI1_ARATH) - Protein BRASSINOSTEROID INSENSITIVE 1	CSEP0121	mmhlfltgvalkvifltinlfslsegqgfecstgeivdqdlesirqlacnslhtgnaessvdsnsqgkeevgfewklpnpltleqfnggmitqlqltenceissitisskenesnvcprniaihkrqdremnchgvkfsrerliytastyctngvvdldkalsfpqdywpeifsteehhighvgdfgkiyrahysipssvvydgycnvvgaivyidfsykacsfvghige*	atgatgcacttattcttgacaggcgtagccctcaaagttatcttcctcaccatcaacttgttctcgctttctgaagggcaaggtttcgagtgcagcactggagaaattgttgatcaagacctcgaatccatccgtcagctcgcttgcaacagcttgcacacaggcaatgcagagtcttcagtcgacagtaactcccagggcaaagaagaagtcggcttcgagtggaagcttcccaaccctttgaccttggaacaatttaatggtggaatgattacgcaactacagctcaccgagaactgcgagatctcctccatcactatctcaagcaaagaaaatgaaagcaacgtttgcccaagaaacatagcaatccataaacgtcaagatagggaaatgaattgc…
CSEP0122	bgh03625 polypeptide	43	23	122			-	-		FDC	24	yes	3 - 95	Haustoria only	229.316						epiphytic		BghEfc55	5		CSEP0122	http://www.reading.ac.uk/bioinf/servlets/nFOLD/IntFOLDresults.jsp?time=13_36_32_166_2-9-2011_All_3bo72ii0k642rsfc&md5=3bo72ii0k642rsfc&targetname=CSEPs_bgh03625_polypeptide	nFOLD4_1yg2a_spk2_TS1	0.1631	0.1253	Transcription	vibrio cholerae virulence activator apha	CSEP0122	mkpinhasilailgffqasgalsfdcngvqftddyvsrsvdwattkfeapldekhrlefdaryfyypllasgeiykfgmarenhyvrvervsrarqvvrvsdasqppnsrvnenpmlcssvd*	atgaaaccgatcaaccatgcttcaattcttgcaatcctcggctttttccaagcctccggcgccttgtcctttgactgcaatggcgtgcagttcacggatgactatgtatcgcggtccgtcgactgggccacgacgaaattcgaagctcccctagatgaaaagcaccggctggaattcgatgcacgctacttctactacccactccttgcttccggggaaatctacaagttcgggatggcgcgtgagaatcattatgttcgggttgagagggtgagccgagctcggcaggtagttagagtcagcgatgccagtcaaccgccgaatagtcgcgtcaacgagaatccgatgctgtgcagtagcgtggactag
CSEP0123	bgh03629 polypeptide	61	22	117			-	-		WQC	25	yes	37 - 91	Haustoria only	193.249								BghEfc82	2		CSEP0123	http://www.reading.ac.uk/bioinf/servlets/nFOLD/IntFOLDresults.jsp?time=13_36_33_341_2-9-2011_All_5heeug5pl4kfbd5r&md5=5heeug5pl4kfbd5r&targetname=CSEPs_bgh03629_polypeptide	nFOLD4_3hdja_spk2_TS3	0.09683	0.1474	Probable ornithine cyclodeaminase	Q7VSP8 (Q7VSP8_BORPE) - Probable ornithine cyclodeaminase	CSEP0123	mklfqatatiavvsnmvtcvtavywqclsvsfrepvvveaatsawsnglnsvsnypktcfwedpsgideifrsfpmnanglpwtsgpanyyvvsnsdrsrikvfsnldggyqcnliq*	atgaaattatttcaagctactgctactattgctgtagttagtaacatggttacttgtgtgactgcagtgtattggcaatgccttagtgtatcatttcgtgagcctgttgttgtcgaagcagcaacttctgcttggagcaatggtttaaattctgtcagcaattaccctaaaacttgcttctgggaggatccctcgggaattgatgaaatctttcgatcattcccaatgaacgctaatggattaccttggacatcaggaccagctaactactatgttgtgagcaacagtgatagaagtagaattaaggttttttcgaacttagatggtggttatcaatgcaatcttattcagtaa
CSEP0124	bgh03636 polypeptide	13	19	119			-	-		FPC	103	yes	8 - 86	-	9.60166											CSEP0124	http://www.reading.ac.uk/bioinf/servlets/nFOLD/IntFOLDresults.jsp?time=13_36_34_500_2-9-2011_All_7226qukvl7lvjgtj&md5=7226qukvl7lvjgtj&targetname=CSEPs_bgh03636_polypeptide	nFOLD4_1qjga_sp3_TS2	0.05766	0.1706	Ketosteroid isomerase	P00947 (SDIS_COMTE) - Steroid Delta-isomerase	CSEP0124	mkffslislaailshltlaiaisahkcgdkvlgpatiqevinkafaahqkqpptgpanqdffrasfsitmlfpsekatvefelgtnskkevvylkaffngvtfpctptteapdinglqs*	atgaaatttttcagtcttatttcattggcggctattcttagtcatctaacgctcgcaattgccatttcagctcacaagtgtggcgacaaagtccttggtccggctaccatacaagaagttatcaacaaagcatttgctgctcatcaaaagcaacctcctacaggaccggcgaatcaagatttttttagagcatctttttccatcaccatgttgtttccatcagaaaaagccaccgtcgaatttgaactgggaacgaacagtaaaaaggaagttgtttacttaaaggctttttttaatggcgtgacgtttccatgtactccaacaacagaggcacctgatattaatggacttcagtcataa
CSEP0125	bgh03637 polypeptide	13	21	126			-	-		YKC	25	yes	77 - 84	-	10.8783											CSEP0125	http://www.reading.ac.uk/bioinf/servlets/nFOLD/IntFOLDresults.jsp?time=13_36_35_671_2-9-2011_All_n2t15lhas2n3cpmu&md5=n2t15lhas2n3cpmu&targetname=CSEPs_bgh03637_polypeptide	nFOLD4_2x9wa_sp3_TS10	0.1471	0.1296	Cell adhesion	Cell wall surface anchor family protein	CSEP0125	mkifslislaailshltpaianqnykchdqiigpiplmesvnnafkyyneeakpgpadklfipsafdlkikykdgtfdvkievgansqkqiiyvkaycqgktfdctptnepptynklqpkaentkm*	atgaaaatcttcagccttatttcattggcggctattcttagtcatctgacgccagcaattgccaatcaaaattacaagtgtcacgaccaaatcattggtccaattcccttaatggaatctgtcaacaatgcatttaaatattataatgaggaagctaaaccaggaccagcggacaaactttttattccatcagcttttgatctaaagataaagtataaagacggaacattcgatgtcaaaattgaagtcggagcgaacagccaaaaacaaattatttacgtaaaggcttattgtcagggcaagacgtttgattgtactccaacaaacgaaccacccacctataataaacttcagccaaaagctgaaaatactaaaatgtaa
CSEP0126	bgh03641 polypeptide	4	21	157			-	-		FHC	35	no		-	118.038								BghEfc61	4		CSEP0126	http://www.reading.ac.uk/bioinf/servlets/nFOLD/IntFOLDresults.jsp?time=13_36_36_832_2-9-2011_All_6476k0all3oba3j4&md5=6476k0all3oba3j4&targetname=CSEPs_bgh03641_polypeptide	nFOLD4_1wwia_sp3_TS2	0.1984	0.1172	Putative uncharacterized protein TTHA1479		CSEP0126	mhfsylalilqstsffvtiraahttshideqlkefhcgeyllkqenyadlqkseitameipifwnlsagvrramgdtddkrivlygdskldelkffnlktlsrnyeesgknifkgyylildqssrvsgiiertfetnlrpnlknppretfcmcridv*	atgcacttttcttacctggcgctcatccttcaaagcacaagtttcttcgtgacgattcgtgccgctcacacgacgagtcacattgatgagcaactgaaggaatttcattgtggtgaatacttattgaagcaagaaaattatgcagatttacaaaaatcggaaataacggcaatggagattccgatcttctggaatttgagtgccggagtcagaagagcgatgggagacacggatgataagagaatcgttttgtatggtgacagcaagctcgatgagctcaaatttttcaatttgaaaacattatcgagaaactacgaggaaagtggtaaaaatatattcaagggctactatctcattctcgatcaaagtagtcgtgtgagtggtataatagagaggacg…
CSEP0127	bgh03679 polypeptide	3	20	405			-	-		FYC	28	yes	10 - 86, 28 - 102, 131 - 226, 260 - 278, 337 - 353	-	2.95316					6 dpi						CSEP0127	http://www.reading.ac.uk/bioinf/servlets/nFOLD/IntFOLDresults.jsp?time=13_36_38_13_2-9-2011_All_1npqqbm46lle0h4i&md5=1npqqbm46lle0h4i&targetname=CSEPs_bgh03679_polypeptide	nFOLD4_1e5da_sp3_TS4	0.7092	0.0617	Oxidoreductase	Q9F0J6 (ROO_DESGI) - Rubredoxin-oxygen oxidoreductase	CSEP0127	mkslstvigatiifqfhahasptledpfycgkriipyaavkstrinacislgdsdwlnefpaaldgskifnikdatlfswpldwiskteraegdatsvrvvidsmcrligvlnivgdsylkciqplnpqaistqslelslgnpiknygigcneylflhddlqrareslnryhltfktlgnlhpqngllqshtllsggekvwswpiefiaeefspkispktmfrvvldstgksrgliqshggdwswcqdiqfidtkptkslnkhknsvgenyynvngdvlcgdqtitaitinshmqaacirvqallksggtrklrypwsppnveyqskpiwywpirlpeiygqklsrmhqlifltsnceylgifyflgaqkmecqklqapllslglqteaatseshptgr…	atgaaatcgctctcgactgtaataggagctacaatcatcttccaatttcacgcccacgcttcaccaacccttgaagatcctttttattgcggtaaaagaataataccttacgcagcagtgaaaagcacaagaatcaatgcttgtatcagtctaggcgattcagattggttgaacgaattcccggctgcgctagatggctcgaagatattcaatatcaaagatgccacactcttttcctggccacttgactggataagtaaaaccgagagggcagaaggcgatgctacaagtgtacgggttgtcatagactccatgtgtaggttgattggtgtcctcaatatagtcggagactcctaccttaagtgtatccagcccctaaatccacaggctatctcgact…
CSEP0128	bgh03686 polypeptide	16	21	134			-	Ribonuclease U2	0.08785	FLC	42	yes	22 - 109	-	82.3396						epiphytic		BghEfc62	4		CSEP0128	http://www.reading.ac.uk/bioinf/servlets/nFOLD/IntFOLDresults.jsp?time=13_36_39_191_2-9-2011_All_86kqvai6l2ltne46&md5=86kqvai6l2ltne46&targetname=CSEPs_bgh03686_polypeptide	nFOLD4_1rtu__spk2_TS2	0.08785	0.1516	Hydrolase	P00654 (RNU2_USTSP) - Ribonuclease U2	CSEP0128	mklftasgvatlfsilapvtaisvpnigrgitvpnpdrnfsflcengrsyakdyligkvqegrtimrhpnahidypvqlnylnyhivgplwyypvnlpapadfvvfntnsqiagvatyvdlpygeipfracsln*	atgaagctcttcaccgccagcggcgttgcgacactcttcagcattctagcgcctgtgacagctatttcagttccgaatattggaaggggaataacagtgccaaacccagatagaaatttctcatttttgtgtgagaatgggcgcagctacgcaaaagattatctcataggaaaagtccaggaggggagaactattatgagacacccaaatgcacatattgattatccagtacaattaaattaccttaattaccacatcgtcggaccattgtggtattatcctgtcaatttgcctgctccagctgattttgtcgtgttcaacacgaactctcaaatagcgggcgtcgccacctacgtggatcttccttatggcgaaataccattcagagcctgctcactc…
CSEP0129	bgh03687 polypeptide	16	23	146			-	Ribonuclease U2	0.1492	FLC	42	yes	21 - 105, 61 - 108, 95 - 114	-	-											CSEP0129	http://www.reading.ac.uk/bioinf/servlets/nFOLD/IntFOLDresults.jsp?time=11_5_5_652_29-9-2011_All_qavgjf1l0g6gbfu4&md5=qavgjf1l0g6gbfu4&targetname=CSEPs_CSEP0129_bgh03687	nFOLD4_1rtuA_HHsearch_TS1	0.1492	0.129	Hydrolase	P00654 (RNU2_USTSP) - Ribonuclease U2	CSEP0129	mklftisgaatlfgifapaavmagftgrlmlspqnqhkefsflcvdersynkefmvavvanalqlmrdphpeqlypekfnflpcaisgplwyqplynygpddfiifneereiagvatcedqndgsvwceecdltsicsptyppnmy*	atgaagctcttcaccatcagcggcgctgccacgctcttcggcatttttgcgccagcggcggtcatggcaggttttacgggcaggctgatgttatcaccgcaaaaccagcataaggaattttcatttttgtgtgtagacgagcgctcttacaacaaagagtttatggtagcagtagttgcgaatgccttgcaacttatgagagaccctcacccagagcaattgtatcctgaaaaattcaattttcttccgtgtgccatctccggaccattgtggtatcaaccactttataactatggtccagatgattttatcatattcaacgaagagcgtgaaatcgcgggcgtagccacctgcgaagatcaaaacgatggctcagtttggtgcgaggagtgtgacttg…
CSEP0130	bgh03689 polypeptide	16	21	134			-	Ribonuclease U2	0.06742	FLC	42	yes	23 - 110	-	72.7329						epiphytic					CSEP0130	http://www.reading.ac.uk/bioinf/servlets/nFOLD/IntFOLDresults.jsp?time=13_36_40_361_2-9-2011_All_fcnhlupt5ltdve1u&md5=fcnhlupt5ltdve1u&targetname=CSEPs_bgh03689_polypeptide	nFOLD4_1rtu__sp3_TS1	0.06742	0.1635	Hydrolase	P00654 (RNU2_USTSP) - Ribonuclease U2	CSEP0130	mklftasgvatlfsilapvtavsvpnsgrgitvpnpdrnfsflcengrsyakdyligkveeainilrdpdthydfpvqlnhlnyhilgplwyypvnlpapsdfvvfntnsriagvatyvdlpygemtfracsln*	atgaagctcttcaccgccagcggcgttgcgacactcttcagcattctagcgcctgtgacagcggtgtcagttccgaatagtggaaggggaataacagtgccaaacccagatagaaatttctcatttttgtgtgagaatgggcgcagctacgcaaaagattatctcataggaaaagtcgaggaggcgataaatattttgagagacccagatacacattatgattttccagtacaattaaatcaccttaattaccacatcctcggaccattgtggtattatcctgtcaatttgcctgctccatctgattttgtcgtgttcaacacgaactctcgtatagcgggcgtcgccacctacgtggatcttccttatggcgaaatgacattcagagcctgctcactc…
CSEP0131	bgh03690 polypeptide	16	23	134			-	-		FRC	44	yes	23 - 108	-	33.9433											CSEP0131	http://www.reading.ac.uk/bioinf/servlets/nFOLD/IntFOLDresults.jsp?time=11_5_6_842_29-9-2011_All_ms433qcatl37jsa3&md5=ms433qcatl37jsa3&targetname=CSEPs_CSEP0131_bgh03690	nFOLD4_1gqqa_spk2_TS8	0.1879	0.1194	Cell wall biosynthesis	P45066 (MURC_HAEIN) - UDP-N-acetylmuramate--L-alanine ligase	CSEP0131	mkfftiiitgastllcfiapvtamsrptrpflspvpvpsqdfsfrcpngmiytkdhlmqvvqtasqimglnrtdeqyplrliqprysvngnvwyhpipggqhvqdfvvfntdyevvgvvsrvsedehlqpclin*	atgaagttcttcaccatcatcatcaccggcgcttccacactcctctgcttcatagcgccagtgacagcaatgtcacgtccaactagaccatttctatcaccagtgcctgtgccgagccaagatttcagcttccggtgcccaaatgggatgatatacacaaaagatcatctcatgcaagtagttcagacggccagtcaaattatgggtctcaatagaacagacgagcaatatcctcttagactcattcagcctcggtacagcgttaacggaaatgtgtggtatcatcctattccagggggccaacatgtacaagatttcgttgtattcaacacagattatgaagtagtgggcgtagttagccgcgtttctgaagacgagcacctccaaccttgtctaatc…
CSEP0132	bgh03691 polypeptide	62	21	146			-	Ribonuclease T1	0.0245	FTC	43	yes	24 - 114	-	17.6381		Conidia				epiphytic	Epidermis	BghEfc65	4		CSEP0132	http://www.reading.ac.uk/bioinf/servlets/nFOLD/IntFOLDresults.jsp?time=13_36_41_532_2-9-2011_All_tqkpegq7quoa4fpe&md5=tqkpegq7quoa4fpe&targetname=CSEPs_bgh03691_polypeptide	nFOLD4_1i0va_sp3_TS1	0.0245	0.2124	Hydrolase	P00651 (RNT1_ASPOR) - Guanyl-specific ribonuclease T1	CSEP0132	mkflsavvgvllysssipvqamyspaqsntiqpvpvqdynltftcgttlytngpigrtlgrvyktrreskpypmefnaiqyrvsttvyifpllpsfrlysdeknpehflvfnddklilggvylmetsegrvfrpcyfpmktqfltt*	atgaagtttctttctgcagtcgtcggcgtactgctctacagctcctccattcctgtccaggccatgtactcacccgcacaaagtaataccatccaaccagtaccagtgcaggactacaatttaaccttcacatgtggcacgaccttgtacactaacggacccatcggtcgaacgttagggagagtctacaaaactagaagagaatccaaaccctatccaatggaattcaacgcaatacagtatagggtatctaccaccgtctacatctttccccttctgcccagctttagattatacagcgatgaaaaaaatccggaacacttcctcgttttcaacgatgacaaactgatcttgggcggggtttatctgatggagacgagcgagggtcgcgtcttcagg…
CSEP0133	bgh03692 polypeptide	24	22	123			-	-		YKC	24	yes	4 - 40, 86 - 98	-	939.77								BghEfc49	7		CSEP0133	http://www.reading.ac.uk/bioinf/servlets/nFOLD/IntFOLDresults.jsp?time=11_5_8_28_29-9-2011_All_e260kddh4srgm31f&md5=e260kddh4srgm31f&targetname=CSEPs_CSEP0133_bgh03692	nFOLD4_1z94a_spk2_TS2	0.1099	0.1419	Structural genomics, unknown function	Q7NY36 (Q7NY36_CHRVO) - Putative uncharacterized protein	CSEP0133	mrsphlvylsvifgffifeiaavykcpsqqyiddftintaannlyekglqfnfgrhpgqsecggiifsgstanhdltftrafrppfttvmsyklqvshpskqitliecgiteegytekacqkq*	atgagatctccacatcttgtttatttgtccgtaatttttggatttttcatattcgaaattgctgcagtttacaagtgccctagtcaacaatatattgatgactttactatcaatacagcagcaaataatctttacgaaaagggtttacagtttaattttggccggcatcctggacaatcagaatgtggtggtatcatattttctggtagtacagctaatcacgatcttacctttacgagagcctttagacctccatttacaactgttatgtcatataaactacaagtttctcatccatcaaagcagattacattaatagagtgcgggataactgaagaaggatatacagaaaaggcttgtcaaaaacagtag
CSEP0134	bgh03693 polypeptide	60	19	123			-	-		YRC	26	yes	9 - 88	Haustoria only	62.5037						epiphytic		BghEfc68	3		CSEP0134	http://www.reading.ac.uk/bioinf/servlets/nFOLD/IntFOLDresults.jsp?time=13_36_42_701_2-9-2011_All_bj9qmchcc8fso8gu&md5=bj9qmchcc8fso8gu&targetname=CSEPs_bgh03693_polypeptide	nFOLD4_1niga_sp3_TS8	0.05446	0.1732	Structural genomics, unknown function	Q9HIT9 (Q9HIT9_THEAC) - Putative uncharacterized protein Ta1238	CSEP0134	mqffrsalvvslsmlsvsaiildgvyrcpglgydldakevaqkvdsininaekedwydfeengvqykniyhsvvensevakhifikanknkdvvavgvhqtsemiqcqhipaevhsnktsalk*	atgcagttctttcgttcagccttagttgtatcgctttcgatgctttcagtctcagccatcatcctcgatggtgtatataggtgccctggtcttggatatgacttggacgcgaaagaagtggcacaaaaagtcgacagtattaatattaatgcagagaaggaagattggtatgacttcgaagaaaatggcgtgcagtataaaaatatttatcattctgttgttgaaaatagtgaagtcgcgaaacatattttcataaaggcgaacaagaataaagatgtggtagcggttggtgttcatcaaacctcggagatgatacaatgccagcacataccagcagaggtacatagtaataaaacctcagcactcaaataa
CSEP0135	bgh03694 polypeptide	63	19	114			-	-		WDC	23	yes	6 - 84	Haustoria only	204.237			20 hpi			epiphytic	Epidermis	BghEfc74	3		CSEP0135	http://www.reading.ac.uk/bioinf/servlets/nFOLD/IntFOLDresults.jsp?time=13_36_43_881_2-9-2011_All_viv274plba6j0p3v&md5=viv274plba6j0p3v&targetname=CSEPs_bgh03694_polypeptide	nFOLD4_1c22a_spk2_TS5	0.04637	0.1808	Structural genomics, unknown function	Q9HIT9 (Q9HIT9_THEAC) - Putative uncharacterized protein Ta1238	CSEP0135	mklihiissvvifslsvlatndwdcrgntiyaytidremywcfhkysltnpsdyidipehhifktefkvpgsnpsgarfefrfnkdyvisyfvykyngqifdcnrlttstmasd*	atgaaattaattcacattatttcatctgttgtaatttttagtctttcggtattagcgaccaatgattgggattgtcgaggaaatacaatttatgcatacacaatagatagagagatgtattggtgcttccataaatatagccttacaaatccctcggattatatagatattccagaacatcatattttcaaaactgagttcaaagttcccggatcgaacccgtcaggagctagatttgagtttagatttaataaagactatgtaatcagctatttcgtttataaatataacggtcaaatctttgattgcaatcgactaacaacttcaacaatggcctcagactaa
CSEP0136	bgh03695 polypeptide	63	19	87			-	-		WDC	23	yes	6 - 62	-	112.889											CSEP0136	http://www.reading.ac.uk/bioinf/servlets/nFOLD/IntFOLDresults.jsp?time=13_36_45_62_2-9-2011_All_j88kbttkr9gvtksv&md5=j88kbttkr9gvtksv&targetname=CSEPs_bgh03695_polypeptide	nFOLD4_2ffga_sp3_TS10	0.05534	0.1725	Structural genomics, unknown function	ykuj protein from bacillus subtilis	CSEP0136	mklihiissvvifslsvlatndwdcggntvyaytidremfysfhhecktfnlfyvnipqhqifeaefeipgsnppelnlncnlteil*	atgaaattaattcacattatttcatctgttgtaatttttagtctttcggtattagcgaccaatgattgggattgtggaggaaacacagtttatgcatacacaatagatagagagatgttttactccttccatcacgaatgcaaaacatttaatctcttttatgtcaatattccacaacatcaaattttcgaagctgagttcgaaattcccggatcgaaccctccggagctaaatttaaattgcaatttaacagagattttgtaa
CSEP0137	bgh03703 polypeptide	22	22	106			-	-		YVC	25	yes	4 - 82	Haustoria only	59.2681					6 dpi	epiphytic		BghEfc76	3		CSEP0137	http://www.reading.ac.uk/bioinf/servlets/nFOLD/IntFOLDresults.jsp?time=13_36_46_231_2-9-2011_All_0it7dv4cujua14fg&md5=0it7dv4cujua14fg&targetname=CSEPs_bgh03703_polypeptide	nFOLD4_1fnna1_spk2_TS2	0.02123	0.22	Cell cycle	cdc6p	CSEP0137	mkllhqasiiaflchlvtvsatrhyvcpqgktfeeeyieglrddviyrrqtllrvigvhdtrplyeienvtvgsvthyfvlsidlptmafqvmekagdnylecdlr*	atgaagctcctacatcaggcttccattattgcatttttgtgccatctcgttacagtttctgccacgcgacactatgtttgtccacaaggaaagacgtttgaagaggaatacattgagggattgcgggacgacgtaatctataggcgacagacacttttgagagtcattggtgttcatgatacccgtccactctatgaaatcgaaaatgtgactgtaggatcggtgacgcactacttcgtgttatcgatagatcttcccactatggcattccaagtgatggaaaaagccggagataactatcttgagtgtgatctacggtaa
CSEP0138	bgh03709 polypeptide	4	21	157			-	-		FDC	35	no		Haustoria only	55.3091			20 hpi				Epidermis	BghEfc80	2		CSEP0138	http://www.reading.ac.uk/bioinf/servlets/nFOLD/IntFOLDresults.jsp?time=13_36_47_396_2-9-2011_All_ah2ktbn7udgsm82j&md5=ah2ktbn7udgsm82j&targetname=CSEPs_bgh03709_polypeptide	nFOLD4_2xhqa_sp3_TS9	0.1617	0.1257	Hydrolase	O29917 (AMZA_ARCFU) - Archaemetzincin	CSEP0138	mrfssiaiilqsasvfvtilaiqttrhidedkkrfdcnvglletygirttysvpqsqrlmralyplqnakldellqmpndqrtvlysdglspiyrfhemnyfsehktsgaktidrdhievvdqndrqcavvlrevtrnlesqgsvedvvtfvfcnik*	atgcgcttttccagcatagccataatccttcaaagcgccagtgtctttgtgacaattcttgccatccagacaacgaggcacatagacgaggacaaaaaaagatttgattgcaacgtcggcctgctcgagacatatgggattaggacaacgtattccgtgcctcaatcacagagacttatgcgtgcattatacccacttcaaaatgcaaaactcgatgaattgctacaaatgccgaacgatcaaaggacagtgttgtattcagatggcctttctccaatttacaggtttcatgaaatgaattatttctcggagcacaagacatccggtgctaaaaccattgaccgagaccatattgaagtagtcgatcaaaacgatcgtcagtgtgcagtggtgttgagg…
CSEP0139	bgh03721 polypeptide	19	24	112			-	-		FKC	28	yes	6 - 83	-	155.012								BghEfc81	2		CSEP0139	http://www.reading.ac.uk/bioinf/servlets/nFOLD/IntFOLDresults.jsp?time=11_5_9_222_29-9-2011_All_pj6ja7l89h8lose6&md5=pj6ja7l89h8lose6&targetname=CSEPs_CSEP0139_bgh03721	nFOLD4_2xfaa_sp3_TS7	0.04373	0.1836	Protein binding	Q3YPH0 (Q3YPH0_PLABE) - Actin depolymerizing factor 2	CSEP0139	mkvllaastaglaaflllvptayglhyfkcnsrrifaysvivgytdsatyeqiqagdphfagghtygayrftdylpdgsprnylvqmvnvnpyyrlfessggrwhictmegs*	atgaaggttctacttgctgcttcgacagcaggcttggctgcttttttgctcctggtgcctacagcatatgggctgcattatttcaaatgtaatagtcgaagaatattcgcatattcagttattgttggatacacagattcagctacctacgaacaaattcaggccggggaccctcattttgctggtggacatacctacggggcatatcgatttacagattatctaccagatggttctccaagaaattacttagtccaaatggtcaatgtgaacccatactaccgattatttgaatcttctggaggccgatggcatatttgtactatggaggggagctag
CSEP0140	bgh03727 polypeptide	61	22	117			-	Ribonuclease U2	0.044	WQC	25	yes	37 - 91	-	204.208								BghEfc92	2		CSEP0140	http://www.reading.ac.uk/bioinf/servlets/nFOLD/IntFOLDresults.jsp?time=13_36_48_562_2-9-2011_All_sc6vj5q3i9fitj3r&md5=sc6vj5q3i9fitj3r&targetname=CSEPs_bgh03727_polypeptide	nFOLD4_1rtu__spk2_TS5	0.044	0.1833	Hydrolase	P00654 (RNU2_USTSP) - Ribonuclease U2	CSEP0140	mklfqatatiavvsnmvtcvtavywqcldvkfswgvvvdaansawsfrlnsvsnypkacfwgdssgddqefrsfpinsntmpwtsgpvyyyvvsnsdrsrikvfadlnggfecnliq*	atgaaattatttcaagctactgctactattgctgtagttagtaacatggttacttgtgtgactgcagtgtattggcaatgccttgatgtaaagtttagttggggtgttgttgtcgacgcagcaaattctgcttggagctttcgtctaaattctgtcagcaattaccctaaagcttgcttctggggagattcctcgggagatgatcaagaatttcgatcattcccaattaactctaatacaatgccttggacatcaggaccagtttactactatgttgttagtaacagtgatagaagtagaattaaggtttttgcggatttaaatggtggttttgaatgcaatcttattcagtaa
CSEP0141	bgh03730 polypeptide	64	21	118			-	-		WTC	24	yes	5 - 42, 63 - 85	Haustoria only	116.089						epiphytic	Epidermis	BghEfc83	2		CSEP0141	http://www.reading.ac.uk/bioinf/servlets/nFOLD/IntFOLDresults.jsp?time=13_36_49_731_2-9-2011_All_acbhelcnp29c2q4a&md5=acbhelcnp29c2q4a&targetname=CSEPs_bgh03730_polypeptide	nFOLD4_1tuha_sp3_TS3	0.03979	0.1882	Unknown function	Structure of bal32a from a soil-derived mobile gene cassette	CSEP0141	mktfipklaivlfslvvpaladgwtcagsdfdgdqvrgqarhwvdqqktkfsdfqthdgvqlchfelgegnqltqsitgfraycdepgdvynvrywdvssrtwvlcthydidfesdyr*	atgaagacttttattccgaaactcgccattgtgctattcagccttgtagtcccagcactggcagatggctggacatgtgccggcagtgacttcgacggtgaccaggtgagggggcaagctagacattgggttgatcagcagaaaacaaaattttccgactttcaaacccatgacggggtacaattatgccatttcgaactgggcgaaggaaatcaacttactcaatcaattacagggttccgcgcttactgtgatgaacccggtgatgtatacaatgttagatattgggatgttagttccagaacatgggtattgtgcacccattatgacattgattttgaaagcgattaccgttag
CSEP0142	bgh03731 polypeptide		22	111			-	-		YDC	25	yes	5 - 88	Haustoria only	371.904				3 dpi			Epidermis	BghEfc85	2		CSEP0142	http://www.reading.ac.uk/bioinf/servlets/nFOLD/IntFOLDresults.jsp?time=13_36_50_901_2-9-2011_All_k7rl0q8v0e4vsupb&md5=k7rl0q8v0e4vsupb&targetname=CSEPs_bgh03731_polypeptide	nFOLD4_2jgba_spk2_TS10	0.1318	0.1342	Translation	O60573 (IF4E2_HUMAN) - Eukaryotic translation initiation factor 4E type 2	CSEP0142	mkiqsftrlmvflglslsgcaaapydcdgihitmndvsrtynlvnsrkyesqlfiislgkfysyktvllfpmsfedssqaaqggefylvmtlnrsecgvvqkigseykkcs*	atgaagatccagagttttacaagattaatggtattcctgggtttgtcgctatcaggatgtgctgctgctccttatgactgcgatggaattcatatcaccatgaatgatgtttcgagaacttataacttagtcaattctcgaaaatacgaatcacagctatttataatcagtttaggtaaattttacagctataaaactgtccttctgtttccaatgtcatttgaagacagtagtcaagctgcacaagggggagaattttatttagtcatgactttgaataggagcgagtgtggtgtagttcaaaaaattggttcagagtacaaaaaatgttcataa
CSEP0143	bgh03734 polypeptide	48	19	174			-	-		YDC	29	yes	12 - 99, 41 - 52, 51 - 55, 105 - 123	-	7.49082								BghEfc86	2		CSEP0143	http://www.reading.ac.uk/bioinf/servlets/nFOLD/IntFOLDresults.jsp?time=13_42_9_290_2-9-2011_All_i0o7vo7njfpjncv1&md5=i0o7vo7njfpjncv1&targetname=CSEPs_bgh03734_polypeptide	nFOLD4_1pbwa_sp3_TS4	0.1651	0.1248	Phosphotransferase	P27986 (P85A_HUMAN) - Phosphatidylinositol 3-kinase regulatory subunit alpha	CSEP0143	mrltsvivivaflsaqvfaqykvarkqnydcgvklrlkssqidtamtrmeqvyrssspscnkkptllnkcckicvryltyrgtnfpppvndeillqnvirfsllrkkllnryyvvarcshthgcsflgiirrplyklreikcsliqkdkpasralasfpqpvappgsappysrh*	atgcggctcacatctgtgatcgttattgttgcctttctttcagctcaagtattcgcacaatacaaagtagccaggaaacagaactacgactgtggagtaaagttgagattaaaatcatctcaaatcgacacggctatgacgcggatggaacaagtctatagaagctcatcgccgtcatgcaacaaaaaaccaactctcttgaataaatgctgcaaaatttgtgtaagatatttaacgtatcggggaactaattttcctcctccggtaaatgacgaaatattgctccaaaatgtcatcagatttagtttactccgtaaaaagcttttgaatcgatattatgtcgttgctcgatgttcacatacacacggctgttcgtttttgggcatcatccgcaggcct…
CSEP0144	bgh03735 polypeptide	48	19	174			-	-		YDC	29	yes	12 - 41, 51 - 123, 52 - 55, 99 - 105	-	6.84732											CSEP0144	http://www.reading.ac.uk/bioinf/servlets/nFOLD/IntFOLDresults.jsp?time=13_42_10_460_2-9-2011_All_9ikhtka023edfn9u&md5=9ikhtka023edfn9u&targetname=CSEPs_bgh03735_polypeptide	nFOLD4_2lcia_sp3_TS2	0.2264	0.1118	De novo protein	**********	CSEP0144	mrlisvivivaflsaqvfskqdedniqmydcgvklrlklsqinravnvmdivynnsmasctrkpnilnkcckicvdylryqgthfhvngndeillkklirfkifrkkpinryhavtrcsrvhgclflgiirrplyklreikcsliqkdkpasralasfpqpvappgsappysrh*	atgcggctcatatccgtgatcgttattgttgcctttctttcagctcaagtattttcaaaacaagacgaagataatatacagatgtacgactgtggggttaagttgagattaaaattatcacaaatcaatagggctgttaatgtgatggatatcgtctataataattcaatggcatcatgcactagaaaaccaaatatcttgaataaatgctgcaaaatttgtgtagattatctaaggtatcaaggaactcatttccatgttaatggtaatgacgaaatattgctcaagaaacttatcagatttaaaattttccgtaaaaagcctataaatcggtatcatgccgttactcgatgttcacgcgtacatggctgtttgtttttgggcatcatccgcaggcct…
CSEP0145	bgh03736 polypeptide	5	24	119			-	-		YEC	28	yes	42 - 83	Haustoria only	243.296							Epidermis	BghEfc87	2		CSEP0145	http://www.reading.ac.uk/bioinf/servlets/nFOLD/IntFOLDresults.jsp?time=13_36_52_73_2-9-2011_All_n6iqk2oslhrrsjk0&md5=n6iqk2oslhrrsjk0&targetname=CSEPs_bgh03736_polypeptide	nFOLD4_1nsla_sp3_TS2	0.08875	0.1512	Transferase	P96579 (YDAF_BACSU) - Putative ribosomal N-acetyltransferase YdaF	CSEP0145	mkflstpltvalagflllapavygenyyeclndqkfseqtimnrgrsatidgarygdpkgpneetckasrfsittasgvsttylvqaidnpssyrvyelqdfqwiechlrqgstnrgrw*	atgaagtttttaagcactcctttaactgtagcactggctggctttctcctgcttgccccagctgtgtatggagaaaattattatgagtgtctaaatgaccaaaaattctctgagcagaccattatgaacagggggagatcggctacaattgatggagcgcgatatggcgaccccaaaggacccaatgaggagacgtgcaaggcatcacgattctcaatcacaacggcatcgggagtttccaccacctacctagttcaagcaattgataatccttcatcctaccgtgtgtacgagcttcaagattttcaatggatagaatgtcatttacgacagggatctacaaatagaggcagatggtga
CSEP0146	bgh03739 polypeptide	22	21	107			-	-		YKC	25	yes	6 - 83	-	57.2941								BghEfc88	2	Cleistothecia	CSEP0146	http://www.reading.ac.uk/bioinf/servlets/nFOLD/IntFOLDresults.jsp?time=13_36_53_232_2-9-2011_All_jursb389e1g5p1e3&md5=jursb389e1g5p1e3&targetname=CSEPs_bgh03739_polypeptide	nFOLD4_1d2za_spk2_TS9	0.0422	0.1853	Apoptosis	Q05652 (KPEL_DROME) - Serine/threonine-protein kinase pelle	CSEP0146	mrllplasfialfghlmtvsayneykclsgvrfykhqihelktqilehrnghqltfveldgdmpvyefenqningvkhlyqikvnlttenlwvmevingvrhycnpt*	atgagacttctaccgctggcttcattcatcgctttattcggccatctcatgacagtgtccgcgtacaacgaatacaaatgtctctcgggagtccggttctataagcatcaaattcatgaattaaagacccaaatactcgaacacagaaacgggcatcaattaacattcgttgaacttgacggtgatatgccagtctatgagtttgaaaatcaaaatattaatggcgtcaagcacttgtaccagataaaggtaaatctcaccacggagaatttatgggtgatggaggtgatcaatggagtccgtcattactgtaatccaacttag
CSEP0147	bgh03742 polypeptide	8	24	115			-	-		YRC	28	yes	6 - 85	-	15.2774								BghEfc89	2		CSEP0147	http://www.reading.ac.uk/bioinf/servlets/nFOLD/IntFOLDresults.jsp?time=13_36_54_432_2-9-2011_All_5qt5s3jqpld1tiea&md5=5qt5s3jqpld1tiea&targetname=CSEPs_bgh03742_polypeptide	nFOLD4_2uy2a _spk2_TS1	0.1045	0.1441	Hydrolase P29029 (CHIT_YEAST) - Endochitinase		CSEP0147	mklisststvalagllllipasygskqyrcprgdpiskedvlryskghsesfnldeypltpagkkysstyftsplgapltyaaayviqvydnppqyqlaqynmgvwtvctleesq*	atgaagttgatcagctctacttcgaccgtggcgttggctggtcttttactactgataccagcctcttacggaagtaaacaatacagatgtcctcgtggtgatcccataagtaaagaagatgttttacgatattccaagggtcatagtgagagttttaacctggatgagtaccctcttactcccgcggggaaaaaatactcatcaacatatttcacaagtccacttggtgcacctctaacgtatgccgctgcctacgtaatacaagtgtatgataatcctccgcaataccaattggctcaatataacatgggtgtatggactgtatgtactttggaagagagtcaatag
CSEP0148	bgh03744 polypeptide	8	24	117			-	-		YRC	28	yes	6 - 85	-	25.0367											CSEP0148	http://www.reading.ac.uk/bioinf/servlets/nFOLD/IntFOLDresults.jsp?time=11_5_10_413_29-9-2011_All_1fbqnfmc2pu50d78&md5=1fbqnfmc2pu50d78&targetname=CSEPs_CSEP0148_bgh03744	nFOLD4_1w9ha_spk2_TS1	0.06893	0.1625	Nuclear protein	O28951 (PIWI_ARCFU) - Piwi protein AF_1318Subfamilly of argonautes, bind siRN A of silencing complex	CSEP0148	mklissfttvvlagllllipaayasiqyrcprgdvvsmdmvlhyssdhnerynrdeypliptgenytsttfrnerdsmeifhidyliqvygdppqyqlsqlsngiwnvcsmeksyry*	atgaagttgatcagctcttttacaaccgtggtgttggctggtcttttactactgataccagccgcttacgcaagcatacaatatagatgtcctcgtggtgacgtcgtaagtatggatatggttttacattattcaagtgatcataatgagcgttataaccgggatgagtaccctcttattcccacgggggaaaattacacatcaacaactttcagaaacgaacgggattcaatggaaatatttcacattgactacttaatacaagtgtatggggatcctccacaataccaattgtctcaacttagcaatggtatatggaatgtatgtagtatggaaaagagttataggtactaa
CSEP0149	bgh03746 polypeptide	8	24	115			-	-		YGC	28	yes	6 - 85	-	-											CSEP0149	http://www.reading.ac.uk/bioinf/servlets/nFOLD/IntFOLDresults.jsp?time=13_36_55_601_2-9-2011_All_qrbr1l42od77pi9u&md5=qrbr1l42od77pi9u&targetname=CSEPs_bgh03746_polypeptide	nFOLD4_2y7da_sp3_TS3	0.05211	0.1753	Lyase B0VHH0 (B0VHH0_9BACT) - 3-keto-5-aminohexanoate cleavage enzyme		CSEP0149	mklistnttvalaglllliptaygslqygcelgdlvsmelvlrlssghneshnrdgnpaiptrekytstsftkklsaidtrhvgyliqvygdppqyqlsqysergwgvcaleesh*	atgaagttgatcagcactaatacaaccgtggcgttggctggtcttttactactgataccaaccgcttacggaagcctacaatacggatgtgaacttggtgacctcgtaagtatggaattggttttacgtttatcaagtggtcataatgagagtcacaaccgggatggcaaccctgctattcccacgcgggaaaaatatacatcaacatctttcacaaagaaattaagtgcaattgatacacgtcacgttggctacttaatacaagtgtatggggatcctccacaatatcagttgtctcaatattccgagcgtggatggggtgtgtgtgctttggaagaaagtcattag
CSEP0150	bgh03747 polypeptide	8	24	115			-	-		YRC	28	yes	6 - 85	-	15.3006											CSEP0150	http://www.reading.ac.uk/bioinf/servlets/nFOLD/IntFOLDresults.jsp?time=11_5_11_654_29-9-2011_All_864r5bumaa4vhjs4&md5=864r5bumaa4vhjs4&targetname=CSEPs_CSEP0150_bgh03747	nFOLD4_2kpoa_sp3_TS2	0.07543	0.1584	De novo protein	Rossmann 2x2 fold protein	CSEP0150	mklistnttvalaglllliptaygslqyrcdrgdplsledvlksatgkpenkfrkeqpaiptgdkyssiyftksvdsndiyhaafllqvygdppqyqlsqyseegwglcdveeih*	atgaagttgatcagcactaatacaaccgtggcgttggctggtcttttactactgataccaaccgcttacggaagcctacaatacagatgtgatcgtggtgatcccttaagtttggaagatgttttgaaatctgcaacgggtaaacctgagaataaattccggaaggaacaacctgctattcccactggtgataaatactcatcaatatatttcacaaagagtgtagattcaaatgacatatatcacgctgccttcttactacaagtgtatggggatcctccacaataccagttgtctcaatattccgaagaaggatggggtttgtgtgatgtggaagaaattcattag
CSEP0151	bgh03749 polypeptide	8	24	115			-	-		YRC	28	yes	6 - 85	-	2.69988						epiphytic					CSEP0151	http://www.reading.ac.uk/bioinf/servlets/nFOLD/IntFOLDresults.jsp?time=11_5_12_842_29-9-2011_All_5sltt3elidj3b9so&md5=5sltt3elidj3b9so&targetname=CSEPs_CSEP0151_bgh03749	nFOLD4_2qj8a_spk2_TS3	0.08617	0.1525	Hydrolase	Q98AA0 (Q98AA0_RHILO) - Mlr6093 protein	CSEP0151	mnlissittvalaglllliptaygnlhyrcpygdpfsveevlrlsnghserynrnsdptiptgenytsalfskpldktvfevsgyiiqvygnppkyrlsvfvdgryhvcpleemq*	atgaatctgatcagctccattacaacggtggcgttggctggccttttactactcataccaaccgcttacggaaacctacattatagatgtccttatggcgatcccttcagtgtggaagaagttttacgtctttcaaatggtcatagtgagagatataaccggaatagcgaccctacaattcccacgggggaaaactacacatcagcattattctcaaagccactagataaaacagtatttgaagtcagtggctacataatacaagtgtatgggaatcctccaaaataccgattgtctgtatttgtcgacggaagatatcatgtgtgtcctttggaagagatgcaatag
CSEP0152	bgh03782 polypeptide		20	117			-	-		YTC	23	yes	5 - 23, 47 - 93	Haustoria only	99.4383							Epidermis	BghEfc90	2	Cleistothecia	CSEP0152	http://www.reading.ac.uk/bioinf/servlets/nFOLD/IntFOLDresults.jsp?time=13_36_56_781_2-9-2011_All_m6vmihd4g1f2fa5t&md5=m6vmihd4g1f2fa5t&targetname=CSEPs_bgh03782_polypeptide	nFOLD4_1lrra_sp3_TS10	0.05679	0.1713	Replication inhibitor	DNA prot SeqA	CSEP0152	mysklaivsaviaiaqlaaagsytcrdgqsftegyvntiaaycfdmdeesyagypkkyeneqlgpscdqfrmyplvpggsewgggsfqyfvasdsgrqtkrvyqrsrrfdedcpytr*	atgtattcaaaactcgctatagtcagtgctgtcattgcaattgctcaattggcagctgctgggtcttacacgtgtcgtgacggacaatcctttactgaaggatatgtgaacactatcgccgcctattgttttgatatggatgaagaatcctatgccggctacccaaaaaaatacgaaaacgagcagctaggtcctagttgcgatcaattccgcatgtatcctcttgttccaggcggttctgaatggggtggcggatcttttcaatattttgtcgcaagtgacagtggtcggcaaacaaaaagggtttatcagaggagccgcagatttgacgaggattgcccatatacaaggtag
CSEP0153	bgh03786 polypeptide	4	21	152			-	-		FAC	35	no		-	83.2285											CSEP0153	http://www.reading.ac.uk/bioinf/servlets/nFOLD/IntFOLDresults.jsp?time=13_36_57_961_2-9-2011_All_4ab2p31lso7qg251&md5=4ab2p31lso7qg251&targetname=CSEPs_bgh03786_polypeptide	nFOLD4_2iu5a_sp3_TS4	0.1202	0.1381	Transcription	Q9CIV9 (DHAS_LACLA) - HTH-type dhaKLM operon transcriptional activator dhaS	CSEP0153	mrltslavilqsasffvttfatftashinevnkgfacegrlfmheeynrvekmeltgpvnelgytmsyiydnllqdikdrricayqdsyeteyqffeltnswqsqllhnghlvhayilvidsynranamirrktifegqrspkvtysiceir*	atgcgtctgaccagtctagccgtcatcctgcaaagtgcgagtttcttcgtgacaacattcgctaccttcactgcgagccacatcaatgaggtaaataaaggatttgcttgcgaagggcgcctattcatgcatgaagaatacaatcgagtggaaaaaatggaattaaccggtccagttaacgaactaggctatactatgtcttatatatacgataacttattgcaagatataaaagatagaagaatatgtgcctaccaagacagctatgagactgagtatcaatttttcgagctcacgaattcttggcaaagccaactattgcacaacggccatcttgtccatgcttacatactcgtcattgatagttataatcgcgcgaatgccatgataaggaggaag…
CSEP0154	bgh03794 polypeptide	4	21	163			-	-		FFC	35	no		-	27.8512								BghEfc95	1		CSEP0154	http://www.reading.ac.uk/bioinf/servlets/nFOLD/IntFOLDresults.jsp?time=13_36_59_142_2-9-2011_All_cgle1b3lcm5kgjvu&md5=cgle1b3lcm5kgjvu&targetname=CSEPs_bgh03794_polypeptide	nFOLD4_3nxca_sp3_TS6	0.1003	0.1459	DNA binding protein HTH-type protein slmA keeps cytokinesis in check		CSEP0154	mrlsriamifqsasfctislaarfmvhphedskvffcdmefeqetyaridrekiidtgtiqtlneelnrlvadttdqrfvqfydtdnggyeyfnfptrfrkrydgndlaiteyimvidqqgrpcsmmmsktlvlkgirnrrivqrsyslcavgtkyspqwrqi*	atgcgcctctctcgtatagccatgatctttcaaagcgcaagcttctgcacgataagccttgccgcccgctttatggtgcaccctcacgaggattctaaggtttttttttgtgatatggaatttgagcaagagacatatgcgcggatagaccgcgagaaaataattgatacaggtactattcaaactttgaatgaagaactcaatcgtttagttgcagacacaacagaccagaggtttgttcagttctatgacacagacaatggtggctatgagtatttcaattttccaacacgatttcgtaaaagatacgacggaaatgatttagctattactgaatacataatggtcatcgaccagcaaggccgtccatgttccatgatgatgtcgaagaccttagta…
CSEP0155	bgh03803 polypeptide	3	20	368			-	-		FVC	28	no		-	9.57748										Cleistothecia	CSEP0155	http://www.reading.ac.uk/bioinf/servlets/nFOLD/IntFOLDresults.jsp?time=13_37_0_334_2-9-2011_All_befamug295sdkqhj&md5=befamug295sdkqhj&targetname=CSEPs_bgh03803_polypeptide	nFOLD4_1tbga_sp3_TS10	0.566	0.0731	Complex (gtp-binding/transducer)	Transducin	CSEP0155	mrthlselaviisfyvytmaatnrprsfvcerkyfsadvvskslenacvaltysdvscrftaafdgsklfgiqdaalfsvpttvcyenrvnsrividsmcnlvglvyrskrsyhrceetfdshdgltvkseneseistknfayrcngkiflyqdifssyeylkdklslsaekkakvniirinshqfgdneiylwsiygdgdflvkragpyriavnkakdivglayrknnhwlrctemqsvdpkppkvidgtknsigetlfanispfkcgnklfsaitlnshmqaacrviqedankaineefsfpmpdlaeknegrntgfwpirqlemgsgrvgkgikrrnifiklnsacdflgvyarvgdkflecqkl*	atgagaactcacctgtctgagcttgcagtcataattagcttctatgtctacactatggcggcgacaaatcgcccgaggagctttgtatgtgaaagaaaatacttctctgccgatgtagtatcaaaatctcttgaaaatgcttgtgtcgccttaacatactcggatgtctcatgtagattcacagcagcatttgacggctctaagcttttcggcatacaggatgcagctctcttttccgtaccaacaacagtatgttatgagaatcgcgtgaattctcggattgtgatagattctatgtgcaatttagtcggactcgtctaccgtagtaaacgttcttaccaccgttgtgaggaaacttttgattcacatgatggattgacagtcaaatccgaaaacgag…
CSEP0156	bgh03812 polypeptide	1	18	317			-	-				yes	52 - 90, 116 - 194	-	6.49944											CSEP0156	http://www.reading.ac.uk/bioinf/servlets/nFOLD/IntFOLDresults.jsp?time=13_37_1_514_2-9-2011_All_lhsjuh2psk9ve1b4&md5=lhsjuh2psk9ve1b4&targetname=CSEPs_bgh03812_polypeptide	nFOLD4_1ceqa_sp3_TS1	0.08161	0.1549	Oxidoreductase	Q27743 (LDH_PLAFD) - L-lactate dehydrogenase	CSEP0156	mqcffallllslseytpkhmilidnkpqhphysihkpyssrklpeagkrqniysfrsrtiqegisvavycspvmssselfrylergwknitksssrnfglnkysntvcflhllaksklnnspiilstllkkricsdeeivglallelikiegdykfipspstrtlirivgdtaiqlenikmfnkalalyqgnlhlfhkfrststwlpstslcrnqgrgdmivkyllkndgnfkrfiakseitwekghrkvhtenpssvskdnikggkvqnlddqdhmdkltssfripsglralsslsgstrassetnqkkmmkaesn*	atgcagtgttttttcgccctcttactattatctttaagtgaatacacccccaagcacatgattcttatagataataagcctcaacacccacactacagcattcacaaaccttattcatcgagaaaattaccagaggctggtaaaagacaaaatatatattctttcagaagcagaacaatacaagaaggaatctcggttgctgtgtattgctcgcccgttatgtcctcttctgagctatttcggtaccttgaaagaggctggaaaaatataacaaagtcttcgagtagaaatttcggcttaaataaatattcaaatactgtatgcttcctacaccttttggcaaaatccaagttaaataattcgcctattattttatctactcttcttaaaaagcgtatc…
CSEP0157	bgh03816 polypeptide		19	134			-	-		YIC	52	yes	35 - 53, 94 - 110	-	84.0623								CL204Contig1	5		CSEP0157	http://www.reading.ac.uk/bioinf/servlets/nFOLD/IntFOLDresults.jsp?time=13_37_2_772_2-9-2011_All_fgrstitbv4m4ju8g&md5=fgrstitbv4m4ju8g&targetname=CSEPs_bgh03816_polypeptide	nFOLD4_2lcia_sp3_TS7	0.3347	0.1863	De novo protein		CSEP0157	mylnlslvcmllcavpglshptsqdetiiskralgaklhrlpfvvaaskqqyicgnarldyhkvihyalsqcpglrmsvhtyesdlplqrfviglhgrlgtyrvkvrrslthcsvgkvyrrkgsrdidcdiavk*	atgtacctcaacttatcgctcgtttgcatgcttctatgcgctgtccctggtctatcacatccaactagtcaggatgaaacgataatttctaagcgcgccttaggggcaaaactccacagattaccatttgtggtagccgcgtctaaacaacagtatatttgtggaaacgcgaggttagattaccataaagtgatacattatgctttatcgcaatgtcccggcctacgcatgagtgttcatacctatgaatctgatctaccattacaaaggtttgtaataggccttcatggaaggttgggcacataccgcgttaaagtgagacgaagtttaactcattgttccgttggtaaggtctataggaggaaaggatcgagagatatagattgtgatattgcagtt…
CSEP0158	bgh03818 polypeptide	3	22	364			-	-		YVC	28	yes	260 - 302, 318 - 336	-	2.04692											CSEP0158	http://www.reading.ac.uk/bioinf/servlets/nFOLD/IntFOLDresults.jsp?time=13_37_3_963_2-9-2011_All_6k9q0e7cq8hb851c&md5=6k9q0e7cq8hb851c&targetname=CSEPs_bgh03818_polypeptide	nFOLD4_3amca_spk2_TS5	0.3347	0.0958	Hydrolase	Q9X273 (Q9X273_THEMA) - Endoglucanase	CSEP0158	mkfqstalgltisfyfytivatdgpgsyvcdkdyllsdliskyikgscnslkyadisnrhpvtfdgsshfgisdamlfatptriyymekfsigrnigknriiidsmcnfvglvyvtnqsykrcvkildsideswstsrsisnpvlktygyncnfnifiledtlqyyrnlkqqisklekwkiskhinkiistefaekesldknktpyriavdkdlifmglmyrpgldwkrckqidyvdpepprsldptknsigehifenvsaykcddvyisaitinshmqaactslkedqrntggfigmwpirreefsitprtkwnyyvkydhkcnflgvhlhfsksygecqkdesslhptkqrpaltclnlfph*	atgaagtttcagtcgactgcacttggactcacaatcagcttttatttctacacgattgtggctacagatggacctgggagctatgtttgtgacaaagattacctgctatctgatctgatatcaaaatatatcaagggctcttgcaactcattaaaatatgcagatatctcaaacagacatccggttacgttcgacggctcttcccattttggcatatcggacgcgatgctttttgccactccgacgcggatatattatatggaaaaattttcgataggtagaaacatcggaaaaaatcgaatcatcatagactctatgtgcaactttgttggacttgtctatgttaccaaccaatcttacaaacgctgtgttaagatcttggattctattgatgaatca…
CSEP0159	bgh03820 polypeptide		34	176			-	-				yes	11 - 90, 99 - 106	-	-						epiphytic					CSEP0159	http://www.reading.ac.uk/bioinf/servlets/nFOLD/IntFOLDresults.jsp?time=11_5_14_71_29-9-2011_All_edfs6r1o89qmits4&md5=edfs6r1o89qmits4&targetname=CSEPs_CSEP0159_bgh03820	nFOLD4_1ot8a_sp3_TS5	0.2724	0.1042	Signalling protein	P07207 (NOTCH_DROME) - Neurogenic locus Notch protein	CSEP0159	mttsrhtlqfnstdalglvmlmlgcfclvgssrgqeknmparatcddnrwvreggrghtpvdqmtshrpissrdsegrsakrammgiraladdnlpnlvslakpglsvavdfalatarsvevacsthvqivgclfalpactsagvgdaqstlnmtlsvqvlpprhnhqinrrgspd*	atgacaacctctcgacacactctgcaattcaattcaaccgatgcgctgggtctggtgatgttgatgctcggctgcttttgcttggtagggagttcccgagggcaagagaagaacatgcctgctagagctacatgtgatgacaatcgttgggttcgtgaagggggtcgaggccacactcctgttgatcagatgacttcccacaggccaatctcatcccgtgactccgagggccggagtgcgaagcgcgcaatgatgggcattcgggcgctggcagatgataacctcccgaatctggtctcgctggctaaacctggcctgtctgttgctgtcgattttgcgctggctacggctaggtctgttgaagttgcttgttctacccatgtgcagatagtcgggtgc…
CSEP0160	bgh03855 polypeptide	11	18	168			-	-				yes	33 - 143	Seen in Hyphae or (haustoria + hyphae)	-				3 dpi	6 dpi	epiphytic	Epidermis	ZBBFA0_010548.FASLength: 418 20-Oct-2006	1		CSEP0160	http://www.reading.ac.uk/bioinf/servlets/nFOLD/IntFOLDresults.jsp?time=13_37_5_133_2-9-2011_All_4inahkr39lukjal1&md5=4inahkr39lukjal1&targetname=CSEPs_bgh03855_polypeptide	nFOLD4_3m7oA_HHsearch_TS1	0.02748	0.2066	Immune system	O88188 (LY86_MOUSE) - Lymphocyte antigen 86	CSEP0160	mkfpvslvtiaistvalaycvppspppsivegqkffsknlklpganellycssqfkrgpitfsnvttnpsvavanklfevdmkgslsiplsdgikirvydlttdqdlsepidffsfmkrngaevptsvgdfhvsfaftpqfvfapkiginlytpegylllclrsllfy*	atgaagttcccagtcagtctcgtcacaattgccattagcactgtagcattagcttactgtgtgccgccctcaccgccaccatcgatagttgaaggacaaaagttcttctccaaaaatcttaaactcccgggcgcaaacgagttgctatattgctccagtcaatttaaaagaggtcccatcactttttctaatgtgacgacaaacccaagcgtggcagtggccaacaagctttttgaggtggacatgaagggttctctcagcattcccttgagcgacgggataaaaattcgagtttacgatttgaccactgatcaagatctttcggaaccaatcgactttttctccttcatgaaacgtaatggggccgaagtccccaccagtgtgggagattttcatgtc…
CSEP0161	bgh03857 polypeptide	4	21	163			-	-		FFC	35	yes	16 - 103, 125 - 129	-	6.78542					6 dpi	epiphytic					CSEP0161	http://www.reading.ac.uk/bioinf/servlets/nFOLD/IntFOLDresults.jsp?time=13_37_6_306_2-9-2011_All_14o31lf5oo26jte1&md5=14o31lf5oo26jte1&targetname=CSEPs_bgh03857_polypeptide	nFOLD4_1k2wa_sp3_TS6	0.069	0.1624	Oxidoreductase	Q59787 (DHSO_RHOSH) - Sorbitol dehydrogenase	CSEP0161	mrlsriamifqsasfctislaalfsrhpqendkvffcdveveqeqyssiqrekindrgtirtlngefdrlvadtgdqrvvqfndidnggyeyfrlptlmhnryvgndiamteyiliidrqgracsmmmkksatpfedryrsatrrcynlcevgtknpprwrqi*	atgcgcctctctcgtatagccatgatctttcaaagcgcaagcttctgcacgataagccttgccgccttgttttcgaggcatcctcaagagaatgacaaggtttttttttgtgatgttgaagttgagcaagagcaatattcgtcgatacaacgcgagaaaattaatgatagaggtactattcggactttgaatggagaattcgatcgtttagtcgcagacactggagaccagagggttgttcagttcaatgacatagacaacggtggctacgagtatttccgtcttccaacactaatgcataatagatacgtcggaaatgatatagctatgactgaatatatactcataattgaccggcaaggccgtgcatgttctatgatgatgaagaaatccgcaaca…
CSEP0162	bgh03874 polypeptide	4	21	155			-	-		FHC	35	yes	16 - 78, 103 - 129	Haustoria only	54.5661								BghEfc96	1		CSEP0162	http://www.reading.ac.uk/bioinf/servlets/nFOLD/IntFOLDresults.jsp?time=13_37_7_491_2-9-2011_All_p4lrim9fi3vqsqdd&md5=p4lrim9fi3vqsqdd&targetname=CSEPs_bgh03874_polypeptide	nFOLD4_1f4pa_sp3_TS6	0.03548	0.1937	Electron transport, Flavodoxin	P00323 (FLAV_DESVH) - Flavodoxin	CSEP0162	mrfsrmaiifhsasfcttslaaqysrhineelkvfhcnndihqeeysrtphykiqdpdtiqglneelsylvadtydtrtvqfydqdngdyeyfnlseicdryqeqdgtvviehilvndrqgracammmiktvipftnwdgqspqryyslcavgsg*	atgcgcttttctcgtatggccatcatctttcatagcgcaagcttctgtacaacaagccttgccgcccaatattctagacatattaatgaagaattgaaggtatttcattgtaataatgatatccatcaagaggaatattcacggacaccacattataaaatacaagatccagataccattcagggattgaacgaggagctcagttatttagttgcagacacttatgatacgaggactgttcagttctatgaccaagacaacggtgactacgagtatttcaatctttcagaaatatgtgatagatatcaagagcaagatggtactgttgttattgaacacatactcgtcaacgaccggcaaggtcgtgcatgtgccatgatgatgattaagactgtaata…
CSEP0163	bgh03901 polypeptide	4	21	155			-	-		FHC	35	yes	16 - 78, 103 - 129	-	35.7032					6 dpi						CSEP0163	http://www.reading.ac.uk/bioinf/servlets/nFOLD/IntFOLDresults.jsp?time=13_37_8_652_2-9-2011_All_u8aulgam3efi9pgs&md5=u8aulgam3efi9pgs&targetname=CSEPs_bgh03901_polypeptide	nFOLD4_1bvyf_spk2_TS3	0.01309	0.2465	Oxidoreductase	P14779 (CPXB_BACME) - Bifunctional P-450/NADPH-P450 reductase	CSEP0163	mrfsrmaiifhsasicttslaaqysrhinekskvfhcnsdihqrqysqgphhkiqdpdiiqelngefsdlvadnydtrtvqfydqdngdyeyfnlsaicdryqeqdgsvviehilindrqgracammmlktvspfpnwdgrrpqrfhslcavasg*	atgcgcttttctcgtatggccatcatctttcatagcgcaagcatctgcacaacaagccttgccgcccaatattctagacatattaatgagaaatcgaaggtatttcattgtaatagtgatatccatcaaaggcaatattcacagggaccacatcataaaatacaagatccagatatcatacaggaattgaatggggagtttagtgatttagttgcagacaattatgatacgaggactgttcagttctatgaccaagacaacggtgactacgagtatttcaatctttcagcaatatgtgatagatatcaagagcaagatggttctgttgttattgaacacatactcatcaacgaccgacaaggtcgtgcatgtgccatgatgatgcttaagactgtatcg…
CSEP0164	bgh03922 polypeptide	4	21	160			-	-		FKC	35	no		-	-											CSEP0164	http://www.reading.ac.uk/bioinf/servlets/nFOLD/IntFOLDresults.jsp?time=13_37_9_822_2-9-2011_All_igh1unke9qcgg15k&md5=igh1unke9qcgg15k&targetname=CSEPs_bgh03922_polypeptide	nFOLD4_5nul__spk2_TS7	0.05211	0.1753	Electron transport, Flavodoxin		CSEP0164	mrfsriaiifqsasfcttslaarysshinevnkvfkcdgyniaqeeysraeaekfsdsdilqnmyqkhyelirdlrdtrvvqfhdadngdyeyfdltlkwfrytteldtvdvqfilvidrqgracammmrktiykhryrgrqiprisyklcevdsryhiq*	atgcgcttttctcggatagccatcatctttcaaagcgcaagcttctgtacgacaagccttgccgcacgctattctagtcatattaatgaggtaaataaggtatttaagtgtgatggctataacattgcgcaagaagaatattcacgggcagaagcggagaaattctcagattctgatatccttcagaatatgtatcagaaacactatgaattaattagagaccttcgagatacgagggttgttcagttccatgacgctgacaacggtgactacgagtatttcgatctcacattaaaatggtttagatatactactgaacttgatactgttgatgttcaattcatacttgtcatcgaccggcaaggtcgtgcatgtgccatgatgatgaggaaaactatc…
CSEP0165	bgh03924 polypeptide	4	21	155			-	-		FRC	35	no		-	-											CSEP0165	http://www.reading.ac.uk/bioinf/servlets/nFOLD/IntFOLDresults.jsp?time=13_37_11_12_2-9-2011_All_bfv6vimpcglcki0a&md5=bfv6vimpcglcki0a&targetname=CSEPs_bgh03924_polypeptide	nFOLD4_3kkca_sp3_TS9	0.2422	0.109	Transcription Regulator	Q9F8C4 (Q9F8C4_STRAG) - Putative uncharacterized protein	CSEP0165	mrfsriamifqsasicttslaairvrhtnenakvfrcdyfeiaqdeysrvqhveltdsllnsqtltnlvyglvenildrrnvifhdqeygyyqffdleskwtrtqteegtidthhilvndqharacammmrkslysrgnlmnepvisyslcears*	atgcgcttttctcgtatagccatgatctttcaaagcgcaagcatctgcacgacaagccttgctgccatccgtgtgaggcatacaaatgagaatgctaaggtttttagatgtgattacttcgagattgcgcaagatgaatattcacgagtacaacatgtggaattgacagattctttgcttaacagtcagactttgaccaatttagtctatggattagttgaaaacattctagatagaaggaatgttattttccatgaccaggaatatggttactaccaatttttcgatctcgaatcaaaatggacaagaacacaaactgaagaaggtaccattgatactcatcatatacttgtcaacgaccagcatgctcgtgcatgtgccatgatgatgaggaaatct…
CSEP0166	bgh03995 polypeptide	4	21	156			-	-		FKC	35	yes	16 - 48, 104 - 130	-	3.91727										Cleistothecia	CSEP0166	http://www.reading.ac.uk/bioinf/servlets/nFOLD/IntFOLDresults.jsp?time=13_37_12_172_2-9-2011_All_69p1g0cd5bmpihub&md5=69p1g0cd5bmpihub&targetname=CSEPs_bgh03995_polypeptide	nFOLD4_2hpva_spk2_TS8	0.03987	0.1881	Oxidoreductase	Fmn-dependent nadh-azoreductase	CSEP0166	mrfsriaiifqsasfcttslaarysshinevdkvfkcdgyditqaeysqaeperflddniilnlyekhcelirdlrdtrviqfldgdnrdyeyfdltlqwfryttefytvdvqpilvidrqgracgmmmrktihnigfegrqiplilyemcevgsr*	atgcgcttttctcggatagccatcatctttcaaagcgcaagcttctgtacgacaagccttgccgcccgctattctagtcatattaatgaggtagataaggtatttaagtgtgatggctatgacattacgcaagcagaatattcacaggcagaaccggagagattcttagatgataatatcattctgaatttgtacgagaaacactgtgaattaattagagaccttcgagatacaagggttattcagttccttgacggtgacaaccgtgactacgagtatttcgatctcacattacaatggtttagatatacgactgaattttatactgttgatgttcaacccatacttgtcatcgaccggcaaggtcgtgcatgtggcatgatgatgaggaaaactatc…
CSEP0167	bgh04014 polypeptide	13	21	121			-	-		FKC	25	yes	6 - 84	-	14.9878								BghEfc97	1		CSEP0167	http://www.reading.ac.uk/bioinf/servlets/nFOLD/IntFOLDresults.jsp?time=13_37_13_341_2-9-2011_All_qokt4goq14hhmq2i&md5=qokt4goq14hhmq2i&targetname=CSEPs_bgh04014_polypeptide	nFOLD4_1feca1_spk2_TS10	0.1224	0.1373	Oxidoreductase	Unliganded crithidia fasciculata trypanothione reductase	CSEP0167	mksfslislaailshltpaiaissfkcgesvigpatiqdvinnafatnqqslvpgsddkvslktyfdvpvmlksnqvivrfelgansrreavyliatvngqkipctpttekpdynevlars*	atgaaatctttcagtcttatttcattggcagctattcttagtcatctgacgcccgcaattgccatttcatctttcaagtgtggcgaatctgtcattggtccggctaccatacaagatgttatcaataacgcatttgctactaaccaacagtcacttgttccaggatcggatgataaagtttctcttaaaacatattttgacgtccctgtaatgcttaaatcaaatcaagtcattgtcagatttgaactgggagcgaacagtagaagggaagctgtttacttaatagccactgttaatggccagaagattccatgtactccaacaacagagaaacctgattataatgaagttctggcaagatcttaa
CSEP0168	bgh04018 polypeptide	13	21	121			-	-		YKC	25	yes	6 - 84	Haustoria only	108.188			20 hpi			epiphytic					CSEP0168	http://www.reading.ac.uk/bioinf/servlets/nFOLD/IntFOLDresults.jsp?time=13_37_14_502_2-9-2011_All_7kf8d4p6pqi1e5h7&md5=7kf8d4p6pqi1e5h7&targetname=CSEPs_bgh04018_polypeptide	nFOLD4_2wnha_spk2_TS2	0.06195	0.1673	Hydrolase	phytase	CSEP0168	mkifslislaailshltpaialsgykckdkviglvpiqqflddsfgtsqlppypgprnkiflsgyfhvnlqfpsgvvdvkfevaansnkeviyvkafvlgqeikctptnqkpdfnerlkra*	atgaaaatcttcagtctcatttcattggcggctattcttagtcatctgacgcccgcaattgccttgtcaggttacaagtgtaaggacaaagtcattggtctggttcccatacaacaatttctcgacgactcatttggtactagccaattgccaccttatccaggaccgcgcaataaaatttttctttcaggatattttcatgtcaacttacagtttccatcaggagttgtcgatgtaaaatttgaagtggcagcgaacagtaacaaggaagttatttacgtaaaggcttttgttttaggccaggagattaaatgtacaccaacaaatcagaaacctgattttaatgagcgtctgaaaagagcttaa
CSEP0169	bgh04020 polypeptide	13	21	117			-	-		YKC	25	yes	6 - 84	-	4.77418											CSEP0169	http://www.reading.ac.uk/bioinf/servlets/nFOLD/IntFOLDresults.jsp?time=13_37_15_662_2-9-2011_All_op0jh8t0ppbf8tva&md5=op0jh8t0ppbf8tva&targetname=CSEPs_bgh04020_polypeptide	nFOLD4_2khea_spk2_TS4	0.06466	0.1653	hydrolase	Q5SGM1 (Q5SGM1_THET8) - Toxin-like protein	CSEP0169	mkifslislaailshltpaiavpaykchekvldpifiqgaidkafadqrmpvvagppdklyvmasaklllryktkdikvkfeigansqkgviyitafagdqtfkcketteapakiqy*	atgaaaatcttcagccttatttcattggcagctattcttagtcatctaacgcccgcaattgccgtgccagcttacaagtgtcatgaaaaagtccttgatccgattttcatacaaggagctatcgataaagcatttgcagatcaaaggatgccagttgttgccggaccgccggataaactttatgttatggcatctgcgaagctcttgctaaggtataaaacaaaagatataaaagtcaaatttgaaatcggagcgaacagtcaaaagggagttatttacattacggcttttgctggggaccagacgtttaaatgtaaagaaacaacagaggcacccgccaaaattcaatattag
CSEP0170	bgh04022 polypeptide	5	24	48			-	-		FLC	28	yes	6 - 24	-	-								BghEfc98	1		CSEP0170	http://www.reading.ac.uk/bioinf/servlets/nFOLD/IntFOLDresults.jsp?time=11_5_15_272_29-9-2011_All_otql8beac2t2kdo7&md5=otql8beac2t2kdo7&targetname=CSEPs_CSEP0170_bgh04022	nFOLD4_1tiic_sp3_TS8	0.00159	0.387	Enterotoxin	P43529 (E2BB_ECOLX) - Heat-labile enterotoxin IIB, B chain ADP-ribosylating protein toxins /homology to cholera toxin/ADP-ribosylates a regulatory G-protein	CSEP0170	mkffssastaalacllslvpvvlgvpyflcrddqkftldyiqsfksnc*	atgaaatttttcagctctgcctccacggccgcactggcttgtcttctgtcacttgtgcctgttgtgcttggggtaccatattttctatgtcgtgacgaccaaaagttcacgctggattatatccaaagttttaaatcaaattgttag
CSEP0171	bgh04023 polypeptide	4	21	156			-	-		FRC	35	no		-	4.50891								BghEfc99	1		CSEP0171	http://www.reading.ac.uk/bioinf/servlets/nFOLD/IntFOLDresults.jsp?time=13_37_16_832_2-9-2011_All_j5m0sufvmi3ufib1&md5=j5m0sufvmi3ufib1&targetname=CSEPs_bgh04023_polypeptide	nFOLD4_1guya_1_sp3_TS6	0.04797	0.1792	Oxidative reductase P80040 (MDH_CHLAA) - Malate dehydrogenase		CSEP0171	mrfssiaiifqsanifltalavyttghiseeskifrcrqrditerdfastqrkeithvandkiswswtsqlsdlmtdsrnqnvvlfgkksevskfyilerlttsgtsngynhtyeyiimvdehdracgaimrvltrasydssnlpdqnislcsivy*	atgcggttttctagcatagccataatctttcaaagcgcaaacatcttcctgacagcccttgctgtctacaccacgggccacatatctgaggagagtaaaatatttcgttgtcgccaacgcgatattactgagagagattttgcaagcacacaacggaaagaaataactcatgtggcaaatgataaaatttcttggtcttggacttcccaactaagtgacttgatgacggattccaggaatcagaatgttgtcttgtttggaaagaagtctgaggtttccaagttttacatcctcgaaagattgacaacaagtgggacttctaatggttataatcatacatatgaatatatcataatggtcgacgagcatgatcgtgcttgtggcgctataatgagagta…
CSEP0172	bgh04024 polypeptide	4	21	156			-	-		FRC	35	no		-	3.47401		Conidia								Cleistothecia	CSEP0172	http://www.reading.ac.uk/bioinf/servlets/nFOLD/IntFOLDresults.jsp?time=13_37_17_992_2-9-2011_All_moqnebqjgnapamt7&md5=moqnebqjgnapamt7&targetname=CSEPs_bgh04024_polypeptide	nFOLD4_1mt3a_sp3_TS1	0.1029	0.1447	Hydrolase	P96084 (PIP_THEAC) - Proline iminopeptidase	CSEP0172	mrfssiaiifqsasifltalavrtmehipeerkifrchkrditfrdfswvlreetrtvaddriswswtsqlsdlmadsrnrnvvlfgkksevtkfyilesltttetsddythtyeyimlvdehdracgammrvmtragydsfnlpsqnislcymey*	atgcggttttctagcatagctataatctttcaaagcgcaagcatctttctgacagcccttgctgtccgcactatggaacacatacctgaggaaagaaaaatatttcgttgtcacaaacgcgatatcacctttcgcgatttttcatgggtactacgggaggaaacaaggactgtggcagatgatagaatttcttggtcttggacttcccaacttagtgacttgatggcggattccaggaatcggaatgttgtcttgtttggaaagaagtctgaggttaccaagttttacatcctcgaaagtttgacaacaactgagacttctgatgattatactcatacatatgaatatattatgcttgtcgacgagcatgatcgcgcttgtggcgctatgatgagagta…
CSEP0173	bgh04025 polypeptide		24	56			-	-		FVC	36		1 cysteine only	-	-								BghEfc100	1		CSEP0173	http://www.reading.ac.uk/bioinf/servlets/nFOLD/IntFOLDresults.jsp?time=13_37_19_152_2-9-2011_All_3bifjsof9uor6qbc&md5=3bifjsof9uor6qbc&targetname=CSEPs_bgh04025_polypeptide	nFOLD4_3f8ta_spk2_TS1	0.006887	0.2846	Hydrolase	Q8TWB5 (Q8TWB5_METKA) - Predicted ATPase involved in replication control, Cdc46/Mcm family	CSEP0173	msslnrkieirllwllfpaqlirssqtpveseirlfvcvarselmkrqsndgkfmd*	atgtccagcttgaatagaaagatagagatacggctgttatggttattattcccagcccagctcatcagaagttcgcaaacgccagtggagtcggaaatcagactatttgtatgcgtagctcgttcagaattgatgaaacgccaatccaatgatggaaagttcatggattaa
CSEP0174	bgh04026 polypeptide		19	102			-	-		YDC	23	no		-	8.65499					6 dpi			BghEfc101	1		CSEP0174	http://www.reading.ac.uk/bioinf/servlets/nFOLD/IntFOLDresults.jsp?time=13_37_20_331_2-9-2011_All_6q25tt7t23s5b7o5&md5=6q25tt7t23s5b7o5&targetname=CSEPs_bgh04026_polypeptide	nFOLD4_1v6ua_sp3_TS8	0.05162	0.1758	Hydrolase	Q7SI98 (Q7SI98_STROI) - Hydrolase Endo-1,4-beta-d-xylanase	CSEP0174	mkitpasitllsflvpalgltgydcqghfisvnvinhainsdissksgrhsyqenaglhpenrsarisynvdgdpywgawveygqnkeilevysssgkcgpc*	atgaagattactcctgcgtcaatcaccttattgagttttttggtgccagcactaggcctaacgggatacgattgtcagggacattttatttctgtgaatgttatcaaccatgccataaacagtgatattagttcaaaaagcggtcgtcatagttatcaggaaaatgctggtctgcatcccgagaacaggagtgcgagaatcagttataatgttgatggcgatccatactggggtgcctgggttgaatatggtcaaaataaggaaattttagaagtgtactcttcgagtgggaaatgcgggccgtgttaa
CSEP0175	bgh04027 polypeptide	6	20	90			-	-		YIC	24	yes	6 - 27, 38 - 62	-	5.42293								BghEfc102	1		CSEP0175	http://www.reading.ac.uk/bioinf/servlets/nFOLD/IntFOLDresults.jsp?time=13_37_21_492_2-9-2011_All_i5mnk3neea4prbpn&md5=i5mnk3neea4prbpn&targetname=CSEPs_bgh04027_polypeptide	nFOLD4_1ew0a_sp3_TS7	0.009978	0.2621	Transferase	P10955 (FIXL_RHIME) - Rhizobium Oxygen Sensor protein fixL	CSEP0175	mrlvetltavplifsvyvsaehgyicsdaegnanttynkafveeslcsrqrivsgqtcgkrrgekvspglgrlgrlwlqrdcftleisrk*	atgcgacttgtcgaaactctcacagccgtacccttaatcttctcggtctacgtctctgcggaacatgggtatatctgttcagatgctgagggaaatgcaaacacaacctataataaagcattcgtagaggaaagcttgtgttccagacagcgaattgtcagcggccaaacttgcggcaaacgtcgaggcgaaaaagtatccccaggtctgggtcgactcggaagattatggcttcaacgagactgttttactctggaaatatcaaggaaatag
CSEP0176	bgh04077 polypeptide	6	20	318			-	-		YIC	24	no		Haustoria only	14.9662		Conidia									CSEP0176	http://www.reading.ac.uk/bioinf/servlets/nFOLD/IntFOLDresults.jsp?time=13_37_22_664_2-9-2011_All_9di012lmg3r8p47f&md5=9di012lmg3r8p47f&targetname=CSEPs_bgh04077_polypeptide	nFOLD4_2fhwB_HHsearch_TS3	0.3425	0.0949	Signaling protein Relaxin 3 (prorelaxin h3) (insulin-like peptide insl7) (insulin-like peptide		CSEP0176	mrllgtlttvpllfsvyvvgehgyicsdaekitstfydqtlveksvtsacvpeselsaaklaanvnakkypqvwvdskdygfqetvllwkyqgnspeslepvtnhhveetnvfvftnkscdilgllqksgdqytickgvkkendkktsseilskkprpgiftgrrgyyenyeddspqndnpltrfvddlfsypppeqyrprgyggppmngppmggppmsgppmsgppmgcppggcppgnnpymnfppggcgpggcppgnnpymnfppggcppggcppgnnpymnfppggcppggcppgnnpymnfppggcgpggcppr*	atgcgactcctcggaactctcaccaccgtacccttactcttctcggtctacgtcgtcggggaacatggttatatttgttcggatgctgagaaaattacaagcactttctacgatcaaactctcgtcgagaaaagtgtgacgagtgcttgtgttcctgaaagcgaactgtcggcggccaaactcgcggcaaacgtcaatgcgaaaaagtatccccaggtctgggttgactcgaaagattatggcttccaggagactgttttactctggaagtaccaaggaaatagccccgagtcactagagcctgtaactaatcatcatgtagaagagactaatgtctttgttttcaccaacaaatcctgtgatattttgggactactccagaaatctggtgaccagtat…
CSEP0177	bgh04081 polypeptide	49	21	113			-	-		YNC	25	yes	6 - 86	-	170.737								BghEfc105	1		CSEP0177	http://www.reading.ac.uk/bioinf/servlets/nFOLD/IntFOLDresults.jsp?time=11_5_16_453_29-9-2011_All_ja16t93pdbaov6kb&md5=ja16t93pdbaov6kb&targetname=CSEPs_CSEP0177_bgh04081	nFOLD4_2khea_sp3_TS1	0.05251	0.175	Hydrolase	Q5SGM1 (Q5SGM1_THET8) - Toxin-like protein	CSEP0177	mkssalvffaallsyampvlgaiyyncldayipkteidervrakyqdlvaqgtrpdqfqagstfghvsynresvlnrhgsmeitvkfdkskniisvkalysgnnyncqvfhwe*	atgaaaagctcagctctcgttttctttgcagctctgttgagctatgcgatgcctgtgcttggtgctatatattataactgtttagatgcctatattcccaaaacagaaatagatgaaagagttcgagcaaaataccaagatttggtagctcaaggtacacggcccgaccaattccaagctgggagtacctttggtcatgtgagctataacagggaatctgtactaaatcgacatggctcaatggaaatcacggtaaaatttgataaaagtaaaaatatcatttccgtaaaagctctttactcgggcaataattataactgtcaagtatttcattgggaatag
CSEP0178	bgh04082 polypeptide	49	21	124			-	-		YNC	25	yes	6 - 88	-	15.0201											CSEP0178	http://www.reading.ac.uk/bioinf/servlets/nFOLD/IntFOLDresults.jsp?time=11_5_17_643_29-9-2011_All_5hril9ajl2776ep1&md5=5hril9ajl2776ep1&targetname=CSEPs_CSEP0178_bgh04082	nFOLD4_2f6ka_spk2_TS9	0.05643	0.1716	Lyase	Q88TJ2 (Q88TJ2_LACPL) -metal dependant hydrolase	CSEP0178	mkssalvffaalmsylmpvlgafyynceealilktavaqrvgakhqqlvaqglrpdqfqagstfgqvtydmisaiidisrlmnshsaqhlpmgfgqlfhgtliametacagkglkilqhqpgea*	atgaaaagctcagctctcgttttctttgcagctctgatgagctatttgatgcctgtgcttggtgctttttattataactgtgaagaggccttaattttgaaaacagcagtagcacaacgtgttggagcaaaacaccaacaattggtagctcaaggtttacggcctgatcaattccaagctgggagtacctttggtcaggtgacctacgatatgatttctgcaatcattgatatatcgcgcttgatgaatagccattcagctcagcatttacccatgggattcggccaacttttccacggaaccttgatagcaatggaaactgcgtgcgcgggaaaaggtctcaaaatcctgcagcaccagccaggcgaggcctag
CSEP0179	bgh04083 polypeptide	49	21	118			-	-		YNC	25	yes	79 - 86	-	115.39											CSEP0179	http://www.reading.ac.uk/bioinf/servlets/nFOLD/IntFOLDresults.jsp?time=11_5_18_833_29-9-2011_All_vd5govclqheaq68q&md5=vd5govclqheaq68q&targetname=CSEPs_CSEP0179_bgh04083	nFOLD4_1cqxa_spk2_TS1	0.05324	0.1743	Lipid binding protein	P39662 (HMP_CUPNH) - Flavohemoprotein	CSEP0179	mkssalvffaallsylmpvlgalyynceeslifkatviqrvrekhqelvaqglqpdqfqagstfgqviydtisavepnnemeititfdknqfvlsvqalclgrtfncpaveygteyyn*	atgaaaagctcagctctcgttttctttgcggctctgttgagctatttgatgcctgtgcttggtgctttatattataactgtgaagagtccttaattttcaaagcaacagtaatacaacgtgttcgagaaaaacaccaagaattggtagctcaaggtttacagcctgatcaattccaagctgggagtacctttggtcaggtgatctacgatactatttctgcagtagaaccaaataatgaaatggaaatcactataacatttgataaaaatcaatttgtcctttccgtacaagctctatgcttgggcagaactttcaactgtcccgcagttgagtatggcaccgaatattacaattaa
CSEP0180	bgh04093 polypeptide	22	21	112			-	-		YVC	25	yes	6 - 84	-	12.7393								BghEfc107	1		CSEP0180	http://www.reading.ac.uk/bioinf/servlets/nFOLD/IntFOLDresults.jsp?time=13_37_23_852_2-9-2011_All_qr7bfm2543dhkdqo&md5=qr7bfm2543dhkdqo&targetname=CSEPs_bgh04093_polypeptide	nFOLD4_3dd7a_sp3_TS2	0.04711	0.1801	`	doch66y	CSEP0180	mrllplasfialmshlisvsaeykyvcpskikfttaridmlrndissgsitegvliitssglrvltyifdrkiidgvaydfmvtvnyrdkltrvyekesehtricelifvld*	atgaggcttctaccactggcttcattcattgcattaatgagccatctgatttcggtgtctgccgaatacaagtatgtatgtccaagcaaaattaaatttacgacagccagaatcgacatgttacggaacgatatatcctctggtagtattacagaaggtgtcttgattatcacctcttcaggtctaagagtcttaacctacatctttgacagaaagattattgatggcgtcgcgtacgactttatggtaactgtaaattatagggataaattgacaagggtatatgagaaagaaagtgaacatacaagaatttgtgaattgatatttgtgctggattaa
CSEP0181	bgh04095 polypeptide	22	21	90			-	-		YVC	25	yes	6 - 84	-	15.9016											CSEP0181	http://www.reading.ac.uk/bioinf/servlets/nFOLD/IntFOLDresults.jsp?time=13_37_25_22_2-9-2011_All_g9g5iigaq6j0peoq&md5=g9g5iigaq6j0peoq&targetname=CSEPs_bgh04095_polypeptide	nFOLD4_1h0xa_sp3_TS3	0.04355	0.1838	DNA binding	P60849 (ALBA1_SULSO) - DNA/RNA-binding protein Alba 1	CSEP0181	mrllplasfialmshlisvsaeykyvcpsktkfttvdmgnlreriknqslhegvyiekfqdvrsytytfdrktidgghrvrifvnarlys*	atgaggcttctaccactggcttcattcattgcattaatgagccatctgatttcggtgtctgccgaatacaagtatgtatgtccaagcaaaactaaatttacgaccgtcgatatgggcaatttacgggaaagaataaaaaatcaaagcttacatgaaggtgtctatattgaaaaatttcaagatgtgagatcttatacctacacctttgacagaaagactattgatggcggtcatcgcgtacgaatatttgttaacgctagattatatagctaa
CSEP0182	bgh04105 polypeptide		21	118			-	-		YNC	25	yes	6 - 86	Haustoria only	566.045						epiphytic					CSEP0182	http://www.reading.ac.uk/bioinf/servlets/nFOLD/IntFOLDresults.jsp?time=11_5_20_22_29-9-2011_All_rkr59qn70hp7bn04&md5=rkr59qn70hp7bn04&targetname=CSEPs_CSEP0182_bgh04105	nFOLD4_3qlua_sp3_TS6	0.06423	0.1656	Membrane protein	Q63273 (GRIK5_RAT) - Glutamate receptor, ionotropic kainate 5	CSEP0182	mknlsfvsvmvllgiftpalatlnyncgdelvhgsrieselnigfnqaraqgmhsgiynasesygsrtfevssvsrssvifsvtvhfnsdkiitkvmaeingeqvrcdpkgvheggyq*	atgaaaaatctatcttttgtttcagttatggttctgttaggcattttcacgccagctcttgccacgctgaattacaattgtggagacgagttagtgcacgggtctcgaatagagagtgaactcaacatcggattcaatcaagcccgagcacagggtatgcattctggcatatacaatgcaagcgaaagttatgggtcccgaacctttgaggtttcctctgttagtcgatcatctgtaatattcagtgttaccgtacacttcaactcggataaaataatcacaaaggtgatggctgaaataaatggggaacaagttagatgcgatccgaaaggtgtccatgagggtggatatcaatag
CSEP0183	bgh04108 polypeptide	65	21	95			-	-		YEC	25	yes	58 - 70	-	-											CSEP0183	http://www.reading.ac.uk/bioinf/servlets/nFOLD/IntFOLDresults.jsp?time=13_37_26_182_2-9-2011_All_3hqsileee21imm3f&md5=3hqsileee21imm3f&targetname=CSEPs_bgh04108_polypeptide	nFOLD4_1yvpa_spk2_TS8	0.02348	0.2147	RNA binding protein P42700 (RO60_XENLA) - 60 kDa SS-A/Ro ribonucleoprotein		CSEP0183	mkifnlslaialcgfleivsadmayecrrhvfkaslvnnavrsvngpdlewtvakdsrgnrgrkvriniipdyqehrlcyyrkfyyqshgcygtr*	atgaagatattcaatctatcacttgcaattgcactatgcggatttttggagattgtttctgctgatatggcatatgaatgtcgtagacatgtttttaaggcttcactcgtaaataatgcagttagatcagtcaacggacctgatttagaatggacagttgctaaagattcaagaggaaatcgtgggagaaaggtcagaattaatataatacctgattatcaagagcaccgtttatgctattatagaaaattctactaccagagtcatggatgttatggtacacgttga
CSEP0184	bgh04110 polypeptide	65	21	119			-	-		YAC	25	yes	6 - 86	-	-											CSEP0184	http://www.reading.ac.uk/bioinf/servlets/nFOLD/IntFOLDresults.jsp?time=11_5_21_223_29-9-2011_All_c9170hm56il4g3n6&md5=c9170hm56il4g3n6&targetname=CSEPs_CSEP0184_bgh04110	nFOLD4_1yn3a_sp3_TS1	0.09806	0.1468	Toxin, Protein binding	Q99QS1 (MAP1_STAAM) - Protein map (toxin, bacterial superantigen families	CSEP0184	mkifnlsltialcgflenvsaiyvyacknymftmtavdeaiasvphshmhgkfakdsrgglgrkikiplhfsdedkmgvyviletytnnimdvmvhpdgephrgefcrikkiedeeddd*	atgaagatattcaatctatcacttacaattgcactatgcggatttttggagaatgtgtctgctatttatgtgtatgcatgtaaaaactatatgttcacgatgacagccgtagatgaagcgattgcctcagtgccccatagtcacatgcatgggaaatttgctaaagattcaagaggaggtcttgggagaaagatcaaaattcctttacattttagtgatgaagataaaatgggcgtttatgttattttagaaacttatactaacaacatcatggatgtcatggtacaccccgatggtgagccgcatagaggggaattttgcagaataaaaaaaatcgaggatgaagaagatgatgattaa
CSEP0185	bgh04113 polypeptide		21	143			-	-		FLC	32	no		-	-											CSEP0185	http://www.reading.ac.uk/bioinf/servlets/nFOLD/IntFOLDresults.jsp?time=13_37_27_342_2-9-2011_All_9uesq72qicfo07sh&md5=9uesq72qicfo07sh&targetname=CSEPs_bgh04113_polypeptide	nFOLD4_1vyfa_sp3_TS2	0.2384	0.1097	Transport protein	P29498 (FABP_SCHMA) - 14 kDa fatty acid-binding protein	CSEP0185	mnsislasliaffgllafqralvncnatnalflcngvefslaqaktqvsyaytvklsetwerkqrsrhavyplrfnqlgrpwklneltrlalyvsnymvvmddhdnlmgmvwhhnhdyyhceridfegddiplaslasdpeya*	atgaactctatcagtcttgcctcgctcattgcgttttttgggcttctagccttccagcgtgccctcgtcaactgcaacgcgacaaacgcccttttcctctgtaacggcgtcgaattttcacttgcgcaagccaagacacaagtctcatacgcctacaccgtcaaactctcggaaacatgggagaggaaacaacgttctcgacatgctgtctatcccttaagattcaaccagctgggccgtccctggaagttgaatgagctaacacgattagcactgtacgtcagcaattatatggtggtgatggatgatcatgataaccttatgggtatggtatggcaccataaccatgattactatcactgtgagcggatagattttgagggagacgatatcccccta…
CSEP0186	bgh04130 polypeptide	50	21	93			-	-		YIC	25	no		-												CSEP0186	http://www.reading.ac.uk/bioinf/servlets/nFOLD/IntFOLDresults.jsp?time=11_5_22_403_29-9-2011_All_dspiq5u8uvt87o7o&md5=dspiq5u8uvt87o7o&targetname=CSEPs_CSEP0186_bgh04130	nFOLD4_2vh3a_sp3_TS9	0.01415	0.2421	Unknown function	P85511 (RANSM_POLLE) - Ranasmurfin	CSEP0186	mkcatfasitailsfvtqafavknyicngeriscktirknidehydmiyspeskdfhnpgrdesafstlqhvfgsnpltatmagidhichpev*	atgaagtgcgcaacctttgcatcaattacggcaatcttaagcttcgtcacacaagcatttgctgtgaagaattatatttgcaatggagaacgtatttcttgtaaaacaatcaggaaaaatatcgatgaacactatgatatgatatacagtccggaaagtaaggattttcataatccagggagagatgagtcggccttttccacgttgcaacatgtcttcggttcgaatcccttgacagctaccatggcaggaatagatcatatatgccaccccgaagtttag
CSEP0187	bgh04134 polypeptide	2	21	361			RNA binding; ribonuclease activity	-		YLC	30	no		-	-		Conidia				epiphytic	Epidermis				CSEP0187	http://www.reading.ac.uk/bioinf/servlets/nFOLD/IntFOLDresults.jsp?time=13_37_28_514_2-9-2011_All_jrbv7ckhfnt25bbu&md5=jrbv7ckhfnt25bbu&targetname=CSEPs_bgh04134_polypeptide	nFOLD4_3o3ma_spk2_TS3	0.4719	0.0813	Lyase	Alpha subunit 2-hydroxyisocaproyl-coa dehydratase	CSEP0187	mwilialylqilsiiphflsatisesitgylcadkviwfqdaasaaqiaydhfsqhierdqfpafftdghlfglndnfllswpvclnwnrhssgsagkarvvintnglivgvvtvtfsvappgftipqkcepiyhllgadqnlldsnndrlslwykwigytcdsdfrskesfdyalkmiqqftpktrrkhkispyighlypvvglykcpmrnlngkgfatghtgaiwlvfrpgfkfmgvitikktekkclktwsmkateaatlntpsinpddtmeqyididlscngnwlsssyvvhfislaeanlnqisdgnvrgypivqdsdlflwpislperqvaskhhrsiytdysnayiklrdmylq*	atgtggatattaatagccctatatcttcagattttaagtattattccgcacttcctgtcggccacgatatcagagtcaataactggatatctgtgtgcggacaaagttatctggtttcaagatgccgcaagtgctgcccaaatagcttatgatcatttcagccaacatatcgagagggatcagttcccagcgtttttcaccgacgggcatctattcggtctaaatgataatttccttctatcatggcctgtttgtcttaattggaatagacattcatctggatcagctggaaaggcacgtgttgtcataaatactaacggcttgatagttggtgtagttactgtgactttttctgttgccccacccggatttacaattccgcaaaaatgtgaacctata…
CSEP0188	bgh04206 polypeptide	51	18	158			-	-		FNC	33	yes	17 - 106	-	4.59523			20 hpi								CSEP0188	http://www.reading.ac.uk/bioinf/servlets/nFOLD/IntFOLDresults.jsp?time=13_37_33_202_2-9-2011_All_gjrp34q2su0lvn74&md5=gjrp34q2su0lvn74&targetname=CSEPs_bgh04206_polypeptide	nFOLD4_2gxga_sp3_TS7	0.04332	0.184	Transcription	transcriptional regulator	CSEP0188	mqlayivqlllfsvgslalqknqienddlisqfncanqvfsegevlnffdaaarelaltrssmipkmpllkpydpnpsyrkhkpvyysfmafrlrntkvpkhviidgepdyvgmawgfkaehvclrrevmpqdinrpwdskrqaqlwetykllhqnkv*	atgcaacttgcctacatcgtccaactcctgctcttttcagtcggatctctcgctctacagaaaaatcagatcgaaaatgacgatctaattagtcaatttaattgtgccaatcaggtcttttcagagggagaggtcttgaatttcttcgatgctgcagcacgtgaattagccctcacacgatcctccatgatacccaaaatgccgttattgaaaccttatgatcccaatccatcctatcgcaagcataaaccagtatactactcattcatggcctttcggttgagaaatactaaagtcccaaaacatgttattattgatggagagcctgactacgtgggcatggcctggggatttaaagccgaacatgtgtgtttaaggcgcgaagttatgcctcaggat…
CSEP0189	bgh04209 polypeptide	39	23	163			-	-		FTC	39	no		-	6.85371											CSEP0189	http://www.reading.ac.uk/bioinf/servlets/nFOLD/IntFOLDresults.jsp?time=13_37_34_363_2-9-2011_All_0jj1vjo6rhss58ro&md5=0jj1vjo6rhss58ro&targetname=CSEPs_bgh04209_polypeptide	nFOLD4_3ebya_sp3_TS7	0.1229	0.1371	Structural genomics, unknown function	putative aromatic hydroxylating dioxygenase	CSEP0189	msivmrycllalilqsvtfcaagleeyqkphvaeeqksftcdkrfynsatlnkyrdengnfpakqysraslldflfnisheqqttakvmyagdkrslkyqlmpiftdhqlpvaahvtsdilvfdnqsracaiitevelitpsprgggsrskksksykkfchlh*	atgtctatcgtcatgcgctactgtctgttggcccttatcctccagagtgttactttctgtgctgcaggtcttgaggagtatcaaaagcctcatgtagcggaggaacaaaaatcttttacgtgtgataaaagattctacaatagtgccacactaaacaaataccgagatgaaaatggaaactttcccgccaaacagtattcccgggcaagcttactggattttctttttaatatttctcatgaacagcagacaaccgcaaaagtcatgtacgctggagacaagaggtcactgaaataccagctcatgcctattttcaccgatcaccaactacccgtagcagcccatgtaaccagtgatatcctcgttttcgacaatcagtctcgcgcttgcgccatcata…
CSEP0190	bgh04219 polypeptide	39	18	118			-	-		FNC	35	yes	19 - 76	-	6.89341											CSEP0190	http://www.reading.ac.uk/bioinf/servlets/nFOLD/IntFOLDresults.jsp?time=13_37_35_529_2-9-2011_All_10rdeqbnpc3fl1bt&md5=10rdeqbnpc3fl1bt&targetname=CSEPs_bgh04219_polypeptide	nFOLD4_1hiza_spk2_TS6	0.0551	0.1727	Glycosidase	Endo-1,4-beta-xylanase	CSEP0190	mrsfivvlilqsisfsmaalksylashipeqqkafncdgrvydsfylqqhradngrfystealdygilkrlhgiarkqgtgqklmysgdfstpcnglvriyshytrrpfnpsgilhld*	atgcgatcttttattgtagtcctgatcctccagagcatcagcttctccatggccgcgctgaagtcgtatctagcatctcacataccagaacaacagaaagcttttaattgcgatggaagagtctacgatagcttttatctacagcaacatagagcagacaatggaagattttacagtacggaggcattggactacggaattttgaaacgattacatggcatcgccagaaagcaaggtacaggtcaaaaactcatgtattctggggacttcagtacgccatgtaatggtctcgtccgtatttattctcattatacccgtaggcctttcaaccccagtgggatactacacttagactga
CSEP0191	bgh04220 polypeptide	10	22	161			-	-		FSC	35	no		-	34.3874							Epidermis				CSEP0191	http://www.reading.ac.uk/bioinf/servlets/nFOLD/IntFOLDresults.jsp?time=13_37_36_700_2-9-2011_All_28obvl9b1nulfsj4&md5=28obvl9b1nulfsj4&targetname=CSEPs_bgh04220_polypeptide	nFOLD4_2xsta_sp3_TS3	0.2109	0.1147	Transport protein	Lipocalin 15	CSEP0191	mritktlvflqsasffvatisgyrvthiaeeskafscsqkrideasihkermeaidllkhgrltvilpktlksyfeanmetqplmfdddrqhhfyiydikslwshyraeeynyllmtsllfddnyrlcailtdeswnnhhdqgpvmwdgkksikssciiva*	atgcgtatcaccaagactctagtattccttcaaagcgccagctttttcgtggcgactatatctggctacagagtaacccatatagcggaggaaagcaaagcattcagctgttcccagaaacgtatcgatgaagccagtattcacaaagagagaatggaagcaattgatcttttgaaacatggccgattaaccgtgattttgcccaagacactcaaaagttattttgaagcaaatatggaaacgcaaccgcttatgttcgatgacgatcgccagcatcatttttatatttatgatataaaatcactttggtctcattacagggccgaagaatacaactatctgttaatgaccagcctcttatttgacgataattatcggctttgtgccatcttaaccgac…
CSEP0192	bgh04225 polypeptide	6	15	285			-	-		YIC	24	yes	185 - 262	Haustoria only	35.2492											CSEP0192	http://www.reading.ac.uk/bioinf/servlets/nFOLD/IntFOLDresults.jsp?time=13_37_37_867_2-9-2011_All_cfskfpsljekm8q0t&md5=cfskfpsljekm8q0t&targetname=CSEPs_bgh04225_polypeptide	nFOLD4_multi_HHsearch_TS13c65A2nrrA	0.1863	0.1198	Hydrolase	rnaseh endonuclase	CSEP0192	mrllgsltavpfifsvyvvgkhgyicsdaekitntfydqalveksvtsacvpdselsaaklaanveakkypqvwvdskdygfketvllwkyqgnspesleesnvfvftnkscdilgllqksgdqytickdmkiqndrktcseilskkprpgifsrrkayydmypgrgdtpetaitlsttyfgdydsegrqigpwtetgecqrkgfgrqppmqappmqgppmqgrpmqgppmqgspmqrppmqgppmgfpsgvqpragfigdsgtedsdkrdveniqcnsgiirgh*	atgcgactcctcgggagtctcaccgccgtaccctttatcttctcggtctacgtcgtcgggaaacatgggtacatctgttcggatgctgagaaaattacaaacactttctacgatcaagctctcgtcgagaaaagtgtgacgagtgcttgtgttccagatagcgaactgtctgcggccaaactcgcggcaaacgtcgaggcgaaaaagtatccccaggtctgggttgactctaaagattatggcttcaaggagactgttttactctggaaataccaaggaaacagccctgaatctctagaagagtctaatgtcttcgtttttactaacaaatcctgtgatattttgggactactccagaaatctggagaccagtatacgatctgcaaagacatgaagata…
CSEP0193	bgh04226 polypeptide	52	18	112			-	-		YQC	39	yes	23 - 41	-	-											CSEP0193	http://www.reading.ac.uk/bioinf/servlets/nFOLD/IntFOLDresults.jsp?time=13_37_39_43_2-9-2011_All_6cau0p2kep7g4qn8&md5=6cau0p2kep7g4qn8&targetname=CSEPs_bgh04226_polypeptide	nFOLD4_1yf2a_spk2_TS5	0.04894	0.1782	Hydrolase regulator	Q57594 (T1S1_METJA) - Type-1 restriction enzyme MjaXIP specificity protein	CSEP0193	mlyilliltlvcssfarsapssgifdlnkrnskprhvgyqclssrvnirdirstmkgacehirkrkqkkgfslflfdlfggpisvkpfpetekfgfpkdaqmdavpedfptk*	atgctttatatcctattaattttaactttagtatgcagcagctttgctcggtcggctcccagctctggcattttcgacctcaataaacgaaattctaagccaagacatgtcggttatcaatgtctttcatctcgtgttaacatcagagatatcagatcgacgatgaaaggtgcctgtgagcatattaggaaaagaaagcagaagaaagggttctccttattcttatttgatctttttggcggccctatatctgtcaaaccttttcccgagacagagaaatttggatttccaaaagatgcgcagatggatgccgtgccggaagattttccaactaagtaa
CSEP0194	bgh04231 polypeptide	14	23	112			-	-		YEC	44	yes	23 - 41	-	-											CSEP0194	http://www.reading.ac.uk/bioinf/servlets/nFOLD/IntFOLDresults.jsp?time=13_37_40_213_2-9-2011_All_l415dn6g0pa13gib&md5=l415dn6g0pa13gib&targetname=CSEPs_bgh04231_polypeptide	nFOLD4_2rsla_sp3_TS9	0.1044	0.1441	Site-specific recombinase	P03012 (TNR1_ECOLI) - Transposon gamma-delta resolvase	CSEP0194	mrfciyhfiyitflfstmslarsingphfkildrrgyfskntgyecgskkykmvdvdsavrdacvaypkkkrtkslgtffqqksrpisfpeaqkfgfprdsqmapmtlsflg*	atgagattctgcatctaccatttcatctatatcaccttccttttttcgaccatgagtctagccaggtcaatcaacggacctcattttaaaatactcgacaggagaggctatttttcaaaaaacactggctatgaatgcggttcaaaaaagtataagatggtcgacgtcgattctgccgtaagagatgcttgtgtagcatatccaaaaaagaaacgaacgaagagtcttgggacattctttcaacaaaagagccgtcctatttcttttcccgaagctcagaagtttggatttcctcgtgattcacaaatggcaccaatgactttatcatttcttggttag
CSEP0195	bgh04234 polypeptide	33	19	162			-	-		YQC	47	yes	30 - 48, 107 - 127	-	-										Cleistothecia	CSEP0195	http://www.reading.ac.uk/bioinf/servlets/nFOLD/IntFOLDresults.jsp?time=11_5_23_594_29-9-2011_All_56pfke0jka1gb0a3&md5=56pfke0jka1gb0a3&targetname=CSEPs_CSEP0195_bgh04234	nFOLD4_2hq8a_sp3_TS3	0.1865	0.1197	Unkown function	P05938 (LBP_RENRE) - Luciferin-binding protein	CSEP0195	mrsyiniiclaiiaaiifaapnntlslhrpvlsamdkrnigkdhtgyqcgstkhkmnkildaiqmacpdpaqsdsfwfsyndsgfpktfseaqrlglpkdtmitpvrggffdqlqfhyaafepvtcklrgvirqkdnkkdgvfqlcqyttwplswtdpfhpg*	atgagatcttatatcaacataatttgccttgccattatcgcggcaataatatttgccgctcccaacaatactctctcgctacatcgacctgtcctttctgcgatggataagagaaacataggaaaagaccataccggctatcaatgtggatcaactaagcacaagatgaataagattcttgatgccattcaaatggcttgtccagatccagcacagagcgatagcttttggttttcctacaatgacagcggctttcccaaaacgttctctgaagcgcagaggctcggcttacccaaggatactatgataacacctgttcgagggggcttttttgaccaattgcagttccattatgccgcgtttgagccggtgacttgcaagcttcggggtgtcattcgt…
CSEP0196	bgh04255 polypeptide		21	125			-	-		YAC	93	yes	9 - 75, 27 - 80, 54 - 100	Haustoria only	140.941						epiphytic	Epidermis	CL107Contig1	6		CSEP0196	http://www.reading.ac.uk/bioinf/servlets/nFOLD/IntFOLDresults.jsp?time=13_37_42_553_2-9-2011_All_52r7fitbm1p8req6&md5=52r7fitbm1p8req6&targetname=CSEPs_bgh04255_polypeptide	nFOLD4_256ba_sp3_TS6	0.05296	0.1745	Electron transport	P0ABE7 (C562_ECOLX) - Soluble cytochrome b562	CSEP0196	mnrifllvcvglqflvsnvatldilkstcidveispelihaalidgcyelqnsqnnswdiprlikynrqrkefcylintlslreqiagrfipyacfnrqckfksvlysmgretgaptfkceteyq*	atgaatcgaatcttcctgctcgtatgtgtcggactacaatttctcgtttccaacgtagcaacgcttgatatccttaaatcaacctgcatagatgttgaaatttcgccagaattaatccacgcggcacttatcgatggctgttatgaattacaaaattcacaaaataacagttgggacatccctagattgataaaatataacaggcagagaaaggaattttgttatttaatcaacaccctgagtctccgagagcaaatagctggtagattcataccctatgcctgcttcaaccgacagtgcaagttcaaatcagttctttattccatgggtagagaaacaggggcgcctaccttcaaatgtgaaactgagtaccaatag
CSEP0197	bgh04257 polypeptide	12	21	128			-	Ribonuclease T1	0.04677	YNC	32	yes	74 - 100	-	24.8628											CSEP0197	http://www.reading.ac.uk/bioinf/servlets/nFOLD/IntFOLDresults.jsp?time=13_37_43_721_2-9-2011_All_nej0smj34757dlav&md5=nej0smj34757dlav&targetname=CSEPs_bgh04257_polypeptide	nFOLD4_1rdsA_HHsearch_TS1	0.04677	0.1804	Hydrolase	P00651 (RNT1_ASPOR) - Guanyl-specific ribonuclease T1	CSEP0197	mkplrltvitailslstslyaaqdgdkgyemynckdiyfystsvyasakrvhdlngqtvdgyptsyisrgfsgtgphkmipmtpgievymggqtcgyflivdsqgnprgmiyrdgqkyenceayqdes*	atgaagcctctccgcctgactgtaatcacggctattctcagtttatccacatcattatatgcagctcaagatggtgacaagggctacgaaatgtataattgtaaagacatatatttttactcgacaagtgtttatgcttccgccaaaagagtccatgacttgaatgggcagacagttgatggctacccaacatcatatatttctagaggcttttctggcactggcccgcataaaatgattcccatgacacctgggattgaagtttacatgggcggtcaaacatgtggatatttcttaattgtggatagtcaaggcaatccacgcggtatgatatatagggatggccaaaaatacgaaaattgtgaggcctatcaagatgagtcctaa
CSEP0198	bgh04262 polypeptide	4	21	163			-	-		FFC	35	no		-	56.451											CSEP0198	http://www.reading.ac.uk/bioinf/servlets/nFOLD/IntFOLDresults.jsp?time=13_37_44_884_2-9-2011_All_jsjd6169n29p4i43&md5=jsjd6169n29p4i43&targetname=CSEPs_bgh04262_polypeptide	nFOLD4_1k94a_spk2_TS2	0.08006	0.1558	Metal binding protein	P28676 (GRAN_HUMAN) - Grancalcin	CSEP0198	mrlsriamifqsasfcttslaayfmahpqeeyktffcdvefeqetyaridreriydsgtfqtlnqelnslvadtsdqrfvqfydtdnggyeyfkfpsrfhnkyvgndlaiteyiividrqgracsmmmkktlvpfedrdrstaqinyslcevgtknhprwrwd*	atgcgcctctctcgtatagctatgatctttcaaagcgcaagcttctgcacgacaagccttgccgcctactttatggcgcatccccaagaggaatataagacttttttttgtgatgttgaatttgagcaagagacatatgcgcggatagaccgggagagaatttatgattcaggtacttttcagactttgaatcaagaactcaatagtttagttgcagacacttcagaccaaaggtttgttcagttctatgacacagacaatggtggctacgagtatttcaagtttccatcacgatttcataacaaatacgtcggaaatgatttagctattactgaatacatcattgtcatcgatcggcaaggccgtgcatgttctatgatgatgaagaagaccttagta…
CSEP0199	bgh04264 polypeptide		27	119			-	-		WRC	31	yes	6 - 44	-	-											CSEP0199	http://www.reading.ac.uk/bioinf/servlets/nFOLD/IntFOLDresults.jsp?time=11_5_24_773_29-9-2011_All_lhb4t2qi59vekffk&md5=lhb4t2qi59vekffk&targetname=CSEPs_CSEP0199_bgh04264	nFOLD4_1f7ua1_spk2_TS3	0.07434	0.1591	Ligase/RNA	Q05506 (SYRC_YEAST) - Arginyl-tRNA synthetase, cytoplasmic	CSEP0199	maiaaatasgllivaiclclvmrnrwglqdwrcdmsrgsmreknrvpgmtllnhhdsslediggkfpparcaprlseffwmvdgfvttlqaglvrilvaasikhsvltkdntdprlfvl*	atggccattgcggcggccactgcaagcggactgctgattgtcgctatctgcttgtgtctagtcatgcgcaataggtgggggctacaggattggcgttgtgatatgagcaggggatctatgagagaaaaaaatagggtacctggcatgaccttgctcaaccaccatgacagtagcttggaagatattggcggcaagtttcctcccgcacgatgcgcaccccgcttatcggaattcttctggatggtcgacggtttcgttacaaccctccaggctggtctcgtgcgaattctcgtcgccgcatcaattaaacacagtgtactcaccaaggataacaccgatcccaggctattcgttctctga
CSEP0200	bgh04265 polypeptide		16	99			-	-		FAC	43	yes	29 - 31, 35 - 43	-	-											CSEP0200	http://www.reading.ac.uk/bioinf/servlets/nFOLD/IntFOLDresults.jsp?time=13_37_46_53_2-9-2011_All_ae50vdu37d38djs6&md5=ae50vdu37d38djs6&targetname=CSEPs_bgh04265_polypeptide	nFOLD4_2bpta_spk2_TS1	0.04234	0.1851	Nuclear transport	Importin subunit beta-1	CSEP0200	mawsrvvrsgfglaaarlvsissskpeprgcwvegwkprarlfacgcrqgcgqastigckvsahgllgrtsemaapllttfiptyfknwskyphaledn*	atggcatggtcgagggtggtgaggagtggattcggcctcgccgccgcccgcctggtgtccataagctcgagtaagcctgagccgcgcggatgctgggtggaaggctggaagccacgtgctcgtcttttcgcctgtggctgccggcaaggctgcggccaagcatcgacaataggctgcaaagtctctgctcatggcttgctaggccgaacatccgagatggcagcgcctcttctcaccacatttattcctacctatttcaagaattggagcaaataccctcacgcactcgaggacaactag
CSEP0201	bgh04266 polypeptide	10	21	160			-	-		FQC	35	no		-	5.16511											CSEP0201	http://www.reading.ac.uk/bioinf/servlets/nFOLD/IntFOLDresults.jsp?time=13_37_47_224_2-9-2011_All_58mrd58fllc2gk1g&md5=58mrd58fllc2gk1g&targetname=CSEPs_bgh04266_polypeptide	nFOLD4_2amxa_spk2_TS8	0.3664	0.0921	Hydrolase	Adenosine deaminase	CSEP0201	mrfssiaiifqsasifvttlaggkiahipesrksfqcerrlilgssyertlfevlgqirfkeilpidksiiynlvdqaddstnvfyedetpdafffhklekpvdaikdgvyvydtnhilvidnhgrtcgivmrtvvrhrsinrsdvpdsgasfmlctits*	atgcgcttttctagtatagccatcatctttcaaagcgcaagcatctttgtgacaactcttgctggtggaaaaatagcccatatacctgaatcaagaaaatcatttcagtgcgaacgtcgcctcattttgggaagtagttacgagcgaactctatttgaggtgctagggcaaatacgctttaaagaaatactgccaattgataaaagtattatctataatttagtagatcaggcagatgattcaacaaacgtcttttatgaagatgaaacccctgatgctttcttctttcacaagctagagaagcctgtggatgcaataaaagacggcgtgtatgtctatgatactaaccatatccttgtaatcgataatcatggtcgcacatgtggtatagtgatgagg…
CSEP0202	bgh04268 polypeptide	4	21	111			-	-		FNC	35	no		-	97.7747						epiphytic					CSEP0202	http://www.reading.ac.uk/bioinf/servlets/nFOLD/IntFOLDresults.jsp?time=13_37_48_426_2-9-2011_All_o7ge9cf4fa1rk9eb&md5=o7ge9cf4fa1rk9eb&targetname=CSEPs_bgh04268_polypeptide	nFOLD4_1a0fa1_spk2_TS1	0.01464	0.2402	Transferase	glutathione s-transferase	CSEP0202	mrltslavilqsasffvttfavltkrhvneedkgfncdgreiwheeysrvdklqltgqatpmgltldniylnllgnqavdttvtfgerenggrrfselitlwqrylrrlly*	atgcgcctcactagtctagctgtcattctgcaaagtgcgagcttcttcgtgacaacattcgccgtcctcactaagaggcacgtaaatgaggaagataaaggattcaattgcgacggtcgcgaaatctggcatgaagaatacagtagagtggataaattacaattaaccggtcaagctactcctatgggcttgactttggacaatatatacctcaacctattggggaaccaagcagttgatacaacggttactttcggagagcgggaaaatggtggcaggcggttttctgagcttataacattatggcaaagatatctacgccggctactttattaa
CSEP0203	bgh04272 polypeptide		19	132			-	-		FSC	43	yes	26 - 113	-	4.10184						epiphytic					CSEP0203	http://www.reading.ac.uk/bioinf/servlets/nFOLD/IntFOLDresults.jsp?time=13_37_49_613_2-9-2011_All_lb6h2ru6q7jlkst1&md5=lb6h2ru6q7jlkst1&targetname=CSEPs_bgh04272_polypeptide	nFOLD4_1dcqa1_sp3_TS2	0.2053	0.1158	Metal binding protein	Q7SIG6 (ASAP2_MOUSE) - Arf-GAP with SH3 domain, ANK repeat and PH domain-containing protein 2	CSEP0203	mnfflkaitavtllltapatsmmhinrgtfgyevpvqdhklwfscsgvkyeneylfrvlhhayprihsdssypvpidrviykrrpeyylfplltngeiydlgiftflkyytiasqlkshtrysskplfgiqc*	atgaacttttttctcaaggccatcacggctgtgacattgctcttaacggctcccgcaacgtcaatgatgcatatcaaccgtgggactttcgggtacgaagtacctgtgcaggaccacaaattatggttctcgtgtagcggagtcaaatacgaaaacgagtacctttttcgggttttgcatcatgcttatccaagaatccatagtgattctagctatccggtacctatagatagagtaatttataagagaaggccagaatattatctattccctctccttacaaatggtgaaatatacgatttaggtatatttacatttttaaaatattatacgatcgctagtcaactaaaatcacataccagatactcatcaaaaccattatttggtattcaatgttga
CSEP0204	bgh04274 polypeptide	40	21	157			-	-		FDC	35	no		-	18.1324											CSEP0204	http://www.reading.ac.uk/bioinf/servlets/nFOLD/IntFOLDresults.jsp?time=13_37_50_794_2-9-2011_All_fao3f1cr739dah8b&md5=fao3f1cr739dah8b&targetname=CSEPs_bgh04274_polypeptide	nFOLD4_1shtx_sp3_TS10	0.2117	0.1146	Membrane protein	P58335 (ANTR2_HUMAN) - Anthrax toxin receptor 2	CSEP0204	mrlstiaitlqsislsitvlasyktphvaqenktfdcvyntfdattlmnqistinyygginqlrqiqsqeldalytsrwgnakamyhddgstvthylyelqgiedninkykytlvvnnkvracavlervipqnsdmgdsedgysgsslansklcsir*	atgcgcctttctactattgctataactcttcagagcattagcctttctattacagtgctagctagctacaaaacgccacatgtagcccaggagaataaaacattcgattgtgtttataataccttcgatgccactactttaatgaatcagataagtactatcaactattacgggggtataaatcaacttcgacaaatccaaagtcaagaacttgatgcgttgtatacgagtcggtggggaaatgctaaggcaatgtatcatgatgatggatcgaccgtcacgcattatctttatgagttgcagggtatcgaggacaatatcaacaaatataagtacaccctcgttgttaacaacaaggtccgagcgtgtgctgttctggaaagggtaataccccagaac…
CSEP0205	bgh04277 polypeptide		29	88			-	-		WKC	58	yes	31 - 34	-	-											CSEP0205	http://www.reading.ac.uk/bioinf/servlets/nFOLD/IntFOLDresults.jsp?time=13_37_51_972_2-9-2011_All_0gfon9573r861v8a&md5=0gfon9573r861v8a&targetname=CSEPs_bgh04277_polypeptide	nFOLD4_2r6gg_spk2_TS2	0.03483	0.1947	Hydrolase/transport protein	P68187 (MALK_ECOLI) - Maltose/maltodextrin import ATP-binding protein MalK	CSEP0205	mvcvaflelvwcmpcidvwlfffppatycdaraipqrpetqsreanysrletspmpywkckdcwgfanaqrmalqsripssraarfrg*	atggtttgtgttgcttttctagagcttgtctggtgcatgccttgcattgacgtttggctcttcttctttccgccagcgacctactgtgatgcccgcgcgatacctcagcgccctgaaacccagagtcgcgaggcgaattactctcgtctggaaacgtctccaatgccgtactggaagtgtaaagattgctggggctttgctaatgcacagcgaatggcattgcagagtcgcatcccatcttctcgagcggctcggtttcgtggttaa
CSEP0206	bgh04281 polypeptide	27	22	164			-	-		FDC	35	no		-	19.5738											CSEP0206	http://www.reading.ac.uk/bioinf/servlets/nFOLD/IntFOLDresults.jsp?time=13_37_53_163_2-9-2011_All_k85f7gi9tte7pmkd&md5=k85f7gi9tte7pmkd&targetname=CSEPs_bgh04281_polypeptide	nFOLD4_1v7ba_spk2_TS1	0.06552	0.1648	Gene regulation	Tetr-family transcription factor cgl2612 from c.Glutamicum	CSEP0206	mrfsstaiifqcasifvtvvlgistehidkqaksfdcegmivgheqlsqkrelkqiplfgrdpqslskiyeekyyekmnehepasknvqfgfvdpawlsvfrqpnlsqahqygdvlvsyeffvledssgrvcsillqkieqgeimgnkwvgpseytlctirest*	atgcgcttttccagcacagccatcatcttccagtgcgcaagcatctttgtcacagttgtgcttgggatctctacagagcacatagacaagcaagctaaatcatttgactgtgaaggaatgattgtcgggcacgaacaactttcacagaaacgagagttaaaacaaattccattgttcggaagagatccacagagtctctctaagatatacgaagagaagtattatgagaaaatgaatgagcatgaaccggcatcgaagaatgttcagtttggatttgttgatcccgcgtggctatctgtgttccgacagcccaatttgtcacaggcccatcagtatggggatgtgctcgtgagttatgaattcttcgtcttggaggatagcagcggacgcgtctgctcc…
CSEP0207	bgh04329 polypeptide		34	384			-	-				no		-	0.499186		Conidia									CSEP0207	http://www.reading.ac.uk/bioinf/servlets/nFOLD/IntFOLDresults.jsp?time=9_31_55_318_14-10-2011_All_jdpjtabk13sshorv&md5=jdpjtabk13sshorv&targetname=CSEPs_CSEP0207	nFOLD4_1o6sa_sp3_TS1	0.6297	0.0679	Bacterial infection	P25146 (INLA_LISMO) - Internalin-A	CSEP0207	mfipstihpvslngsqlfkwrlsilfatftgslaatlsnlsssstsithiyaqhdkislpdntvnykankdmflprnriifsrsllgfshmntirlstvvldaktpmrsntpsvtepilgtsvliglasvilwyfrkskknestrlpfknqpwdlsphayrlsrhmardqrsncididhrhyydtknrtrfhgingnsissrsekktrtfaglekknkgpsskkkkpagiqidefddngwsydqlpdffhastcetprgtniiladplprpqaatpktnscmadicreqssrfythptnssetettthlsiiapthdtyrdtmssisfttnerrdkgwsdpfdldmpefrrtcersndkhilagqstlprnlsgidnkttptfi*	atgtttattccgtcgacgatacatcctgtctcccttaacgggtctcaactatttaagtggaggcttagcatcctcttcgccacctttaccggaagtcttgctgcgaccctttcaaacttgagttcctcatctacgtccattacccatatttacgcccaacatgataaaatatccctaccagacaacactgtaaattacaaggctaataaagacatgtttctccctagaaatcgaataatattctcaaggagcttgttaggtttctctcacatgaacacgattaggctctcaactgtcgtactagatgccaagacacctatgcgtagtaatacaccatcagttaccgaacctattcttggaacgtcggttcttattgggcttgcttcagtgatactatgg…
CSEP0208	bgh04334 polypeptide	1	15	335			-	-				yes	56 - 94, 122 - 175	-	6.5993										Cleistothecia	CSEP0208	http://www.reading.ac.uk/bioinf/servlets/nFOLD/IntFOLDresults.jsp?time=13_37_56_675_2-9-2011_All_io8lo8u30ie25l0i&md5=io8lo8u30ie25l0i&targetname=CSEPs_bgh04334_polypeptide	nFOLD4_3ndza_sp3_TS3	0.04512	0.1821	Hydrolase	Endoglucanase	CSEP0208	mqcllaillltgneairnnrlaimnlgrteedyqiydprgkqqfrsvktgsdvmmatsrtvgpgtyvtvycspsqsfeklkdyategaellqnlsgvgfhqdiakeaeclntikqkfilawnrigihiselldtnrcsksaiyslglrnefyimstigetltlhdkeqmavitdylfdmsdvvldgklacrvktsshdrglawhqgylnifqkqspnnvwypikrtmqgpkdyeyiidfigelygeidlirnkilggglvpgppsmsyrrsgsskhptlqqsikdllqklgdknlrlvesnaegsigpfvggkrreksklsvfqkstsavnvfrg*	atgcaatgcctcctcgccatccttctgttgaccggaaatgaggcgatacgcaacaaccgtctagctatcatgaatctcggtcgaactgaagaggattatcaaatctatgatcctagaggaaagcaacagttccgaagcgtcaaaaccggcagtgacgtgatgatggctacgagccgcactgtcggccccggcacatacgtgacagtttattgttcgccctcacaaagctttgaaaagttaaaggattatgctactgagggcgccgaactgctgcaaaatctgtccggggttggctttcaccaggacattgcaaaagaagccgaatgcctcaataccatcaaacaaaaattcatactagcatggaatagaataggaatccacattagtgagctccttgat…
CSEP0209	bgh04343 polypeptide		22	170			-	-		YYC	42	yes	22 - 109, 51 - 114, 57 - 131	-	-											CSEP0209	http://www.reading.ac.uk/bioinf/servlets/nFOLD/IntFOLDresults.jsp?time=11_5_25_953_29-9-2011_All_4346rl21k8slskta&md5=4346rl21k8slskta&targetname=CSEPs_CSEP0209_bgh04343	nFOLD4_1rypk_sp3_TS4	0.16	0.1261	Multicatalytic proteinase / proteasome	P21243 (PSA6_YEAST) - Proteasome component C7-alpha	CSEP0209	mrpsypfgvvillfnlttpsvaiavgagasagasagsgtrsyycsenstfrdkdimlvlqtiftaqnavfqncegvpvcrktirkknfkialyqgkyfkkpgnrgtlfvtnikavqlykvirgsfwavarceasecvfegifrkhrsgydnlcslreknlpsliyrsptl*	atgcggccatcgtacccatttggtgtagttattcttctcttcaatctaactactccctctgtcgctatcgctgtcggagccggtgccagtgccggtgccagtgccgggtctggtacccggagttactattgttctgaaaattcgacatttagggacaaagatataatgcttgttcttcagactattttcactgctcaaaacgcggtttttcagaattgcgaaggagtacctgtatgcagaaaaactattcgcaaaaaaaattttaagatcgcgctttatcaaggcaaatacttcaagaaacctggaaatcggggcactttgttcgtgactaatatcaaggcagttcagctgtacaaagtaataagaggatccttctgggcagttgcaaggtgtgaagca…
CSEP0210	bgh04352 polypeptide		18	206			-	-				yes	24 - 112, 58 - 153, 76 - 183	-	411.699								CL281Contig1+CL766Contig1	6		CSEP0210	http://www.reading.ac.uk/bioinf/servlets/nFOLD/IntFOLDresults.jsp?time=13_37_59_13_2-9-2011_All_08lnelb66nit2mkj&md5=08lnelb66nit2mkj&targetname=CSEPs_bgh04352_polypeptide	nFOLD4_1a41__sp3_TS3	0.3798	0.0906	Isomerse DNA topoisomerase 1		CSEP0210	mkqfiattflytllganainahattreqvtvcdihnihstsctehysslavkhvklpqpdheieylakgktsvhqckgaeytalqvseglqkactnlkkwksksskkglrrfsrqkkdkrygglrrlrrcarkqlklknkknnfiyrlrtvpeadykngftkisivlnencdlidvvaikmrrsriqlsseekykpkysrckyvkn*	atgaagcagtttatcgctaccacctttctatacacccttctcggtgccaatgccattaacgctcatgcaaccactcgagagcaggtgactgtctgtgacattcataacatacatagtacttcctgcacggagcattactcttcactagctgtcaagcatgtcaagcttccacaacctgatcacgaaatagaatacttggccaaagggaaaacatctgtacaccaatgcaagggtgccgagtataccgctctacaagtttcagaaggattacaaaaagcttgcaccaacttgaaaaaatggaaaagcaagagcagtaagaagggactaaggagattcagtagacaaaagaaagacaaacgatatggtggactcagaagacttcgaagatgtgcgaggaaa…
CSEP0211	bgh04510 polypeptide	37	19	320			-	-				no		-	-											CSEP0211	http://www.reading.ac.uk/bioinf/servlets/nFOLD/IntFOLDresults.jsp?time=13_38_0_184_2-9-2011_All_ko5qi4t90mihesfk&md5=ko5qi4t90mihesfk&targetname=CSEPs_bgh04510_polypeptide	nFOLD4_3h5va_spk2_TS9	0.2642	0.1055	Transport protein	Glutamate receptor 2	CSEP0211	mntvcvaafllsiwkpyvadrmvlaelsmartyvyreistanqfplrkpssdiymiksdikrpgtsyaiycskkldgktimhglldqlipftidgprrdqrrinpenpcltqlssmamqknynpimtseiiksnactgknlmelalhkyihiqeyrtsrrderqrrkirvyfdvgieiqfgegqvyfegkqvnnetedeiliwyigylhvlrrridqrgwyvstsptsldlngyhiskfirhnsppfkrfieswefletladkrknyagltnmelaierqrktshekierlkldnlqpsrvhgiipsftwygdrdetsfg*	atgaatacagtgtgtgttgctgcatttcttctgtcaatctggaaaccttacgttgcggatcgcatggttttggccgaattatcaatggctcgtacatatgtctaccgcgagataagtacagcgaatcagttccccttgagaaagcctagttcagatatttatatgatcaagagcgacattaaaaggcctggaacttcttacgcaatctactgctcgaagaaattggatgggaaaactataatgcatggacttctcgatcaattaattcccttcactattgatggcccacgtagagatcagcgtcgaattaatcccgaaaatccatgtcttacgcagctttcaagtatggccatgcaaaagaattacaatcctatcatgacgagcgaaataataaagagc…
CSEP0212	bgh04511 polypeptide	37	19	318			-	-				yes	52 - 90, 117 - 248	-	-											CSEP0212	http://www.reading.ac.uk/bioinf/servlets/nFOLD/IntFOLDresults.jsp?time=13_38_1_354_2-9-2011_All_ntv5aqb6i11fdjqr&md5=ntv5aqb6i11fdjqr&targetname=CSEPs_bgh04511_polypeptide	nFOLD4_2g47a_sp3_TS4	0.5456	0.0748	Hydrolase	P14735 (IDE_HUMAN) - Insulin-degrading enzyme	CSEP0212	mnslcvatfllsvgnpfladrmvltefsrthayvyreiskanqfplrkpssdvlmiksdtqrpgtsyaiycsqkwngkdimeglldqlfpftidgpskdqrrinpetpcltqlssiakkknynpiwtseiiksnactgknlmelalkryitinrhhfiipnqklekkiqiyfdegieiqlgegqvyfdgkkvnsktedeiltwyngylhvfrprikgggwyvstsltslelngyhisrfmlhsnpqykrfvktwdflenlvdkrlhcrglthnelaierqrktyhekierlkldnlqpshvhgvvssfkwygdrasgh*	atgaactcattatgtgtcgcaacatttcttctttcagtcgggaaccccttcttagccgatcgcatggttttgaccgaattttcaaggactcatgcatatgtctatcgtgagataagtaaagcgaatcagttccccttgagaaagcctagttcagatgttcttatgattaagagcgacactcaaaggcctgggacctcctacgcaatctactgctcgcagaaatggaatgggaaagacataatggaaggacttctcgatcaattattccccttcactattgatggtccaagtaaagatcagcgtcgaattaatccagaaactccttgtcttacgcaactttcaagtatagccaagaaaaagaattacaatcctatctggacgagcgaaataataaaaagc…
CSEP0213	bgh04512 polypeptide	51	18	159			-	-		YNC	29	yes	13 - 102	-	10.7604											CSEP0213	http://www.reading.ac.uk/bioinf/servlets/nFOLD/IntFOLDresults.jsp?time=13_38_2_523_2-9-2011_All_bh6r07sji4tntqn4&md5=bh6r07sji4tntqn4&targetname=CSEPs_bgh04512_polypeptide	nFOLD4_1z6om_spk2_TS5	0.1554	0.1273	Metal binding protein	Ferritin light chain	CSEP0213	mqfiyillplfysvrclaapdpvekitlyncanhiyseaevgnffraaavefaktraggpskipllkpyepnpsspsptpkyfshyafrlteskvlkfviidelqqpvgmawgtnakypcdkrkvkasevrkpwkssrqerlwsehlahqpsilkrsll*	atgcagtttatttacatcctccttcctttattctattccgtcagatgtctcgctgcacccgaccctgttgaaaaaataactctgtacaattgtgccaatcacatctattccgaagctgaggtcggaaatttcttcagagctgcagcagttgaatttgctaaaacccgagcgggaggaccatccaagataccactattgaaaccctatgaacctaatccatcctctccctcgccgacacccaaatacttctcacattatgcctttaggttaacagagtcgaaagttttaaaatttgttataatcgatgaattacagcagcctgtaggcatggcgtggggaacgaacgccaagtatccgtgtgacaagcgcaaagttaaggcgagtgaagtaagaaaaccg…
CSEP0214	bgh04522 polypeptide		17	133	2e-10	2e-20	-	-		FAC	79	yes	32 - 46, 42 - 56, 64 - 66, 81 - 86, 102 - 105	Seen in Hyphae or (haustoria + hyphae)	0.288258	Cogeme	Conidia		3 dpi	6 dpi	epiphytic					CSEP0214	http://www.reading.ac.uk/bioinf/servlets/nFOLD/IntFOLDresults.jsp?time=13_38_3_693_2-9-2011_All_17kr3ddp96crd014&md5=17kr3ddp96crd014&targetname=CSEPs_bgh04522_polypeptide	nFOLD4_1nf4a_sp3_TS2	0.1662	0.1245	Iron storage/electron transport	Q93PP9 (BFR_DESDA) - Bacterioferritin	CSEP0214	mqlirllvlafaafvaaspystlshteggkggkggkgdddgdddgpqtcndalqtlpkcalqcvvqppidagcksaadfactcehdtnkaitkqetpcvldhcslqdsigalkagrlicdlcnvpandtdsyn*	atgcaattaattcgcctcctcgtcctggcatttgctgccttcgttgcagcatctccctactcgaccctcagtcacactgaaggcggcaaaggtggtaaaggaggaaagggtgatgatgacggagatgatgatggaccacaaacttgcaacgacgctctacaaactctacccaagtgtgctttgcaatgtgtagtccaacctcctatcgatgccggctgcaaatccgctgcagacttcgcttgcacctgtgaacatgacaccaacaaagccattaccaaacaagaaacaccctgtgtcctagatcactgcagtcttcaggattctattggagctttgaaagccggtcgtctcatctgtgatctatgcaacgttccagccaacgacactgactcctacaat…
CSEP0215	bgh04748 polypeptide	1	16	302			-	-		YKC	150	yes	86 - 114, 136 - 286	-	-											CSEP0215	http://www.reading.ac.uk/bioinf/servlets/nFOLD/IntFOLDresults.jsp?time=13_38_6_95_2-9-2011_All_e9p3ipi58e1mui6o&md5=e9p3ipi58e1mui6o&targetname=CSEPs_bgh04748_polypeptide	nFOLD4_1ydxa_sp3_TS8	0.5385	0.0754	DNA binding protein	Type i restriction enzyme specificity protein mg4	CSEP0215	mgfifaffstvtkhlaiinlgsqnvmyntyyhsnlhfptvesnleiyfletevlsqntraaayfspqlssvqiwneiksslhdsmkitklvsfgrdkpeknclakitslsqrntnklsvilstnnadqvctsriiaglafiqtiqihgsykcfapqsshniinidadirlgmedvvdkndvvagthsgskttvllwyqkhlhlferdsnshvgwvpvtnigqeatngyvilefirarifrallqasqiknielydiilnslhqsekisdlsvansvknnheykdnsfidktllmtllkgplc*	atgggcttcatatttgccttcttctcaactgtcacgaagcatttagcaattatcaatctaggatcacaaaatgtcatgtataacacctactaccactctaacctccattttccaacagtagaatctaatctcgaaatctactttctcgaaactgaagtgctcagtcaaaatacaagagctgctgcgtacttctctccccagctatcaagtgtgcaaatttggaatgagataaagtcctctttgcatgattctatgaaaattaccaaattagtatcatttggtcgtgacaagcctgagaaaaactgtctagcaaaaatcacaagtctatctcagagaaatacaaacaagctttctgtgatccttagcacaaacaatgcagatcaggtatgcacaagtcgc…
CSEP0216	bgh04781 polypeptide	48	19	202			-	-		FNC	36	yes	19 - 54, 48 - 112, 106 - 130	-	-											CSEP0216	http://www.reading.ac.uk/bioinf/servlets/nFOLD/IntFOLDresults.jsp?time=13_42_11_630_2-9-2011_All_uqs4lv714bjgla5p&md5=uqs4lv714bjgla5p&targetname=CSEPs_bgh04781_polypeptide	nFOLD4_1ryph_sp3_TS10	0.172	0.1231	Multicatalytic proteinase / proteasome	P21243 (PSA6_YEAST) - Proteasome component C7-alpha	CSEP0216	mqlipsillaaflstqvfadrgattekgpeikvqtfncgkilkvksanindalgfmdsnykkvsgvckkkisclkrwyikhrkyeeytgnsfskmgkddvllqksinvktkrrriqnrfyvvarcspnvncqylgivrkpyfrksdvlchptmdgkvtskipdgfpqataptspdgkkievvpitpktaispsdtsgrisdv*	atgcagcttataccctcgatccttcttgctgcctttctctcaactcaggtctttgctgaccgtggagctacaaccgaaaaagggcctgagataaaggtccagacattcaattgtggaaagatcctcaaagtaaaatcggcgaatatcaatgacgcccttggattcatggacagcaattataaaaaggtttctggggtatgtaaaaaaaaaataagttgcctaaagagatggtatattaagcacaggaaatatgaggaatacactggaaacagtttctctaaaatgggaaaagatgatgtcttacttcaaaagtccatcaatgtcaaaacaaagcgtagaaggattcaaaaccgtttctatgtcgtcgctcgttgttcaccgaacgtcaactgccaatat…
CSEP0217	bgh04830 polypeptide	3	20	411			RNA binding; ribonuclease activity	-		YIC	28	yes	295 - 331, 339 - 355	-	-											CSEP0217	http://www.reading.ac.uk/bioinf/servlets/nFOLD/IntFOLDresults.jsp?time=13_38_7_277_2-9-2011_All_ssj38ijv5tvbr0pm&md5=ssj38ijv5tvbr0pm&targetname=CSEPs_bgh04830_polypeptide	nFOLD4_1gdea_sp3_TS5	0.3319	0.0961	transferase	long hypothetical aspartate aminotransferase	CSEP0217	mktsfalylalttlqvgikgsvigendyicgtdvitaanifksidkachtlyhsrkvirypadydasatffisdarlfswplmkderifntgragnirliidsscrfigiiqktinqpdqrcfrpmklprdmvdssnplpgrlpvlrgyscggivfdsvqvekvrqetlkefqrwnslnhqislttlrvvqelygsmvfllpkktpvsptqllrladyscfividsnhktlgmvsrsidnwdkcdelwemeperhhihhpqknsvgetvfegltdyecgpfkflretinshmqiactifqkiqmssahfqrgrlcsaqidtdtgsfevwkfplqlperdlitehilssnncvimldeqcyfhgvymyskktkekcnqlfpqyvqetldyedeisdlswv…	atgaaaacatcattcgcactgtacctagctctaacgacgcttcaagtcggcataaaaggctcagtcattggtgaaaatgattacatttgtggaacagatgtcataaccgcggcgaatatcttcaaatcaatagataaagcctgtcataccctctatcactccaggaaggtgattagatatccagcggattacgatgcgtcagccaccttcttcatctccgacgcaagacttttctcctggcccttgatgaaagacgagagaatttttaatacaggtcgtgctggaaacattcgtttgatcatagactcttcttgtcgattcatcggaataatccagaaaaccataaatcaaccagatcaacgctgctttcggcccatgaaactgccacgcgatatggtc…
CSEP0218	bgh04832 polypeptide	3	20	384			RNA binding; ribonuclease activity	-		FFC	28	no		-	-											CSEP0218	http://www.reading.ac.uk/bioinf/servlets/nFOLD/IntFOLDresults.jsp?time=13_38_8_456_2-9-2011_All_61ebplpnnn77tpog&md5=61ebplpnnn77tpog&targetname=CSEPs_bgh04832_polypeptide	nFOLD4_3h5va_sp3_TS2	0.517	0.0772	Tramsport protein	P19491 (GRIA2_RAT) - Glutamate receptor 2	CSEP0218	mktlstcvaaclcllpttiaaysqkgdffcghkkvpfadvqssakrackslrnvenshtlpaaysgtltlniddailfswpieknsgthsevfdkfrvvinakckligvvmknkvsgdkrciqsvnspltlslstatnknekpniygyhcrdrlitqkiaqvtkaqankikklgisyhdsisaaeklilnkmfktqvtlfpidmsnspskrmsnspyqvvlnqlfdirgmvhkvkdkwiaceevwyvkedkpilsslgvnsmgelrpknlrahtcgalefsatsinshlhaachalqdqttaepndhdkyplmtqshslqesgptlmwplrlpeeatyniherqsntcmifinkacrlvgvfrhtpngdipclqskilsrsrir*	atgaagaccttgtccacgtgcgtcgcagcgtgtctttgccttctacctacaaccatagctgcttactctcaaaagggggatttcttttgcggtcacaaaaaggttccctttgcagacgtgcagtcatctgctaagagagcctgtaaaagtctcaggaatgtggaaaattcccacacactcccggccgcatacagtggtactctgaccctcaacatcgatgatgccatccttttttcctggcccatcgagaagaatagtggcacgcattccgaagtatttgataaatttcgtgtcgtcattaacgcaaaatgcaaacttatcggtgtcgtgatgaagaacaaggtttctggtgacaagcgctgtattcaatccgtcaacagtcctcttacactgtccctt…
CSEP0219	bgh04864 polypeptide		18	177			RNA binding; ribonuclease activity	-		FTC	42	yes	26 - 44, 114 - 154	-	-	Cogeme			3 dpi	6 dpi	epiphytic					CSEP0219	http://www.reading.ac.uk/bioinf/servlets/nFOLD/IntFOLDresults.jsp?time=13_38_9_624_2-9-2011_All_26rfrlec2qs7hj5d&md5=26rfrlec2qs7hj5d&targetname=CSEPs_bgh04864_polypeptide	nFOLD4_1v5xac_sp3_TS6	0.124	0.1368	Isomerase	N-(5'-phosphoribosyl)anthranilate isomerase	CSEP0219	mhytqlasiliaistvsgmsvsksvastidkrqgagisnpgftcgsdtfsqevvgkaaersctlqgnkdlddflslrrfpkkftpkagqgdfagvdgeqnifpvfkdgdvfknsdisgftrvvttgtdvgsckvigvvkeeigvnagvgldvstkdvdldgdldvgkkftkcaplkq*	atgcattacactcagcttgcaagcattctcatcgcgatttcaaccgtgtctggcatgtcggtttccaaatcagtagcctcgactatagacaagagacagggcgcaggaatcagcaatcctggatttacctgtggatctgacacgttctctcaagaagtagttggaaaggctgccgagaggtcgtgtacacttcagggcaataaagacctcgatgacttcctctcacttcgccgctttccaaagaaattcactcctaaagcagggcagggcgactttgccggcgtcgatggggaacaaaacatctttccagtcttcaaagatggagacgtcttcaaaaatagcgacatttcgggcttcactcgcgtcgtaactacgggtactgatgtgggttcctgcaaa…
CSEP0220	bgh04920 polypeptide	23	21	107			-	-		YTC	25	yes	6 - 85	-	60.6331			20 hpi			epiphytic	Epidermis	BghEfc67	3		CSEP0220	http://www.reading.ac.uk/bioinf/servlets/nFOLD/IntFOLDresults.jsp?time=13_38_10_794_2-9-2011_All_c92vn9cc4o97ng9p&md5=c92vn9cc4o97ng9p&targetname=CSEPs_bgh04920_polypeptide	nFOLD4_1jwwa_sp3_TS3	0.07134	0.1609	Hydrolase Copper-exporting P-type ATPase A		CSEP0220	mknlsfvslalflshlmpvlavkdytcggvvipakkirkeikkkyyslpiqydhqysatgerdrvsfdfvppakagssklsvdigydmrleitsmtvtrdsqvidcy*	atgaaaaacctaagctttgtttcgcttgcgcttttcttaagccatttgatgcctgtattggctgttaaagattatacatgtggcggtgtagttattcctgcaaaaaagatcagaaaagagattaaaaaaaaatactacagtctgccaatacaatatgaccatcaatactcggcaacgggcgaacgtgatagagtttcatttgactttgtcccgccagcaaaagcaggaagttcaaagttatcagttgacataggatatgatatgagactagagatcacgtcgatgacagttactcgggatagccaggttattgattgttactag
CSEP0221	bgh04927 polypeptide	19	24	117			-	-		YEC	28	no		-	12.6574								BghEfc30	13		CSEP0221	http://www.reading.ac.uk/bioinf/servlets/nFOLD/IntFOLDresults.jsp?time=11_5_27_243_29-9-2011_All_mjktfj2mteknba0s&md5=mjktfj2mteknba0s&targetname=CSEPs_CSEP0221_bgh04927	nFOLD4_1jeza_sp3_TS9	0.09738	0.1471	Oxidoreductase	O74237 (XYL1_CANTE) - NAD(P)H-dependent D-xylose reductase	CSEP0221	mkflraataaaltgllllvpasyglmtyecvskntipiatiekyekkatvekakegdpevprgqrckakrftvrlpnretmlyllqvigpqpsyqlyeyhepkwhpcllrqgtwlas*	atgaagtttcttcgtgctgctacagctgcagcattgactggtcttttactcctggtgccagcctcatatggattaatgacttatgaatgtgtgagtaagaatacaatccccatcgctaccattgaaaagtacgaaaaaaaagctactgtcgagaaagcgaaagaaggcgaccctgaagtccccagagggcagcggtgtaaagcaaaacgattcaccgttagattaccaaacagagaaacaatgttgtacttactccaagtcattggaccacaaccgtcgtaccaactgtacgaatatcatgaaccaaagtggcacccttgtcttctccgacagggcacatggctggcctcataa
CSEP0222	bgh04929 polypeptide	1	25	408			-	-		FQC	359	yes	58 - 348, 101 - 139, 214 - 336, 343 - 344	-	12.4098								ZBBFA0_002407.FASLength: 469 20-Oct-2006	1		CSEP0222	http://www.reading.ac.uk/bioinf/servlets/nFOLD/IntFOLDresults.jsp?time=9_31_56_507_14-10-2011_All_0mkfl0tav97tonmi&md5=0mkfl0tav97tonmi&targetname=CSEPs_CSEP0222	nFOLD4_3ce2a_spk2_TS1	0.6329	0.0677	Unknown function	Q5L5N2 (Q5L5N2_CHLAB) - Putative peptidase	CSEP0222	mglqrmrqllvkafffifqfsgtltidfglfyldtllrefdtapphnkiavskpfqlskvvtslasitqadpnisgqyalsicisshtsrgsgeykalghivdpatgiettqgdiagpgtyaraycshnlsrndlikhvttgltsaydkthrglggadeaaedclgllenlsqeakessrkyvspagytrlsssdssnqsdlhsgprkkksrslleipshwlekppkillskiremkvcsdlglislayqkkikttgpyrhfapghskadyevefdmhidisnivfpgqmmalfvheaqfyaaawymghlhlfikdssnspwwpetfigsekmsgdkitlfisnhykvldpvmrivhefqcyesnleccfincfrrtkafqqernrliteigslslkkl…	atgggactgcaaaggatgcgtcaactactagtcaaggcatttttcttcatcttccaattttcgggaacattaaccatcgactttgggctcttttatctcgacactctcttgagggagtttgacacggcaccacctcataataaaatagcagtttcaaagccatttcagctgagcaaagtcgtgactagtcttgcctctattacgcaggcggatccaaacatttccggccagtatgcgctgtctatatgcatttcttctcatacctcgagagggtctggagagtacaaagcgcttggccatatcgttgaccctgcaacgggaatagaaacgacgcaaggcgatatcgcagggcccggcacatacgcaagggcgtattgttcccataatttgtcgaggaat…
CSEP0223	bgh04942 polypeptide		18	168			-	-		FSC	84		no cysteine	-	0.347987						epiphytic					CSEP0223	http://www.reading.ac.uk/bioinf/servlets/nFOLD/IntFOLDresults.jsp?time=13_38_11_974_2-9-2011_All_g72oeej2rmujkgn5&md5=g72oeej2rmujkgn5&targetname=CSEPs_bgh04942_polypeptide	nFOLD4_1rdtE_HHsearch_TS2	0.1801	0.1212	Hormone/growth factor	Retinoic acid receptor rxr-alpha	CSEP0223	mlysmitftwllaatvssfpadqqsrsnnaasiavpnlptiptvpevpptrtnnaprsifdpstlvaplghdkapkapdtpevpdkkkkepinvpsfpnfptvpdvpsmpnqasskrpggghtisipdipeipdipevpkvpkfpstpakpstpsssspstpsstpsd*	atgttgtattctatgattacattcacttggcttcttgccgcaactgtctcttcgttcccggccgatcaacagagtcgatccaataatgcagcttctattgccgttccaaacttacccactatacctacagtacctgaagtaccacctacgcgcacaaacaatgcaccgcgatcgatctttgatccttctactttggtagcaccattgggtcatgacaaggcgcctaaagcaccagatactcctgaggtcccagataaaaagaagaaggaacctatcaacgttccctctttcccaaattttcccacggtccctgatgttccttcaatgccaaatcaggcctcgagcaaacggcccggaggcggacacaccatcagcattccagatattcccgaaatccct…
CSEP0224	bgh04954 polypeptide		19	201			-	-		FVC	41	yes	67 - 90, 157 - 175	-	159.296								CL117Contig1	5		CSEP0224	http://www.reading.ac.uk/bioinf/servlets/nFOLD/IntFOLDresults.jsp?time=13_38_14_318_2-9-2011_All_3v8dvlb255aa3eo1&md5=3v8dvlb255aa3eo1&targetname=CSEPs_bgh04954_polypeptide	nFOLD4_1k1aa_sp3_TS10	0.07174	0.1606	Transcription	ankyrin repeat domain of bcl-3:	CSEP0224	mrllittittallissavgeeaqlrrvlaqdessshntvmhaavqdqitdslgadslassnggfdannaflakrhmdkpselvfscvtgqnktitakfgmvidslthackaigepgrvrakwpypatieadnytehgpyfvwkvgyrpptqkrlalaanekksdaetphiiatyncdlldvvtedlvsgkyeyctrkwvei*	atgcgcctcctaatcactactataacaactgccctcttgatatccagtgctgtcggggaagaagcgcaacttaggagagtgctcgcgcaggatgaatcctccagtcacaataccgtaatgcatgctgctgtacaggatcaaatcacagactctttaggcgctgatagtctagcgagcagcaatggtggttttgacgcgaataatgccttcctagcaaagcgtcatatggataagccctcggaactcgtattcagctgtgtcactggtcaaaataagactattactgccaagttcgggatggttatagattctctcactcatgcctgcaaggctattggcgagccgggcagagttcgagcgaagtggccatatcccgcgacaattgaggcagacaattat…
CSEP0225	bgh04984 polypeptide	17	24	395			-	-		YEC	134	yes	19 - 226, 112 - 259, 136 - 352	-	3.27938						epiphytic					CSEP0225	http://www.reading.ac.uk/bioinf/servlets/nFOLD/IntFOLDresults.jsp?time=13_38_16_806_2-9-2011_All_9biocb0id4tvu4hh&md5=9biocb0id4tvu4hh&targetname=CSEPs_bgh04984_polypeptide	nFOLD4_1rh9a_spk2_TS9	0.1865	0.1198	Hydrolase	Q8L5J1 (MAN4_SOLLC) - Mannan endo-1,4-beta-mannosidase 4	CSEP0225	mhnillssflvllhtylhitgssasptsngksklglstddfvcngeyvsssivrqsidaawkalfttqpndvyvnhvedtrifggtsktlfsgpipihgdyglpdegfktiarvvfdfqrhlvgiitihkngvrhcreiigasnpasfdanlhdllgykcanevfdyryvassyteaynelsngsirpggypkiidrpgsphgaqfswpllpysklynhgdatynefisftdsietlsvyytdnyrehicpaiwtnktpalsnpdflmkhyrapessdslihchgksfephfvadnikiakrahefrskhkldllfpepigdesaspgqsnwlwplriqedfhqvrqrsieyflvldgsfefvgvfsfenknyspclsegsknlshdmpqdylpq*	atgcacaatattctcctgagcagtttccttgtattgcttcacacgtatctacacattaccggcagctcagcatcgccgacatccaatggtaaaagtaagctgggattgagtactgacgatttcgtttgtaacggagaatacgtcagcagttcaatagtgaggcaaagtatcgatgcagcttggaaagctctattcaccacccaaccaaacgatgtttatgtaaatcatgtagaagatactcggatattcggtggcacatcgaaaacgctgttctccggacctattcctattcatggtgattatggtctaccagatgaagggttcaaaaccattgcccgcgtcgtttttgactttcaaagacacttggtcggcatcataacaatccacaaaaatggagtg…
CSEP0226	bgh04995 polypeptide	1	15	307			-	-		YIC	37	no		-	-											CSEP0226	http://www.reading.ac.uk/bioinf/servlets/nFOLD/IntFOLDresults.jsp?time=13_38_17_986_2-9-2011_All_m6af00gcburropcl&md5=m6af00gcburropcl&targetname=CSEPs_bgh04995_polypeptide	nFOLD4_2fnaa_spk2_TS3	0.3969	0.0887	Atp-binding protein	aaa+ atpase (sso1545)	CSEP0226	mncflaillftggisnendrlvvmdltrpknshhtfitnkerwfpsvagiddlymgpspskrvgthmtmycsnsrpsehlfefitrgstriyqwaefgfqqsieselkcleiiegrfrrrpkeelsvleiisnyecsksaiyslgfqgkikviaqdvatsssdphapvvsfhgpievsdvllnhqfihvstinkiyfglawyqgyltvfknevynvwrpisshsrdlgqshqvikflaatipgvrytinelnmsqkhgitgpemnqlyensgtnvknagisdlinvlgrqenilqahfangflglat*	atgaactgcttccttgcaattctattattcactggtgggatatcaaacgagaatgatcgtttggtagtgatggatcttactcgcccaaaaaattctcatcatacattcatcacaaacaaagagcgctggttcccgagtgtcgcaggcatagatgacttatatatgggtccgagcccaagcaaacgagttggcacacacatgacaatgtattgctcaaactctcgtccctcagaacatctatttgaatttatcactagaggatcaacgagaatatatcaatgggcagaattcggcttccaacaaagtatagagtcagagttgaaatgtttagaaattatcgaaggtagattcagacgaagaccaaaagaagagctgtctgttttagaaatcatatctaac…
CSEP0227	bgh04998 polypeptide	26	36	370			-	-				yes	3 - 55, 30 - 101, 127 - 144, 176 - 194, 229 - 318	-	7.93865					6 dpi			ZBBFA0_003093.FASLength: 268 20-Oct-2006	1		CSEP0227	http://www.reading.ac.uk/bioinf/servlets/nFOLD/IntFOLDresults.jsp?time=13_38_19_166_2-9-2011_All_q97mautmsoitq5on&md5=q97mautmsoitq5on&targetname=CSEPs_bgh04998_polypeptide	nFOLD4_1qisa_sp3_TS3	0.4601	0.0824	Aminotransferase	Aspartate aminotransferase.	CSEP0227	mqitinlslaklsnlhafllisasflelslqsnvsgyicgdlvlwhdrvaefaqlasellksstvcrkfpallentqlfggedqvlfvvpcrifssirsggrngqdrivldafgnfkgvvydtnngndnpmpayrkcspfidyshlelekyiddgyqisgiacgsnfidrdietkfhnkcveyinsppemrskhkfperrftryhfefnpqcrglqvrkfsfkiqeqapcldvwsaepspdtitadslfdlqsqnfrtseefytcmqftfritsilnyvtyvlemlrmnlsssehqifkkhdnlllwriilperrvlfpnytflyaigidehnqfsgiyfvptkqrskknvelcpdsniltsrflergss*	atgcaaattacaataaatctatcacttgcaaaactcagtaacttgcatgcttttctcctcatatccgcttcgtttctggagttatcactgcaatccaatgtaagcggatatatctgtggcgaccttgttttgtggcatgatagggttgcagagttcgcgcagctcgcctctgaattgctaaaatcatcaactgtttgccgtaagtttccggcattgttagagaatacacaactttttggtggagaggatcaagttctttttgtggtaccttgtagaatatttagctctatccgctctggtggtagaaatgggcaggatcgtattgtcctagatgcctttggcaacttcaaaggcgttgtttatgatactaacaatggaaatgataatcctatgcccgcc…
CSEP0228	bgh05066 polypeptide	1	19	397			-	-		YSC	148	yes	65 - 150, 103 - 128, 309 - 332	Haustoria only	102.064								CL170Contig1+CL272Contig1	5		CSEP0228	http://www.reading.ac.uk/bioinf/servlets/nFOLD/IntFOLDresults.jsp?time=13_38_20_337_2-9-2011_All_93i5c7sn7qufad7f&md5=93i5c7sn7qufad7f&targetname=CSEPs_bgh05066_polypeptide	nFOLD4_1a4ya_spk2_TS7	0.4828	0.0803	Complex (inhibitor/nuclease)	Ribonuclease inhibitor	CSEP0228	mscaiaillntvgrlvvtgldnglshygvynvpltyqflvpeeklgihvstsqitqpdthvvaycsiinnlsqlvdiitkdipditrspklsdseyvdletkcrsyverkslatlelsmselkkdghctddnlaslnfqgilgvsgnyscfaapvespsfnitadepirlesflsegellrdrglvirpnamawfqghlhifeqrvsddddhtwwypltsigqedtnapiivefiyqaipqiswfmnviigfnklmvttslpglmlnasqeessktyqnrnpenldhpkyiydeeflerrkdyiqfkfckdtskllnnlglptseydesfgchvpkymsdeesigqlkmiklppqsdtslpaetftrqpgegwlcderdlwadgppkkapsisrklq*	atgagctgcgcaatcgccatccttttgaacacggtcggacgcttggtggtcacgggcctggacaatggattatcgcactatggtgtctacaacgttcccctaacttaccagtttctggtgccagaggagaaacttggaattcacgtatctacgagccaaatcactcagcccgacactcatgtagtagcatactgctccatcattaacaatctgagccaactcgtggatatcatcaccaaggacatacccgacataacccgctctcccaagctatctgactcggaatatgtcgatttagaaacgaagtgtcggagttatgttgaaagaaagagtcttgctaccctcgagctcagcatgtcggaactcaagaaggacggtcattgcacggatgataacttg…
CSEP0229	bgh05069 polypeptide	18	18	183			-	-				yes	27 - 50, 59 - 116	Haustoria only	168.649								ZBBFA0_007112.FASLength: 380 20-Oct-2006	1		CSEP0229	http://www.reading.ac.uk/bioinf/servlets/nFOLD/IntFOLDresults.jsp?time=13_38_21_507_2-9-2011_All_odleil5ea900gje2&md5=odleil5ea900gje2&targetname=CSEPs_bgh05069_polypeptide	nFOLD4_2naca1_spk2_TS3	0.2004	0.1168	Oxidoreductase(aldehyde(d),NAD+(a))	NAD-dependent formate dehydrogenase	CSEP0229	mkllsmtavalliefsvsihlseddgafinepklpvldsnfgmdcysdktygqitvksaaaeaytntcnspgqmerctfdrfpmenlflhpigggyvshlgvpaqhyiiinsagqflagmlkyethgnlvsalcrftpytaflsyaesrrlntqgdrnyygsqygqagqqppigsnrrshsgy*	atgaagcttctttccatgaccgccgtcgctttactcatcgagttttcagtctcaattcacctatccgaagatgatggtgcctttattaatgaaccaaaacttcctgttttagactcgaactttgggatggattgttattcagataaaacttacggccaaattactgtcaaatcagcagctgcagaagcgtacactaatacctgtaacagtccaggtcaaatggaaagatgtacattcgaccgtttccccatggaaaatcttttccttcaccctattggaggtggttacgtgtcacatttaggggttccggcgcaacattacattatcattaattccgccggacagtttttggccggaatgttaaaatatgaaacccatggcaacttggttagcgcatta…
CSEP0230	bgh05086 polypeptide	6	15	295			-	-		YIC	24	yes	113 - 272	Haustoria only	36.6058											CSEP0230	http://www.reading.ac.uk/bioinf/servlets/nFOLD/IntFOLDresults.jsp?time=13_38_22_675_2-9-2011_All_2mutuhjj4uhi72k4&md5=2mutuhjj4uhi72k4&targetname=CSEPs_bgh05086_polypeptide	nFOLD4_2f6rA_HHsearch_TS2	0.2826	0.1027	Transferase	coenzyme a synthase	CSEP0230	mrllgtltavplifsvyvvgkhgyicsdsgqttntfydqalveksvtsacvpdselsaaklaanveakkypqvwvdskdygfdetvllwkyqgnspgsleesnvfvftnkscdilgllqkssdqytickgvkiqndkntsseilskkprpgifsggsgfygdyalrgnspddaitipqtyfgdfdlqgrptgssrtfaqsqgqgygapppmqgppggfppmprppmqgppmqgspmqrppmqgppmqrppmqgppmgfpsgvqpragfigdsgtddsdkrdveniqcnsgiirgh*	atgcgactcctcggaactcttaccgccgtacccttaatcttctcggtctacgtcgtcgggaaacatgggtatatttgttcggattctgggcaaactacaaacactttctacgaccaagctctcgtcgagaaaagtgtgacgagtgcttgtgttcctgatagcgaactgtcggcggccaaactcgcggcaaacgtcgaggcgaaaaagtatccccaggtctgggttgactcgaaagattatggcttcgacgagactgttttactctggaaataccaaggaaatagccctgggtctctagaagagtctaatgtctttgttttcaccaacaaatcctgtgatattttgggactactacagaaatctagtgaccagtatacgatctgcaaaggcgtgaagata…
CSEP0231	bgh05096 polypeptide	18	18	197			-	-				yes	25 - 111	Haustoria only	75.4995	Cogeme							ZBBFA0_012154.FASLength: 403 20-Oct-2006	4		CSEP0231	http://www.reading.ac.uk/bioinf/servlets/nFOLD/IntFOLDresults.jsp?time=13_38_23_844_2-9-2011_All_7sqjq6qiv0sa6kbm&md5=7sqjq6qiv0sa6kbm&targetname=CSEPs_bgh05096_polypeptide	nFOLD4_2gzra_sp3_TS9	0.3726	0.0913	Hydrolase	Enterobactin and salmochelin hydrolase iroe	CSEP0231	mkllsmtavallidisvsftviddnqtfqnepklpilndkfqmtcysnqvylaheikqfseiayreknnvglesgsftrfpavtvykyligehyvpelgyahhyvlidnvglflagmleyptnegtayaackfskhtryesyqdsrqlhtqddqvydvsrhgqhhqqppighgrqrpgqsskerpgqssrerggwwn*	atgaagcttctttccatgaccgccgtcgctttactcatcgatatttcagtctcgttcacggtaattgatgataaccaaacctttcaaaacgaaccgaaacttcctattttaaacgataaattccagatgacatgttactcaaaccaggtttacctggcacatgagataaaacaattttccgaaatagcttatcgtgagaaaaataatgttgggctggaatcaggctcatttacccgttttcctgcagtaactgtttacaaataccttattggagaacactacgttccagaattgggatacgcccatcattatgtccttatcgacaacgtcggcctctttttggccggaatgctggaatacccaactaatgagggaacagcttacgctgcttgtaaattt…
CSEP0232	bgh05102 polypeptide		22	124			-	-		YKC	25	yes	45 - 89	Haustoria only	123.788								BghEfc103	1		CSEP0232	http://www.reading.ac.uk/bioinf/servlets/nFOLD/IntFOLDresults.jsp?time=13_38_25_8_2-9-2011_All_062v7rsmcqscoemd&md5=062v7rsmcqscoemd&targetname=CSEPs_bgh05102_polypeptide	nFOLD4_3lnba_spk2_TS9	0.1741	0.1226	Transferase	arylamine n-acetyltransferase	CSEP0232	mklqtitqliaflclsptfsaaqdykcgnqkikskdikkglknlatpsltlqktviqslyfgngqtcyianiplsnyngergrlppyylvvdgddkflgvvmyenriytqctphapeiiyqysn*	atgaagctccaaaccattactcaactaattgcgttcctgtgcctttctccaacattttctgcggcacaagattataaatgtggaaatcaaaaaataaaatcgaaggacattaaaaagggccttaaaaatttggctacaccaagtttgactttacagaaaacagttatacaaagtctatactttggaaacggtcaaacttgctatattgccaatattcctctaagcaattacaacggtgagcggggacgacttcctccatattacttggttgtggatggggatgataaatttttaggcgtcgtaatgtatgaaaatcgtatctacactcaatgtacgccacatgcaccagagataatatatcaatatagcaactaa
CSEP0233	bgh05104 polypeptide	28	18	384			-	-		FKC	30	no		-	5.19491						epiphytic					CSEP0233	http://www.reading.ac.uk/bioinf/servlets/nFOLD/IntFOLDresults.jsp?time=13_38_26_185_2-9-2011_All_fvssth9ifgictkor&md5=fvssth9ifgictkor&targetname=CSEPs_bgh05104_polypeptide	nFOLD4_1fqva2_sp3_TS10	0.5159	0.0773	Ligase	scf ubiquitin ligases	CSEP0233	miawtvlsilalssscfakpaprkshtevfkcgrefismvqaqkavklgcnqmevaspaslfpasfseselfdligvvfftwpvfrsenilrgvfynlltftledyglnrvvfdsscqligliqkkptgpepclhlmeaedlekayeleiynvqwkylpiygykfeneiylknvvdefvksnikkfykatnrknvlsyypsdiinldagilalsikpgpqgiqicklrphhykiisnkakagkksirrliingrheiigisrkafltwrplaeirnlddaykmklilerepdigneplddinfrgihlsgamlksnlqiackvftekkmgtnlnmghpswtnletisnqpvltwplrmpetyfrdginiwlvldaecnllgvtt*	atgatagcatggacagtgttatctattctagctctttcttcatcatgtttcgcgaaaccagcacctcggaaaagccatacagaagtgttcaaatgtggtcgcgagtttatttcaatggttcaagcgcaaaaggctgttaaacttggctgtaatcaaatggaggtcgcatcacctgccagtctttttcctgcatctttcagtgaatcggaattgttcgatctaatcggcgttgtattttttacatggcctgtatttcgatcagaaaacatcttacgaggcgttttttacaatcttctgacctttaccttagaggattacggtctaaatcgcgttgtctttgactccagttgccaacttatcggtcttattcaaaaaaagcctactggacctgagccttgt…
CSEP0234	bgh05105 polypeptide	28	18	339			-	-		FRC	30	no		-	3.66119								BghEfc64	4		CSEP0234	http://www.reading.ac.uk/bioinf/servlets/nFOLD/IntFOLDresults.jsp?time=13_38_27_355_2-9-2011_All_ged2p7i5nf7iqfh2&md5=ged2p7i5nf7iqfh2&targetname=CSEPs_bgh05105_polypeptide	nFOLD4_2xepa_sp3_TS6	0.4362	0.0847	Hydrolase	cephalosporin esterase	CSEP0234	miawtvlsilallplcfakpalrkshtelfrcnlkyismvqaqeavklgcnqmevappaslfpasfsgselfglvgvglftwpvfpsknvlredyglnrvvfdsscrlvglihikptgpecclhlmeiedlkmthelkvydtrwdslqlygyrfddelylknsveefvkfnfqsfrrnpsiknalsmypnleqftkfeirtrpielgpngiqqaavrfnrrliinsnkeiigicrksdnvwkpfaelrilndvyklkvisargpergyeglhgmnhngiqvstamlrshllmackvlmernmgtntndensmlakmestsdrliftwplrmpenfvhgm*	atgatagcatggacagtgctatctatactagctcttcttccattatgtttcgcgaaaccagcactgcggaaaagccatacggaattgttcagatgcaacctcaaatatatttcaatggttcaagcgcaagaggctgttaaacttggctgtaatcaaatggaggtcgcaccacctgccagcctttttcctgcatctttcagtggatcggaattatttggtctagtcggcgtggggttatttacatggcctgtatttccatcgaaaaacgtcttacgagaggattatggtctaaatcgcgttgtctttgattccagttgccgacttgtcggtctcattcatatcaagcctactggcccagagtgttgtttgcatctgatggagatcgaagatctaaagatg…
CSEP0235	bgh05106 polypeptide	28	18	359			-	Ribonuclease Ms	0.4079	FKC	30	no		-	-			20 hpi			epiphytic					CSEP0235	http://www.reading.ac.uk/bioinf/servlets/nFOLD/IntFOLDresults.jsp?time=13_38_28_525_2-9-2011_All_51qcerhk3a0copfb&md5=51qcerhk3a0copfb&targetname=CSEPs_bgh05106_polypeptide	nFOLD4_multi_HHsearch_TS11_rdsA_1rtuA	0.4079	0.0875	Hydrolase	P00653 (RNMS_ASPSA) - Guanyl-specific ribonuclease Ms (as ribonuclease t1 homologue) and Ustilago sphaerogena ribonuclease u2	CSEP0235	miswtvlsiltllplyfadnvspeghkevfkcnlnfiamdeaqkavrlgcrqmelapptspfpasfpepelfdltniglftwpvfsyknilredhgqnrvvfdsscrlvglihtkssgnepclhlmevadqrksheiriygtqlneiplygyrfqqevyvktaveefvrsnyhhfylnknnqeifdlypsalmnsnhniwtrtillgskgiqssitkknrrliinsrndiigicrklekvwkplaelrklddvyrsnivlkrrpevgfkklhsmihngiqlpvsmlrshlimacnvllqkyqgldlnlgypiqtnveaiqdqpvftwplrmpenfvheerdirlvldqrcnllgvtski*	atgatatcatggacagttttatctatcttaactcttcttcctttatatttcgcggataatgtatcgccagaaggccataaagaagtgttcaaatgcaatctcaattttattgcaatggatgaggcgcaaaaggctgttagacttggctgtagacaaatggagctcgcaccacctaccagcccttttcctgcatctttcccagaaccggaattatttgatctaaccaatattgggttgtttacgtggcctgttttttcttataaaaatatcttacgagaggatcatggtcagaatcgggttgtttttgattccagttgccgacttgtcggtcttattcataccaagtcaagcggaaacgagccttgtctacatctgatggaggttgcagatcaacgtaaa…
CSEP0236	bgh05107 polypeptide	3	20	417			-	-		YYC	28	yes	10 - 96, 28 - 112, 140 - 236, 270 - 288, 349 - 365	-	9.45481										Cleistothecia	CSEP0236	http://www.reading.ac.uk/bioinf/servlets/nFOLD/IntFOLDresults.jsp?time=13_38_29_695_2-9-2011_All_ihae4dmreaibvll5&md5=ihae4dmreaibvll5&targetname=CSEPs_bgh05107_polypeptide	nFOLD4_2weta_spk2_TS2	0.5788	0.0721	Antifungal protein	A4D0H5 (A4D0H5_9ACTO) - Tryptophan 5-halogenase	CSEP0236	mksllavagtiisysvytrayprhgtnyycgkkiieseivergksdaclslsgspwwvefpasldgskifgivdatlfswplywqsvnevaghddiisddsvgkagnlrviidstcrligvlnridntyqkciqplnpnsistslelslrnpiktygidcngfiffeeeldgaydslhryfvagaisdqskepngslqshilsefgnemiwswpvqfvmekktyestrkilfratinrfgnkmgmiyktedswrrcsvisymdkiqktaikkhktavdkellyedndfqcgdqiinaitinshlraacprvwalvksgnmneylypwslsglshnsnliwywpirkpelsngqeldnskhqlislgnkceflgvyylvddrrtecrklnksllslelrt…	atgaaatcattactagctgttgcaggaacaatcattagctattccgtctatactcgagcttacccaagacatggaactaattactattgcggtaaaaaaataattgagtctgagatagtagaaagaggaaaaagtgacgcctgccttagtctgagtggatcaccctggtgggtcgaattcccagcttcgctagatggctcaaagatattcggtatcgttgatgccactcttttttcctggccactctattggcaaagcgtaaatgaagtggctggacacgatgacataatttctgacgattctgtaggcaaagctggcaatctacgggttattatagactcgacgtgtagattgattggtgtgctcaatagaattgataacacttaccaaaagtgtatc…
CSEP0237	bgh05108 polypeptide	3	24	400			RNA binding; ribonuclease activity	-		YIC	28	yes	333 - 349	-	7.67559						epiphytic					CSEP0237	http://www.reading.ac.uk/bioinf/servlets/nFOLD/IntFOLDresults.jsp?time=13_38_30_866_2-9-2011_All_e52c697lge86s14v&md5=e52c697lge86s14v&targetname=CSEPs_bgh05108_polypeptide	nFOLD4_3qwva_spk2_TS1	0.1402	0.1316	Transferase	Q8R5A0 (SMYD2_MOUSE) - N-lysine methyltransferase SMYD2	CSEP0237	mktplalyltlttlqvcsvgatfaktdyicgkdviselniktsiknacyalyesrrkfrypavysasdmfhvtdailfswpiavkdkvyqighpgnlrliidsscrfygiimkfkllpdqrcyhpvepplgiddssnsadrrlsgirgynckgeifdsiyvekvrrftiselrgfvpdsqqtglnnpeevnklfgplvfllpsepppddeleisdisyftvvdsqhkelgmafrsedkwercdelwemepehrqvsapginsvgetlfegvgdyqcgthqftrksvnshmhvackiikdaqksekpiqtsrlrgaviatptglfkawkfplqfyerenisrhesatnkcviildrlcnfhgvylydsrmrvackplsppgssgtnnpkistpgpslpne…	atgaaaacaccactcgcactgtacttgactttaacgacgcttcaagtctgtagcgtaggcgcaacttttgctaaaactgattacatctgtggaaaagatgttatttctgagctgaacatcaaaacttcaattaaaaatgcctgttacgctctctatgaatccaggaggaagtttagatatcccgcggtgtacagtgcttcggacatgttccatgtcaccgatgcaatcctattctcctggcctatcgcggtaaaggataaagtttatcaaataggtcatcctggaaacctacgtttgatcatagactcgagctgccggttttacggcataatcatgaaatttaaacttctgccagatcaacgctgctatcaccctgtggagccacctcttggaatcgat…
CSEP0238	bgh05112 polypeptide	3	22	426			-	-		FYC	30	yes	179 - 277, 225 - 356, 259 - 372	-	2.58711										Cleistothecia	CSEP0238	http://www.reading.ac.uk/bioinf/servlets/nFOLD/IntFOLDresults.jsp?time=9_31_57_687_14-10-2011_All_iqsp5u8o2muq5qsp&md5=iqsp5u8o2muq5qsp&targetname=CSEPs_CSEP0238	nFOLD4_1g5aa_sp3_TS2	0.5781	0.0721	Transferase	Q9ZEU2 (AMYS_NEIPO) - Amylosucrase	CSEP0238	mrrkslltifgiifnfyvfslatpdlqrlfycgkeiidfkaverarrhacnglsgsywwskfpatfngskifhindailfmwplnlgsnhefneggaaterividsqcnfvglinkidevyqrciqpidpsyvpthvpefpmedqpkhygykcsdkiiprtdvrltynyisnhwsklknyghgpsgklqdqftespgyekcwtwpirvkkrksksrdyapdrfraavsqvnksfaliykdenrwkkcdgiyffdpkpprlsedtktsvgetifkgvsafkcgndnfsattvnshiqagcnrvrnlvnprgintyefpsspeniqykskpiwhwplrrfetndgssskysikttlkytdyvgnrtehmnhysvrlgsdceflgvyllmgeayrpctrqgn…	atgagaaggaagtctctattgactatattcgggatcatattcaacttttacgtcttctctttagctaccccagatcttcaaaggcttttctattgtggtaaggagataatcgatttcaaggcagtggagagagcaaggcgtcacgcctgcaacggtcttagtggttcatactggtggagcaaattcccagctacatttaatggttcgaaaatattccatataaatgatgccattctctttatgtggccactcaatttggggagtaatcatgaattcaatgaaggtggtgccgcaactgagcgaattgttatagattcgcagtgcaatttcgttggccttatcaataaaattgacgaagtctaccagaggtgcatccaacctatagatcctagttatgtt…
CSEP0239	bgh05116 polypeptide	11	18	157			-	-				yes	137 - 138	Seen in Hyphae or (haustoria + hyphae)	-		Conidia				epiphytic					CSEP0239	http://www.reading.ac.uk/bioinf/servlets/nFOLD/IntFOLDresults.jsp?time=13_38_32_33_2-9-2011_All_jedaigvk4l3065v7&md5=jedaigvk4l3065v7&targetname=CSEPs_bgh05116_polypeptide	nFOLD4_2je0a_sp3_TS1	0.2721	0.1043	Nuclear protein	P39687 (AN32A_HUMAN) - Acidic leucine-rich nuclear phosphoprotein 32 family member A	CSEP0239	mklssylatfaisalasahylqlskqssiddegvkandypwfgnnklvtcptsrrmtfidvedinitplvpvlnqwveveatvymqtplsgfhmrvldsktrrdliepidvmkslrkigvdtplyydshtfrfkfkpvvpgysvsfrtygsnqvccv*	atgaagctctccagttacctcgctacctttgccatcagcgctttagcatcagctcattatttgcaactctcaaagcagtcatctattgacgatgaaggtgtaaaagcgaatgactacccatggtttggtaacaataaattggtcacttgccctacatcaagacggatgacattcattgatgttgaggatatcaatattacccccctcgtacccgttttgaatcagtgggtagaagtagaagcgactgtgtatatgcaaacgccactatctgggtttcatatgagagttctagactcaaaaaccaggcgagatctcatagaacctattgacgttatgaagtccctgaggaaaatcggtgttgacacccctttgtattacgattctcatacattccgcttc…
CSEP0240	bgh05117 polypeptide	11	18	155			-	-					1 cysteine only	Seen in Hyphae or (haustoria + hyphae)	-						epiphytic					CSEP0240	http://www.reading.ac.uk/bioinf/servlets/nFOLD/IntFOLDresults.jsp?time=13_38_33_197_2-9-2011_All_km71irrn7qeqcjbv&md5=km71irrn7qeqcjbv&targetname=CSEPs_bgh05117_polypeptide	nFOLD4_1si7a_spk2_TS5	0.2068	0.1155	Lyase	tRNA pseudouridine synthase	CSEP0240	mklssylatfaistlasahylqlaeqsniydegvksndfpwsgknklvtcptskrinfidvedinitplvpvlnewveveatpyfhaqiagfymrvldsktrrdliepidvfksltkigvhipynydshtfrfkfkpvipgfsvsfqiyvsiqvw*	atgaagctctccagttacctcgctacatttgccatcagcactttagcatcagctcattatttgcaactcgcagagcagtcaaatatttacgatgaaggtgtaaaatcgaatgatttcccatggtctggcaagaataaattggtcacttgccctacatcaaaacggattaacttcattgatgttgaggatatcaatattacccccctcgtacccgttttgaatgagtgggtagaagtagaagcgactccatatttccacgcgcaaatagctgggttctatatgagagttctagactcaaaaacccggcgagatctcatagaacctattgacgtttttaagtccttgacgaaaattggggttcacatcccttataattacgattctcatacattccgcttc…
CSEP0241	bgh05118 polypeptide	11	18	179			-	-		FFC	169	no		Seen in Hyphae or (haustoria + hyphae)	0.293645				3 dpi	6 dpi	epiphytic		CL386Contig1	3		CSEP0241	http://www.reading.ac.uk/bioinf/servlets/nFOLD/IntFOLDresults.jsp?time=13_38_34_364_2-9-2011_All_mii9iiohnr5o8jvj&md5=mii9iiohnr5o8jvj&targetname=CSEPs_bgh05118_polypeptide	nFOLD4_1ntya_spk2_TS1	0.2519	0.1075	Signaling protein	O75962 (TRIO_HUMAN) - Triple functional domain protein / non specif ST kinase	CSEP0241	mklnislttlaisslasaycvksilqptlqptlqptvvesqeailseefipglnhleycsvqkgdepldlleinitpidpdlnewnqveifgflyepltpgtylkisdsmsgkaltkpieifeymenlgieppqetgvfhmkfylfpetsnldtkkitlelhdrnekeffcvkspvqas*	atgaagctcaatatcagtctcaccacacttgctataagctctttagcatcagcttattgtgtgaaatccatattgcaacctacactgcaacccacactgcaaccaacggtcgtggaaagtcaagaagctatcctgagcgaagaattcatacctggcctaaaccatctagaatattgctcagtacaaaaaggagacgaacccttggatcttttagaaatcaacataactcccattgaccccgacctaaatgaatggaatcaagttgagatattcggatttttgtacgagccactgacgcctgggacctacctcaaaatatcagattcgatgtccggtaaagcactcacaaagccgattgaaattttcgagtacatggaaaaccttggcattgaaccccca…
CSEP0242	bgh05129 polypeptide		22	320	2e-16	2e-18	-	-					no cysteine	-	-	Cogeme										CSEP0242	http://www.reading.ac.uk/bioinf/servlets/nFOLD/IntFOLDresults.jsp?time=9_31_58_866_14-10-2011_All_uup8hc5l8hlka6ng&md5=uup8hc5l8hlka6ng&targetname=CSEPs_CSEP0242	nFOLD4_2ihr1_HHsearch_TS5	0.4079	0.0875	Translation	Q5SM01 (Q5SM01_THET8) - Peptide chain release factor 2	CSEP0242	mrpdtaalyiiytssllplghslpyitkkpsmfgflsrrapyaiipvdggpadrngdntpedtpqpsefttvfvaetqttvetdlitmppttdhvtstetiqgptvtqmseitttatavpltvtetsysvvdvssspstvtvsagpsgtstsdsetfqtsqtasqsspensatqsspevipnstsssmsgtsipnapdasstdissnypyattsvatttskgtssvsssselaptpttssssssesipaspttssstssrrpkqthlpppsppnpaspqpsvdftpstsnrtetiasytstlametelvtltfprhmnnn*	atgcgtcctgataccgctgctctctatattatctacacttcgtctttactcccgcttggtcactcactaccgtatataactaagaagccgtctatgttcggatttttgtctcgtcgcgcgccttatgccataatacccgtagacgggggaccagccgatcgcaacggggacaacactccggaggatactccgcaaccttcagagtttacgaccgttttcgtcgccgaaacacagactactgtggaaacggacttaattactatgccacccacgactgaccatgtgacgtctacagagacgatacaaggtcccacagtgactcaaatgagcgagatcactacaacagccactgctgtcccactaacagtcacggagactagctactcagttgttgatgtc…
CSEP0243	bgh05143 polypeptide	2	20	405			RNA binding; ribonuclease activity	-		FVC	37	yes	19 - 240, 115 - 275, 147 - 363	-	11.8933								BghEfc42	9		CSEP0243	http://www.reading.ac.uk/bioinf/servlets/nFOLD/IntFOLDresults.jsp?time=13_38_35_526_2-9-2011_All_bu3oduaq4c2nlfid&md5=bu3oduaq4c2nlfid&targetname=CSEPs_bgh05143_polypeptide	nFOLD4_1b5qa_sp3_TS10	0.5193	0.0771	oxidoreductase	O64411 (PAO_MAIZE) - Polyamine oxidase	CSEP0243	mrivfgislailgfiyqtncinvpysdmylpvatngfvcrtefftidnlrgatdkamestffkgylqkfprlfedthlfnvksdillswpvfdsgkflhgkpgrirliinirgqimgmvminsalpdqkiifekcnpvrrylkeeddeenflnqnwsvtrptfgyscglkfisgstvdglmkiasnnhfirrstrgvklvgfekfmgdeflgddlysfpvhqgltdkvthgapgpfriifemkdyefkgiinlenrnekcvtlwdlsstslsiayspssvlnleatqesywhdtcfghkfktktvllylefalkewksklegrklnfpyllgnvvklwpmrtpevhdktlndtfaigyniklatygiylvdirkgafhevnlclkfsgndilniqrilg…	atgcggatagtatttggcatctcccttgcaatactcgggttcatttatcaaactaattgtataaatgtcccatactcggacatgtaccttccagttgcaacaaacggctttgtatgtcgaacagaattctttacaatcgataatctacgaggagcgactgataaggctatggaatcaactttctttaaaggatatctccaaaagtttccgagattatttgaggatacacatttatttaatgtgaaatcagacatccttctctcatggcctgtttttgacagtggaaaattcttgcacgggaaaccagggagaattcgtctcatcataaacattagaggccaaatcatgggtatggtaatgattaactccgcccttccagaccagaaaattattttcgag…
CSEP0244	bgh05144 polypeptide	2	20	404			-	-		FVC	37	yes	19 - 240, 115 - 275, 147 - 363	-	9.76737								BghEfc20	17		CSEP0244	http://www.reading.ac.uk/bioinf/servlets/nFOLD/IntFOLDresults.jsp?time=13_38_36_695_2-9-2011_All_afea1iugv0qbg21l&md5=afea1iugv0qbg21l&targetname=CSEPs_bgh05144_polypeptide	nFOLD4_1m52a_spk2_TS1	0.1777	0.1217	transeferase	P00520 (ABL1_MOUSE) - Tyrosine-protein kinase ABL1	CSEP0244	mwsrfgifiavfglthqvhcanipysdmylpaktrgfvceteyftidhlrevatkamestffehyyqlfpklfedthlfnvksdillswpvlpnekfhtsnpgklrliinirgqimgmvivspkgrknkvifqkckpvrrskenasnelqisdenwgmsrpvlgfkcglkvvswsqierimqffsndsfrerlkehnhltnlekytgdefigvdlysfpvhkkltnritfatnsliylvfdmsnnkfkgitnlddrkgkcvalrdlsstssdniyipssvlnldrmpdkywpetcmefriksktmwlylefalknwksslhgrqvnyplvkskvlqfwpmrfpetdnnrlhigfgigydtrfetyhfyhaqirdgkfvdlepcmsfsneiihhlqkilr…	atgtggtccaggttcggcatcttcatcgcagtatttgggctgactcatcaagtacattgcgcaaatatcccatactcggatatgtatcttccagctaaaactagaggctttgtatgtgaaacagaatattttacaattgatcatttacgggaagtagcaacaaaagctatggaatcaaccttttttgaacattattaccaattatttccgaaattatttgaagatacacatctgttcaatgttaaatctgacattcttctctcatggcctgttttgcccaacgagaaatttcatactagcaatccagggaaattacgcctcatcataaatattaggggacaaatcatgggtatggtaattgtaagtcccaaggggcgcaaaaataaagttatattccaa…
CSEP0245	bgh05145 polypeptide	2	20	401			RNA binding; ribonuclease activity	-		FVC	37	yes	19 - 116, 272 - 360	-	7.4934								BghEfc60	4	Cleistothecia	CSEP0245	http://www.reading.ac.uk/bioinf/servlets/nFOLD/IntFOLDresults.jsp?time=13_38_37_878_2-9-2011_All_66lo4m3or6996hga&md5=66lo4m3or6996hga&targetname=CSEPs_bgh05145_polypeptide	nFOLD4_2zq5a_spk2_TS1	0.4475	0.0836	transferase	P71872 (P71872_MYCTU) -sulfotransfease, stf1 Putative uncharacterized protein	CSEP0245	mqkifgislaitglihsikcadvpysdlylpegtngfvcqmdiftidhvrgiaryalesfytglfyrkypklfedthlfneqvdillsfpilrtrksfvmgnpgkirviiniwgqiigvlvenyyslsketnyekcnpvrmsveedsiqnsylnelwdiafptlgfnsglnffpaitvnavinvlqnnqdpdrrnrkyesaylqkytgtdfkgvnlysypvrksvrekapgpfrivldlnnyefkgiinvedskvkfrnvwdlssipphkiyspssvlnlgrepdnywpktclgrrfkskaiwlylefvmkkwpshmngrklnfpilidevlqlwpiraqgdydydpiyavaighdtslntyslyqakvrngkldnylkcmdftqeeiqfvrraiglsa…	atgcagaaaattttcggcatatcccttgcaataactgggctaattcattcaatcaaatgtgcagatgtcccgtactcggacttgtatcttccggaaggaaccaatggctttgtgtgtcaaatggatatatttacaatcgatcatgttcgaggaatagctcgatatgcacttgaatcattttatactggactattttaccggaaatatccgaaattgttcgaagatacacatctttttaatgaacaagttgacattttactctcatttcctattttgcgcactaggaaatctttcgttatggggaatccagggaaaattcgcgtcatcataaatatctggggacaaatcattggtgtattagtggaaaactattacagcctaagcaaggaaacaaattac…
CSEP0246	bgh05160 polypeptide	2	20	405			RNA binding; ribonuclease activity	-		FVC	37	no		-	18.2973								BghEfc91	1	Cleistothecia	CSEP0246	http://www.reading.ac.uk/bioinf/servlets/nFOLD/IntFOLDresults.jsp?time=13_38_39_56_2-9-2011_All_4ujbm8246eu4smiv&md5=4ujbm8246eu4smiv&targetname=CSEPs_bgh05160_polypeptide	nFOLD4_1hm9a_sp3_TS5	0.7365	0.0596	Transferase	n-acetylglucosamine-1-phos uridyltransferase	CSEP0246	mqkifgislaitglihsikctdvpysdlylpegtngfvcqmdiftidrvrevaqyalesiytrtfyqkypimfedthifnekvdillsfpimhnrksfiignpgkirvilniwgqiigvlvenynslsketnyekcnpvrmsveedsiqnsylnelwdiafptlgfncglnffpvltvnsimivhqnnheldrgnrnsaylrkytgsdfkgvnlysypvrksgrekaifgmpgvfrivfdmnnyefkgiinvddskvksrtvwdlssipphkiyspssvlnlgrepdnywpktcrgrkfkakaiwlylefvmkkwppymngsklnfpilidevlqlwpirargyyhndrqrayafaighdtsldtyslyqanvrhgklgnfgecmdftqeeiqfvrrai…	atgcagaaaattttcggcatatcccttgcaataactggactaattcattcaatcaaatgtacagatgtcccgtactcggacttgtatcttccggaaggaaccaatggctttgtgtgtcaaatggatatatttacaatcgatcgtgttcgggaagtagctcaatatgcacttgaatcaatttatactagaacattttaccaaaaatatccgataatgtttgaagatacccatatttttaatgaaaaagttgatattctactctcatttcctattatgcacaataggaaatctttcattatcgggaatccaggaaaaattcgcgtcatcttaaatatctggggacaaatcattggtgtattagtggaaaactacaacagcctaagcaaggaaacaaattac…
CSEP0247	bgh05162 polypeptide	2	20	395			RNA binding; ribonuclease activity	-		FVC	37	yes	19 - 238, 115 - 273, 145 - 354	Seen in Hyphae or (haustoria + hyphae)	5.2311											CSEP0247	http://www.reading.ac.uk/bioinf/servlets/nFOLD/IntFOLDresults.jsp?time=13_38_40_226_2-9-2011_All_tr6f47m43a8nkpqs&md5=tr6f47m43a8nkpqs&targetname=CSEPs_bgh05162_polypeptide	nFOLD4_3rg1a_sp3_TS6	0.7067	0.0619	Immune system	rp105/md-1 complex	CSEP0247	mrikfgiflaisgfihqikctnvpysdmylpegtngfvcgtdlftidhlrkvvkkamesaffedyynkfptlfedthlfnvksdillswptmlneklfyshpgkiriiintrgqimglvtispndnqqkinyekcnpvyrslggendergisdesiskprlgyscglivilwsevgrtmeiisddyfqsrviskdkltsfkkytgnefvgvdlysfpihrnpvskylkgtpgvlrivfdrrnsevkgiiniqdrnikcvavwdlsstpsssiynpssildleiiqdnfwpetcfghkikaktiwlylefasqnwmskklkipvnmrdilflkstnltnlafnslfaighdtrlgtyslyyvnvqngglvkpraclefshdiirhlqrihgqvtes*	atgaggattaagttcggcatcttccttgcgatatctgggtttattcatcaaatcaaatgtaccaatgttccatactcagatatgtaccttccagagggaaccaacggcttcgtatgtggaacagatctttttacaattgatcatctacggaaggttgtaaaaaaagctatggaatcagctttctttgaagattattataataaatttccgacgttattcgaagatacacatctgtttaatgtgaaatcagatattcttctatcatggcctaccatgttgaacgaaaaattattctacagccatccgggaaaaatcagaattatcattaataccagaggacaaatcatggggttggtaactataagccctaatgacaatcaacagaaaattaattatgag…
CSEP0248	bgh05269 polypeptide	23	21	106			-	-		YTC	25	yes	41 - 84	-	225.401						epiphytic	Epidermis			Cleistothecia	CSEP0248	http://www.reading.ac.uk/bioinf/servlets/nFOLD/IntFOLDresults.jsp?time=13_38_42_576_2-9-2011_All_43scsauc693a4pis&md5=43scsauc693a4pis&targetname=CSEPs_bgh05269_polypeptide	nFOLD4_2co5a_sp3_TS1	0.04045	0.1874	Viral protein with winged helix for DNA binding	Q6Q0J9 (Q6Q0J9_9VIRU) - Putative uncharacterized protein	CSEP0248	mknlsfvslalflshlmpvlavknytcggvvvpaktikseiekkfdtiplldgqtyvaaaecgktvfevnpprnggsplsveiafnyrqevmsitatrdnetvdck*	atgaaaaacctaagctttgtttcgcttgcgcttttcttaagccatttgatgcctgtattggctgttaaaaattatacatgtggcggtgtagttgttcctgcaaaaacaatcaaatcagagattgaaaagaaatttgacacaataccattactcgatggccaaacatacgttgcagcagccgaatgtggtaaaactgtattcgaagttaacccgccaagaaatggaggttcaccattatcagtggaaatagcatttaattatagacaagaagtcatgtcgataacagctactcgggataatgagactgttgattgtaaatag
CSEP0249	bgh05270 polypeptide	23	21	110			-	-		YDC	25	yes	6 - 84	-	19.3552											CSEP0249	http://www.reading.ac.uk/bioinf/servlets/nFOLD/IntFOLDresults.jsp?time=13_38_43_744_2-9-2011_All_omkfdeuusvtdm21e&md5=omkfdeuusvtdm21e&targetname=CSEPs_bgh05270_polypeptide	nFOLD4_1g9sa_sp3_TS5	0.03854	0.1897	Transferase	P0A9M2 (HPRT_ECOLI) - Hypoxanthine phosphoribosyltransferase	CSEP0249	mknirfvslalflihlmpvlaikdydcggvrvpgdtiaqeietknlslpvevyrsydvkeergrvvfnidvgiegrppliveiafnwkqqitlitatrnnvrvkcaliwp*	atgaaaaacattagatttgtttcacttgcgcttttcttaatccatttgatgcctgtattggctattaaagattatgattgtggcggtgtacgtgttcctggagacaccatcgcacaagagattgaaacgaaaaacttaagtctgccagtagaagtgtacagatcatacgatgtaaaagaagaacgtggtagagttgtatttaacattgacgtcggaatagaaggacgtccaccgctcatagttgaaatagcatttaattggaagcaacaaatcactttgataacagctactcggaataacgtgcgtgttaaatgtgcattgatatggccatga
CSEP0250	bgh05281 polypeptide		26	149			-	-		YRC	47	yes	23 - 51	-	-											CSEP0250	http://www.reading.ac.uk/bioinf/servlets/nFOLD/IntFOLDresults.jsp?time=11_5_28_433_29-9-2011_All_l67up2bdmvn2a33o&md5=l67up2bdmvn2a33o&targetname=CSEPs_CSEP0250_bgh05281	nFOLD4_2kcwa_spk2_TS7	0.007216	0.2817	Transferase	P09163 (YJAB_ECOLI) - Uncharacterized N-acetyltransferase YjaB	CSEP0250	mrftsaivtllalttsmfifsiharalhipgvsktekkkpkplrtgyrcdaidfpedsgwgnsyrieglrkvvkqscgiakkrlkmtekqkldreklsfwiqddpypmpfpqyekfgfskeaqimplprpmqmgeqegyfltllflakn*	atgagattcacttctgctattgtcactttgctagccctcactacttccatgttcatattctctatccacgctagagcccttcatattccaggggtttccaaaactgaaaaaaaaaagcccaaaccactacgaactgggtatcgctgtgacgcaattgattttcctgaggactcaggctggggaaacagctaccgtattgagggtctacggaaagtggtaaaacagtcctgcggcattgctaagaagcgattgaaaatgacggagaaacaaaagctggacagggaaaagttatctttttggattcaggacgacccctacccaatgccttttccacaatatgaaaagtttggattttcaaaagaggcacagattatgcccttgccgcggccaatgcagatg…
CSEP0251	bgh05314 polypeptide	1	18	404			-	-		YAC	148	no	47 - 85, 110 - 132	-	-											CSEP0251	http://www.reading.ac.uk/bioinf/servlets/nFOLD/IntFOLDresults.jsp?time=13_38_44_940_2-9-2011_All_5gbbqgjqos6oqsn8&md5=5gbbqgjqos6oqsn8&targetname=CSEPs_bgh05314_polypeptide	nFOLD4_3qlua_sp3_TS9	0.1861	0.1198	Membrane protein	Q63273 (GRIK5_RAT) - Glutamate receptor, ionotropic kainate 5	CSEP0251	mscayvvlltsvarmvvtgsedayshyglyenlnvnefpvpppqlgihmspskvsthgthivaycsilndlkqimdtiiqgrleltqkpedrdeayltaentcarsiakgtspdspakpmsqilgsdckpehlinlafkgligvegkyacfaprmrdqvikinadtpiklenflsgghlltgnsarsndqavawflgnlhlfkkvgfntdgkqwwipitsigdendnghilskfiqsnapdiheftkvmkdfqmlsvklekmkttqflslpsqqdmeensphynqifregkidnnypklffylkitnipayiemkalqrntnraaintnrpeflltkdivtnrdifvmekfhsmkwassflrgglieippqsnpkeaamrlveigvsgflgqkskdqlg…	atgagctgtgcatatgttgtgcttttaacatccgtagctcgtatggtcgtgacgggctcggaggatgcatattcacactacggtctatacgaaaatctaaatgtcaatgagtttcctgtgcctccacctcaacttggtatacacatgtccccgagcaaggttagcacacatggtactcatattgttgcatactgctctatattgaatgacttgaaacagattatggatacaatcattcaaggacggctggaactgacgcagaagcctgaagatagagacgaagcttatttgacagccgagaatacctgtgccagatctatcgctaaaggaacatctcccgactcacctgccaagcccatgtcccagatcctcggaagcgactgtaaacccgagcactta…
CSEP0252	bgh05315 polypeptide	17	24	434			RNA binding; ribonuclease activity	Ribonuclease Ms	0.5251	YLC	41	no		-	-											CSEP0252	http://www.reading.ac.uk/bioinf/servlets/nFOLD/IntFOLDresults.jsp?time=13_38_46_126_2-9-2011_All_ts1p1sgbdjk8vvt2&md5=ts1p1sgbdjk8vvt2&targetname=CSEPs_bgh05315_polypeptide	nFOLD4_multi_HHsearch_TS11 rdsA1 rtuA	0.5251	0.0765	Hydrolase	(endoribonuclease) Guanyl-specific ribonuclease Ms	CSEP0252	mlaqsfqfaeiliiaylhfhfgsassvgsnaidhaadssyylcagnpfsqraievnrqlaceklhnvdpngsfpaqlednrqfegapdalvvwpiidentvyktavpgkmrividldcnlagliirhentfercmklsrnhevdsngpdldtytgyncsntffsstyveksiakaldlfksrlsaiycekypktvncrsakqrifswplladhtlynsgvtslisrmyyvefsenraftrvvsrydgrkicpeinaiilpeanarprahthhenegrkqravcmgqnfsssyirlnkekairayaqlyanvrrnyryprhsfynsrkrpnhewvwplrhvekalrisyilvftgrdifkgvfyrhegtfkeceledeveehrqveadecrrdgnigdld…	atgctagcacaatctttccaatttgccgaaatattaattatcgcatacctacacttccatttcggctcggcatcttcggtaggctcgaatgctatagatcacgccgcggattctagctactatctttgcgctggaaacccctttagtcaaagagctatcgaggttaatcgtcaattggcttgcgaaaagttgcataacgtagaccccaacggtagctttcctgcacaattagaagacaatcgacagttcgagggcgctcctgatgcacttgtcgtatggcctattatcgacgagaataccgtttacaaaacagcggttcccggaaagatgcgaatcgtcatcgacctagactgcaatctagctggtctgataatacgccacgagaacacgttcgaacgc…
CSEP0253	bgh05321 polypeptide		22	198			-	-				no		-	-											CSEP0253	http://www.reading.ac.uk/bioinf/servlets/nFOLD/IntFOLDresults.jsp?time=13_38_47_807_2-9-2011_All_lr921l628nit315g&md5=lr921l628nit315g&targetname=CSEPs_bgh05321_polypeptide	nFOLD4_3aoka_sp3_TS2	0.2188	0.1132	Plant protein	P02884 (THM2_THADA) - Thaumatin-2	CSEP0253	mqaralvsmnlllthsivlgvarnggmdeekggemiqsesritpshalaeqrgaaggeaaddkgavsavggavakhnrnincnnkgssisisqtsptprtslrlylvqpslpsppdrhtldaicapadlchrpprarlplpqkgagdgaldsqaasglgssankpdqrwwrsfdsrtphipppiadpftrpsslrfar*	atgcaagcacgagccctggtctcgatgaatctcttactcacacactcaatcgttctcggcgttgctcggaatggcgggatggacgaagagaagggtggtgaaatgattcagagtgagtcacgaatcacaccctcacacgccctggccgaacagaggggcgcggcgggcggggaggcagcagacgacaaaggggcagtctcagcagtaggaggagcagtagcaaagcacaacaggaacattaactgcaataacaaaggcagcagcatcagcatcagccaaacctcccccacccctaggacgtctctgcggctctacctagtccagccatcccttccctcgccgccagatcgtcacactctcgacgccatctgcgcgccagcagacctttgccaccggccc…
CSEP0254	bgh05751 mRNA polypeptide	8	24	115			-	-		YKC	28	yes	24 - 85	-	61.9186							Epidermis	BghEfc4	52		CSEP0254	http://www.reading.ac.uk/bioinf/servlets/nFOLD/IntFOLDresults.jsp?time=13_34_5_931_2-9-2011_All_578i576fnhbp9to3&md5=578i576fnhbp9to3&targetname=CSEPs_bgh05751_mRNA_polypeptide	nFOLD4_2i3da_sp3_TS1	0.01652	0.2334	Structural genomics, unknown function	Hypothetical protein atu1826	CSEP0254	mkfistattaalagiillapaaygnqhykcddgdpvgveeaqsmeddcastknldehpailtgeshksylfarrvylnkpgisiymiqvygnpkkyqlsrhvdkewivcslqdis*	atgaagtttatcagcaccgcgacaaccgcagcattggccggtatcatactgctggcaccggccgcttatggaaaccaacattacaaatgtgatgatggcgaccccgtgggcgtggaagaagctcagagtatggaagatgattgtgcttctacaaaaaaccttgatgaacacccggctattctaaccggggaatcacacaagtcttatttattcgcccgaagagtgtatctaaataaaccaggtatatctatttacatgatacaagtttatggcaaccctaaaaaataccaactttctcgacatgtcgataaggaatggatagtatgttctctgcaagatattagttag
CSEP0255	bgh05755 mRNA polypeptide	52	18	173			-	-		YQC	39	yes	23 - 41, 107 - 127	-	-											CSEP0255	http://www.reading.ac.uk/bioinf/servlets/nFOLD/IntFOLDresults.jsp?time=13_34_7_97_2-9-2011_All_tgstssjjfhr8ghgd&md5=tgstssjjfhr8ghgd&targetname=CSEPs_bgh05755_mRNA_polypeptide	nFOLD4_2pgca_sp3_TS6	0.2661	0.1052	Unknown function	NA	CSEP0255	mlyvlliltlvcssfarsapssgisdlnkrnskprhvgyqclssrvnirdirstmkgacehirkrkqkkgfslflfdlfggpisvkpfpetekfgfpkdahmdavpeafpimhsfnfvvfspnkceflgmvrektdsdvasymsckkatwplkwfevmdprslegygadelet*	atgctttatgtcctattaattttaactttagtatgcagcagctttgctcggtcggctcccagctctggcatttccgacctcaataaacgaaattctaagccaagacatgtcggttatcaatgtctctcatctcgtgttaacatcagagatatcagatcgacgatgaaaggtgcctgtgagcatattaggaaaagaaagcagaagaaagggttctccttattcttatttgatctttttggcggccctatttctgtcaaaccttttcccgagacagagaaatttggatttccaaaagatgcccacatggatgccgtgcctgaagctttcccaatcatgcatagcttcaattttgttgtattttcgccaaataaatgcgagtttctcggaatggtgcgcgaa…
CSEP0256	bgh05792 mRNA polypeptide	19	24	112			-	-		FEC	28	yes	6 - 83	-	229.608											CSEP0256	http://www.reading.ac.uk/bioinf/servlets/nFOLD/IntFOLDresults.jsp?time=12_20_19_268_29-9-2011_All_8l48n4ofge7g9b5t&md5=8l48n4ofge7g9b5t&targetname=CSEPs_CSEP0256_bgh05792	nFOLD4_3q90a_sp3_TS7	0.03838	0.1899	Hydrolase	Q13283 (G3BP1_HUMAN) - Ras GTPase-activating protein-binding protein 1	CSEP0256	mkvllaastaglaallllvptayglhnfecesskvsaysviieyaqsatyeqiqdgdphfaggntyrayrftdylpdgsprnylvqmvnvnpyyrlfessggrwhictikgs*	atgaaggttctacttgctgcttcgacagcaggcttggctgctcttttgctcctggtgcctacagcatatgggctgcataattttgaatgtgaaagtagcaaagtatccgcatattcagttattattgaatacgcacaatcagctacctacgaacaaattcaggacggggaccctcattttgctggtggaaatacctacagggcatatcgatttacagattatctaccagatggttctccaagaaattacttagtccaaatggtcaatgtgaacccatactaccgattatttgaatcctctggaggccgatggcatatttgtactatcaaggggagctag
CSEP0257	bgh05803 mRNA polypeptide	31	20	128			-	-		YSC	27	yes	9 - 105	-	183.893			20 hpi					BghEfc29	14		CSEP0257	http://www.reading.ac.uk/bioinf/servlets/nFOLD/IntFOLDresults.jsp?time=13_34_8_267_2-9-2011_All_5havgdp3ksuedgde&md5=5havgdp3ksuedgde&targetname=CSEPs_bgh05803_mRNA_polypeptide	nFOLD4_2opda_sp3_TS	0.1534	0.1278	Cell adhesion	A1IRD3 (A1IRD3_NEIMA) - Putative pilin	CSEP0257	mrsnrllnslgiwlvstiaavqcfgdyscsndmvisrreidaahnkansyinnaasqrmylskivyngnlnsesdsmyywfitqfkadqrnvtttyylltsttgeflgvistgdyqdigtsdtwcspy*	atgcgctccaatcgtttgctcaactctcttggaatttggctcgtatctaccatagctgcagtgcagtgttttggtgactacagctgttccaatgatatggtaatttcgcggagagagattgacgcggcccataataaggccaactcgtacatcaataatgctgcttcacagaggatgtacctaagtaaaatcgtgtacaacggaaatttaaacagcgaatctgattccatgtattattggttcataacacagtttaaggccgaccaaagaaatgtgacgactacgtactatttgctgacttcaacgactggcgaatttttgggggtaataagcactggcgactaccaggacattggaacatccgacacctggtgtagcccgtattag
CSEP0258	bgh05917 mRNA polypeptide	28	18	409			-	-		FKC	30	yes	14 - 104, 32 - 184, 88 - 276	-	5.57125						epiphytic					CSEP0258	http://www.reading.ac.uk/bioinf/servlets/nFOLD/IntFOLDresults.jsp?time=13_34_10_600_2-9-2011_All_7a10nabesqtf80r9&md5=7a10nabesqtf80r9&targetname=CSEPs_bgh05917_mRNA_polypeptide	nFOLD4_1jl5a_sp3_TS1	0.5867	0.0714	Toxin,	P17778 (YOPM_YERPE) - Outer membrane protein yopM	CSEP0258	miawtvlsilalssscfakpasrkshtevfkcrdefismvqaqkavdigcrkmqfapptspfpasfseselfgltniglftwpvfpsdstssedyglnrvvfdsscqliglihlspngpepclhlmegedletaykleiynapwknlplygykfeneiylnnevedfvksnlekfhrgtykqsildnfpsevnekkasiwtclirrgptgieipknffnrrliinsvnqivgiarkawkgwrpfgelrslddayrtkifqqrkpemgndnwndvnfrgihlsgamlksnlqiackiitermiginsiegypswtnletisdqpvltwplrmpetffhedsnsnaaemkysssaeksdtlfyeeierphtkmnekfstvnlqlstgpskmiiplnlsnkf…	atgatagcatggacagtgttatctattctagctctttcttcgtcatgtttcgcgaaaccagcatctcggaaaagccatacagaagtgttcaaatgtagggacgaatttatttcaatggttcaagcgcaaaaggctgtggatataggctgcaggaaaatgcagttcgcaccacctaccagcccttttcctgcatctttcagtgaatcggaattatttggtctaaccaatattgggttatttacgtggcctgtatttccatctgacagtacctcatcagaggattacggtctaaatcgcgttgtctttgattccagttgccaacttatcggtcttattcatctcagtcctaatggacctgagccttgtctacatttgatggaaggtgaagatctagagact…
CSEP0259	bgh05925 mRNA polypeptide	3	21	380			RNA binding; ribonuclease activity	-		FIC	28	yes	9 - 84, 27 - 101, 130 - 223, 257 - 275, 338 - 354	-	-					6 dpi			ZBBFA0_002535.FASLength: 316 20-Oct-2006	1		CSEP0259	http://www.reading.ac.uk/bioinf/servlets/nFOLD/IntFOLDresults.jsp?time=13_34_11_770_2-9-2011_All_3hliaukr7e6qj8kp&md5=3hliaukr7e6qj8kp&targetname=CSEPs_bgh05925_mRNA_polypeptide	nFOLD4_1ojt_sp3_TS3	0.3216	0.0975	Oxidoreductase	Structure of dihydrolipoamide dehydrogenase	CSEP0259	mkglsplylvltsflvytisanvvesdficekdvvpkhrintaifnacssfsdlssrtkfpaefdpsttyfiqdailfswpvvihgdqyikghagkfrllldsscifygmiiinknepvkrcyqpveseysqdlssssgprkqpilrgyrcqneifdmssnektvkvatnrhkkhkdsqnktylhryeavdelfqssvylvpkesartenyrtedfpspyfvvinsqnkildmvyksnniwtrceklfenepepryssdivsnsigeinfpgvksykcgpykftrksinshmqlgcnvmlqydkslnspigqldtgsitfevgtfktlkkslklpeavfqsiekkrhriklsfffdkncnfygafwlhkrnfqkcdelsp*	atgaagggactctcgccactatacttggtcttaacaagctttctagtctacacaattagcgcaaatgttgtcgaatctgattttatttgtgagaaagacgttgtccccaaacacaggatcaatactgcaatttttaacgcctgttcatctttcagtgacctatcaagcaggactaaatttcctgccgaatttgatccttctaccacttattttatacaagatgctattttattctcctggcctgttgtaattcatggagatcaatatatcaaaggacatgctggaaagtttcgattgctcttggactctagctgtatattttacggaatgataattatcaacaaaaatgagcctgtcaaacgctgctatcaaccggtagaatccgaatactcacaagat…
CSEP0260	bgh06200 mRNA polypeptide	50	21	101			-	-		YIC	25		1 cysteine only	-	8.52954											CSEP0260	http://www.reading.ac.uk/bioinf/servlets/nFOLD/IntFOLDresults.jsp?time=13_34_12_963_2-9-2011_All_9nc6eir519bnu9na&md5=9nc6eir519bnu9na&targetname=CSEPs_bgh06200_mRNA_polypeptide	nFOLD4_1hfoa_sp3_TS4	0.0321	0.1987	Tautomerase	Migration inhibitory factor	CSEP0260	mkcttfasitailslfthafagrdyicdgkrlpyntiddnmtatlglvydsgngafqnpsrdktsgvifeyalgsdpskpifvpkffiareikayqviyhg*	atgaagtgcaccacctttgcatcgattacggcaatcttaagcttgtttacacacgcatttgctgggagggattatatttgtgatggaaaacgtcttccttataacacaatcgatgataatatgacagcaacccttggacttgtatatgattcgggaaatggggcttttcaaaatccatcgagggataagacgtccggtgtcatatttgaatatgcactcggttctgatcccagtaagccaatctttgtccccaaattcttcatagctcgtgaaattaaagcctaccaggtgatctatcacggataa
CSEP0261	bgh06230 mRNA polypeptide	3	21	346			-	-		YIC	28	yes	242 - 285, 301 - 319	-	7.45645		Conidia									CSEP0261	http://www.reading.ac.uk/bioinf/servlets/nFOLD/IntFOLDresults.jsp?time=13_34_14_139_2-9-2011_All_v1r40e7d4ph93kin&md5=v1r40e7d4ph93kin&targetname=CSEPs_bgh06230_mRNA_polypeptide	nFOLD4_2z2oa_sp3_TS3	0.5966	0.0706	Lyase	P17978 (VGB_STAAU) - Virginiamycin B lyase (antibiotics resistance	CSEP0261	mkfqstalgviisfyfytivatdgpgdyicdkdyllsdriseyvrgsckllkfadisskhpvtfdgsshfgisdatlfatpiridymkkytggrnsgknrividsmcnliglvyvtnqsykrcikildsigeswspygtisnpvpktygydcnskivileealqyyrnlkqqisnldkrkisrhidmitstelaeklldkhktphriavdkdlvfmgmmyrlgsewkrckhieyvdpepprsldptknsvgehifenvsaykcddvyisaitvnshmqaactsifedqrkistakrnyfvkfdlecnfldvyvrsnnnysrcqkdksslhptkqrptltclnlfph*	atgaagtttcagtcgactgcactcggtgtcataatcagcttttatttctacacgattgtggctacagatggacctggggactacatctgtgacaaagattacctgctatccgatcgtatatcagaatatgtgaggggctcttgcaagttattaaaattcgcagatatttcaagcaaacatccggttaccttcgacggctcttcccattttggcatatcggacgcaaccctttttgccacgccgatacggatagattacatgaaaaaatatacgggaggtagaaacagcggaaagaatcgaatcgtcatagactctatgtgcaaccttattggacttgtctatgtaactaaccaatcttacaaacgctgtattaagatcttggattctattggtgaatca…
CSEP0262	bgh06494 mRNA polypeptide	66	23	111			-	-		YNC	25	yes	22 - 84	-	359.98								BghEfc75	3		CSEP0262	http://www.reading.ac.uk/bioinf/servlets/nFOLD/IntFOLDresults.jsp?time=13_34_15_317_2-9-2011_All_37gk6qepgf42f70u&md5=37gk6qepgf42f70u&targetname=CSEPs_bgh06494_mRNA_polypeptide	nFOLD4_1yn4a_sp3_TS3	0.05069	0.1766	Unknown function	Q99S64 (Q99S64_STAAM) - Putative uncharacterized protein	CSEP0262	mkfitlasltavlcitfpgnvmgdyncngrhipisllqenvnsacasfaavnpnflntnpenkiythkflykvpetinevyiivfyfnkrkqityveatfqgitvsclris*	atgaagtttattactcttgcatcattgacagcagttttgtgcataacttttcctggaaatgttatgggagattacaattgtaatgggcgacacattccaatttccctactacaggaaaatgtcaattcagcctgtgcaagttttgctgcagtaaatccaaattttcttaatacaaaccccgaaaacaaaatttacactcataaattcttatataaagttccggaaaccataaatgaagtatatataatagtgttttatttcaataaaagaaagcaaataacatatgtggaagctaccttccaaggaataactgtgagttgtctcagaatctcatag
CSEP0263	bgh06515 mRNA polypeptide	4	21	140			-	-		FIC	35	no		-	48.9184											CSEP0263	http://www.reading.ac.uk/bioinf/servlets/nFOLD/IntFOLDresults.jsp?time=13_34_16_487_2-9-2011_All_0t1kafn8idmo2d6h&md5=0t1kafn8idmo2d6h&targetname=CSEPs_bgh06515_mRNA_polypeptide	nFOLD4_2l69a_sp3_TS5	0.1635	0.1252	De novo protein	NA	CSEP0263	mrisslfivfqgtsifmptfaayttshtdshekeficnnriigaeefskppqeritelmvdgrrvsltdkfnellhsaedsrvvmynngwgntntlqehilvidevgrvcammlkltvretmwgpasapivhlslcminv*	atgcgcatttcaagcctcttcattgtctttcaaggcacaagcatcttcatgccaacttttgctgcttacacgacaagccatacagattcccatgagaaagaatttatttgcaacaatcgcattattggggcagaggaattttcaaagccgccgcaggagcgaataacagagttaatggttgatggaaggcgcgtttctttaacggataaatttaacgaattattgcacagcgcggaagacagcagagttgttatgtataataacggttggggaaacaccaataccctacaagaacatatcctcgtaatcgatgaagttggtcgggtctgtgctatgatgctaaaacttacggttcgcgaaaccatgtggggtcccgcgtctgcgcctatagttcattta…
CSEP0264	bgh06532 mRNA polypeptide	21	23	118			-	-		WDC	25	yes	4 - 90	Seen in Hyphae or (haustoria + hyphae)	174.972				3 dpi			Epidermis	BghEfc12	29	Cleistothecia	CSEP0264	http://www.reading.ac.uk/bioinf/servlets/nFOLD/IntFOLDresults.jsp?time=13_34_17_647_2-9-2011_All_be4poe5gp2bc6558&md5=be4poe5gp2bc6558&targetname=CSEPs_bgh06532_mRNA_polypeptide	nFOLD4_1jeha2_sp3_TS8	0.1691	0.1238	Oxidoreductase	Dihydrolipoamide dehydrogenase	CSEP0264	mrpfqllpaitifisleilgvagywdcddyrvpdknvrdaavfafskekgsfhgypitvhgasalsrlgsirkfpvdcseenwqgehvnfyvltnrdrkfiqvvytfgdggncahvqd*	atgagaccattccaacttctgcctgctattacaatcttcattagtttggagatattaggggttgcaggttattgggattgtgatgattatagagttccagataaaaacgttcgagatgcagcagtatttgcctttagtaaagaaaaagggtcttttcatggttaccccataactgttcatggagcatctgcattgtctagattagggtcaatacgaaagtttccagtagactgttctgaagaaaactggcaaggagagcatgtaaacttctatgttttgacaaacagagacaggaaatttatccaagttgtttatacatttggagatggcggtaattgtgctcatgttcaggactag
CSEP0265	bgh06543 mRNA polypeptide	33	24	158			-	-		YQC	47	yes	59 - 104	-	-											CSEP0265	http://www.reading.ac.uk/bioinf/servlets/nFOLD/IntFOLDresults.jsp?time=12_20_20_446_29-9-2011_All_l8dfghdvusub34ta&md5=l8dfghdvusub34ta&targetname=CSEPs_CSEP0265_bgh06543	nFOLD4_1u1ha_sp3_TS2	0.2167	0.1136	Transferase	O50008 (METE_ARATH) - 5-methyltetrahydropteroyltriglutamate--homocysteine methyltransferase	CSEP0265	mksyifnffltivvaimfaatadarsvrhsglsiigrrgmmpehtgyqcastkynmydildtigiacpnpeannnfwysvqdcsfpktfpeakklglpkntlmapirgsffgkvysrsliksliwcpcymdilrsnwvtlhtieviptfraiifsyqy*	atgaagtcgtatattttcaacttttttcttaccatcgtagtagctataatgtttgctgctactgctgatgctcggtcagtccgccattctggactgtccattattggtagaagaggtatgatgccagagcacactggctatcaatgtgcatcaacaaagtacaatatgtatgacatcttggatactatcggaattgcttgtccaaatccagaggcgaacaacaacttttggtattctgttcaggactgcagctttccgaagacgtttcctgaagcgaagaagcttggtttacccaagaataccctgatggcaccaatacgagggtcatttttcggtaaggtttactctcgctctctcataaaatccttgatatggtgtccatgttatatggacatttta…
CSEP0266	bgh06578 mRNA polypeptide	64	21	109			-	-		WTC	24	yes	5 - 56, 63 - 85	Haustoria only	60.72						epiphytic		BghEfc84	2		CSEP0266	http://www.reading.ac.uk/bioinf/servlets/nFOLD/IntFOLDresults.jsp?time=13_34_18_817_2-9-2011_All_dkq813b4r5mb6cg1&md5=dkq813b4r5mb6cg1&targetname=CSEPs_bgh06578_mRNA_polypeptide	nFOLD4_1tuha_spk2_TS1	0.02679	0.2078	Unknown function	Hypothetical protein egc068	CSEP0266	mktfipklaiallslvvpaladgwtcagrnyegvnvraqarhwvgegnlkgsdfrasnrsklhffevgegliltesctgvrayctltgdiynlryldqdtnewnecdry*	atgaagacttttattccgaaactcgccattgcgctattaagccttgtagtcccagcactggcagatggctggacatgtgccggcagaaactacgaaggtgtcaatgtgagggcgcaagccagacattgggttggagagggaaacttaaaaggttccgattttagagccagtaacaggagcaaattacactttttcgaagtcggcgaaggacttatacttactgaatcatgtacaggggtccgcgcttactgcactttgaccggtgatatatacaatcttaggtatttagatcaagataccaatgaatggaatgagtgcgacagatattaa
CSEP0267	bgh06602 mRNA polypeptide	22	21	109			-	-		YKC	25	yes	6 - 84	-	11.7016											CSEP0267	http://www.reading.ac.uk/bioinf/servlets/nFOLD/IntFOLDresults.jsp?time=13_34_20_5_2-9-2011_All_a33l8s1aegc1ev13&md5=a33l8s1aegc1ev13&targetname=CSEPs_bgh06602_mRNA_polypeptide	nFOLD4_3osma_sp3_TS3	0.09517	0.1481	Lipid binding protein	P25389 (KCC4_YEAST) - Probable serine/threonine-protein kinase KCC4	CSEP0267	mrllplasfialmshlipvsavdnykcpskakftttriynlanliiagritegvkdvvtsslttssfifdrqtingvkyefmimvrnidraidvyemesgrtricelit*	atgaggcttctaccactggcttcattcattgcattaatgagccatctgattccggtgtctgccgtagacaattataaatgtccaagcaaagctaaatttacgacaaccagaatatacaatttagcgaacctgataatagctggtagaatcacagaaggtgtcaaggatgtcgttacgtcaagtctgacgacctcatccttcatctttgacagacagactatcaatggcgtcaagtacgaatttatgataatggtacgtaatattgatagagcaatagatgtatatgagatggagagtggacgtacaagaatctgtgaattgataacttag
CSEP0268	bgh06674 mRNA polypeptide	14	20	119			-	-		YQC	40	yes	22 - 40	-	-											CSEP0268	http://www.reading.ac.uk/bioinf/servlets/nFOLD/IntFOLDresults.jsp?time=13_34_21_171_2-9-2011_All_cpci6qcj34umuu40&md5=cpci6qcj34umuu40&targetname=CSEPs_bgh06674_mRNA_polypeptide	nFOLD4_1vyba_sp3_TS9	0.1445	0.1304	transferase	Endonuclease domain of human line1 orf2p	CSEP0268	mkflnfiiisislfwtlgltlpaheskvvrrnfgpdhkgyqcgkkkyimfdidvavknacrayshqrkpktfwsifrddsyprlfpeakklripskaqmwplpptglkvnsndfylhtd*	atgaaattcctcaactttatcatcatatcaatctccctcttttggacgctgggtttaactctaccagcgcacgagtcaaaggttgtaaggagaaattttggtccggatcacaaaggctatcagtgcggcaagaagaagtacatcatgtttgacattgacgttgcggtaaagaatgcctgtcgagcatactcccatcagagaaagccaaagaccttttggagcatttttagggatgattcgtatcctcggttgtttccagaagcaaagaaattgaggattccgagcaaggcgcagatgtggccacttccaccgacaggtctgaaagtgaactccaatgacttctatctccatacagattga
CSEP0269	bgh06709 mRNA polypeptide	10	21	161			-	-		FKC	35	no		Haustoria only	29.4406		Conidia				epiphytic	Epidermis	BghEfc25	15		CSEP0269	http://www.reading.ac.uk/bioinf/servlets/nFOLD/IntFOLDresults.jsp?time=13_34_22_348_2-9-2011_All_b0kgnfhi307dv02v&md5=b0kgnfhi307dv02v&targetname=CSEPs_bgh06709_mRNA_polypeptide	nFOLD4_2en9A_HHsearch_TS3	0.2024	0.1164	Transcription	c2h2 type zinc finger	CSEP0269	mryfnlaiilqsaalfvptladyksphinegeksfkcnkkiinasqyweeklladnlmrqrqkiivqaqgfydvfwsrretnlvlyddntasyffdhkltsiadvrksrkfefeirytlvidnfgrvcamfmneqvvgeagsslkpelkprytksfctins*	atgcgctatttcaacttggctatcatcctccaaagtgccgccttattcgtaccaacccttgctgactacaaatcccctcatataaatgagggggagaaaagtttcaaatgtaacaaaaaaattattaatgcaagtcaatactgggaggaaaaattgctcgcagataatctcatgcggcaaaggcaaaagataatagttcaagcgcaaggcttttacgacgtcttctggtcaagaagagaaacaaatttggtgttgtatgatgacaacactgcatcatacttttttgatcataagctcacgtcaatagcggacgtgcgtaaatctcgaaagtttgagtttgaaatccggtatactctcgtgattgataattttggccgagtttgtgccatgttcatgaat…
CSEP0270	bgh06727 mRNA polypeptide	2	20	412			-	-		FVC	37	no		-	2.78803											CSEP0270	http://www.reading.ac.uk/bioinf/servlets/nFOLD/IntFOLDresults.jsp?time=13_34_23_510_2-9-2011_All_t07mrbgrp3bsgril&md5=t07mrbgrp3bsgril&targetname=CSEPs_bgh06727_mRNA_polypeptide	nFOLD4_1dp4a_spk2_TS1	0.6646	0.0652	Hormone growth factor/lyase	P18910 (ANPRA_RAT) - Atrial natriuretic peptide receptor 1	CSEP0270	mwinfsvtlaiswlilqvkcddipysdmylpdgingfvcglefhsidhvrevakkgveaffykklplifpktfedtqlfnvksdillswpilssrnfynrtqgksrliintrgqiigivvislekpshkisynkckpvrrsleedneeqtllnerwglanptfgyncgskffpksivdkifarnssrfckkrlsgkhklsclekysgdefsgvdlywypmhqkltykcssgppgrfrvvfdisngefkgiidveernkkcvtvwdvssisskniyissstldldrfpdsywpescfghmlkskliwlylefalkdlmstfngsnpnlpignqklrhywllrpeetnkdsshhvfaidhdtqlntyklyhiktrnlninalkpclkfssddihrlqkhia…	atgtggattaatttcagcgttactcttgcaatatcttggttaatacttcaagtcaaatgtgatgacatcccatactcggatatgtaccttccggatggaatcaatggcttcgtatgtggtttagaatttcattctatcgatcatgtacgggaagtagcaaagaaaggtgtcgaggcatttttctataaaaaattgcctttaatatttccgaaaacattcgaagatacacaactatttaatgtgaaatcagatattcttctctcatggcctattttgtccagtaggaatttttataataggacccaagggaaatctcgcctcatcataaacactagaggtcaaatcataggcatagttgtgatatctctcgaaaagccatctcataaaattagttacaat…
CSEP0271	bgh06899 mRNA polypeptide	4	21	135			-	-		FDC	35	yes	16 - 45, 73 - 111	-	55.7152											CSEP0271	http://www.reading.ac.uk/bioinf/servlets/nFOLD/IntFOLDresults.jsp?time=13_34_24_678_2-9-2011_All_bl3j8joa1p329avi&md5=bl3j8joa1p329avi&targetname=CSEPs_bgh06899_mRNA_polypeptide	nFOLD4_2x3ga_sp3_TS2	0.148	0.1293	Viral protein	orf119 from sulfolobus islandicus	CSEP0271	mrltslvvilqsasffvtifatfttshineeakrfdcedrqflpeeykrieniginrfnksdyricafkdendayyrffeladsgqserldsgcpvhtyilvtdhydranavikrktiyegqrspkvtysiceir*	atgcgcctcaccagtctagtcgtcatcctgcaaagtgcaagcttcttcgtgacaatattcgctacctttactacgagccacataaatgaggaagcgaagaggtttgattgcgaagatcgccaattcttacctgaagaatacaaaagaattgaaaatattggaattaaccggttcaataaatcagattacagaatatgtgccttcaaagacgaaaatgatgcttactatagattttttgagctcgcagattctgggcaaagcgaacgattggacagcggttgccctgtccatacttacatactcgtcactgatcattatgatcgcgcgaatgccgtgataaagaggaagacaatttacgaaggccaaaggtccccaaaagtaacatactccatatgcgaa…
CSEP0272	bgh06951 mRNA polypeptide	50	21	111			-	-		YIC	25	yes	6 - 86	-	33.5001											CSEP0272	http://www.reading.ac.uk/bioinf/servlets/nFOLD/IntFOLDresults.jsp?time=13_34_25_847_2-9-2011_All_skrhbbb7fo0516fb&md5=skrhbbb7fo0516fb&targetname=CSEPs_bgh06951_mRNA_polypeptide	nFOLD4_1jf9a_spk2_TS5	0.05522	0.1726	Lyase	Selenocysteine lyase	CSEP0272	mkcttfasitailsllthafavknyicngervshetigrsvaigheitynsgnihfqnpsrdkpasskiehtfnsnphdrstikimfdsskniisviatiagiehichpev*	atgaagtgcacaacctttgcatcaattacggcaatcttaagcttgttgacacacgcatttgctgtgaagaattatatttgcaatggagaacgtgtttctcatgaaacaatcgggagaagtgtcgcaataggccatgaaattacatataattcgggaaatatccattttcagaatccatcgagagataagccggccagttccaaaattgaacataccttcaattcgaatccccatgatcgatcaacgataaaaattatgttcgacagctcgaaaaatataatttcagtgatagctaccattgcaggaatagaacatatatgccaccccgaggtttag
CSEP0273	bghP000012000002001		18	134			-	-				yes	13 - 31, 88 - 113	Haustoria only	195.979							Epidermis	ZBBFA0_000755.FASLength: 429 20-Oct-2006	1	Cleistothecia	CSEP0273	http://www.reading.ac.uk/bioinf/servlets/nFOLD/IntFOLDresults.jsp?time=13_39_21_845_2-9-2011_All_1lf98ckj351jh9vc&md5=1lf98ckj351jh9vc&targetname=CSEPs_bghP000012000002001	nFOLD4_3anwa_sp3_TS6	0.1266	0.1359	Replication	Q5JF31 (Q5JF31_PYRKO) - Putative uncharacterized protein	CSEP0273	mwslqylallvfvsraaanyqhwdidsavncqnniwtsnylkqvrlrycnhppspqslvdisrhpnsqlhsnrstniyflsiprpgpdgelgddvsnyymlvdadcnyysvvglnaryaqgfvlnsqtvpcrla*	atgtggtcgctgcagtacttggccctgttggtctttgtatcgagagctgccgctaattatcaacactgggacatcgattctgctgtaaactgtcaaaataatatctggacttcaaattacttgaaacaagtccgattgcgatattgcaaccacccaccaagcccacaaagcttagtagatatttccagacatccaaatagtcaacttcattctaatagaagtacaaacatctacttcctttcaattccacggccaggaccagacggtgaacttggggacgatgtcagcaactattacatgctcgttgacgcggattgtaactactacagcgtggtgggattgaatgcaagatatgcccaaggttttgtacttaatagccaaactgtaccatgtcgattg…
CSEP0274	bghP000024000001001		17	65			-	-					no cysteine	-	4.83742	Cogeme		20 hpi	3 dpi	6 dpi	epiphytic		CL609Contig1	2	Cleistothecia	CSEP0274	http://www.reading.ac.uk/bioinf/servlets/nFOLD/IntFOLDresults.jsp?time=13_39_23_24_2-9-2011_All_bvmba8dvk5rutpvm&md5=bvmba8dvk5rutpvm&targetname=CSEPs_bghP000024000001001	nFOLD4_3s93a_spk2_TS2	0.003297	0.3332	Transcription	Q8NAT2 (TDRD5_HUMAN) - Tudor domain-containing protein 5	CSEP0274	mqfniiafislvslalalpqnlntrevetsiasmtnsagevvpydstgvvtrnlpnervvtpvdr*	atgcaattcaatattatcgcatttatttctcttgtgtctttggctctagctctaccacagaatctaaacactcgagaagtagagacctcaatagcatccatgaccaactcagctggtgaggttgtgccttatgattccactggagttgtgacacgaaaccttccaaacgagagagtcgtaaccccagtagacagatag
CSEP0275	bghP000026000001001	67	23	144			-	-				yes	9 - 27, 85 - 112	Haustoria only	16.2592											CSEP0275	http://www.reading.ac.uk/bioinf/servlets/nFOLD/IntFOLDresults.jsp?time=11_5_31_994_29-9-2011_All_d3dvilslefai9drt&md5=d3dvilslefai9drt&targetname=CSEPs_CSEP0275_bghP000026000001001	nFOLD4_3s4ma_sp3_TS10	0.1438	0.1305	Unknown function	Q16595 (FRDA_HUMAN) - Frataxin, mitochondrial	CSEP0275	mlsrtkfvalasafsslfvvasawpinegatcqqdawdgdalisirdqncgwrgndytlwnpdnlpysrsasgsqsnefyirlprsrplesfyagemsnnyavfdrncnfakvvyldyslaisgtgvdqsvvedcergynparf*	atgttgtcacgaacgaagtttgtcgcacttgcttccgctttcagttctttgtttgtcgttgccagtgcttggccaattaacgaaggtgcaacatgtcagcaggatgcctgggacggtgatgctctgataagcatccgagatcagaattgtggatggagaggtaatgattacacattatggaatccagataatctcccatattccaggtcggcttcgggaagtcaatctaatgaattctacatacgccttccaagaagccgacccttggagtcattttatgcaggtgaaatgtcaaacaactacgcagtatttgaccgtaattgcaatttcgccaaagtagtgtacttggattactctctagcgatttccggaacgggagtggatcaatcggtagttgag…
CSEP0276	bghP000026000002001	67	23	144			-	-				yes	9 - 27, 85 - 112	-	27.3026											CSEP0276	http://www.reading.ac.uk/bioinf/servlets/nFOLD/IntFOLDresults.jsp?time=13_39_37_426_2-9-2011_All_0dkoqlhjl9io78ut&md5=0dkoqlhjl9io78ut&targetname=CSEPs_bghP000026000002001	nFOLD4_2y9wc_sp3_TS8	0.2127	0.1144	Oxidoreductase	polyphenol oxidase, tyrosinase	CSEP0276	mlsrtkfvalasalsslfvvasawpinegatcqqdawdgdalisirdkncgwrgndymlwnseslpysgsasgsqsnefyirlprsrpyeafyagemsnnyavfdlncnfakvvylnifqdisggdvspyivdncqrgyhptrf*	atgttgtcacgaacgaagtttgtcgcacttgcttccgctttgagttctttgtttgtcgttgccagtgcttggccaattaacgaaggtgcaacatgtcagcaggatgcctgggacggtgatgctctgataagcatccgagataagaattgtggatggagaggtaatgattacatgttatggaattcagagagtctcccatattccgggtcggcttcgggaagtcaatctaatgaattctacatacgccttccaagaagccgcccctatgaggcattttatgcaggtgaaatgtcaaacaactacgcagtatttgaccttaattgtaatttcgccaaagtagtatacttgaatatctttcaagatatttccggaggggatgtgagtccttatatagtcgat…
CSEP0277	bghP000032000001001		19	133		2e-14	-	-				yes	31 - 69, 72 - 79	-	0.405961										Cleistothecia	CSEP0277	http://www.reading.ac.uk/bioinf/servlets/nFOLD/IntFOLDresults.jsp?time=11_5_33_179_29-9-2011_All_deib8hng99jm9j6l&md5=deib8hng99jm9j6l&targetname=CSEPs_CSEP0277_bghP000032000001001	nFOLD4_2a61a_sp3_TS10	0.05564	0.1723	Transcription	Q9WZG9 (Q9WZG9_THEMA) - Transcriptional regulator, MarR family	CSEP0277	mldhrallvlilgfalalatpvpawgeyklntqyppwpsrpcadfgasacfdadgredllvsrgmvsragpsdaaatyngseadenvcrwcvtqarrcgypvravqamakqadaesadgwraratrelrkman*	atgctcgatcatcgcgctctccttgtgctgatactcggcttcgccttggctctggcgacgcccgtcccggcctggggagaatacaaactcaacacgcagtacccgccctggccatctcgaccctgtgccgactttggagcgagcgcctgctttgacgccgacggccgcgaggacctgcttgtctcgcggggaatggtgagtcgagctggcccaagtgacgccgccgcgacctacaacggaagtgaagctgacgagaatgtgtgcagatggtgtgtgacccaggcacggagatgtggctaccctgtccgagctgtgcaagcaatggcgaaacaagcggatgctgagagtgcagatggatggcgagcgagggcgacacgagagctccggaagatggccaac…
CSEP0278	bghP000059000001001		19	262			-	-				yes	91 - 153	-	0.517627						epiphytic				Cleistothecia	CSEP0278	http://www.reading.ac.uk/bioinf/servlets/nFOLD/IntFOLDresults.jsp?time=13_39_38_596_2-9-2011_All_jobdejnc3t5em31h&md5=jobdejnc3t5em31h&targetname=CSEPs_bghP000059000001001	nFOLD4_1lxa_sp3_TS8	0.5427	0.0751	Acyltransferase	Udp n-acetylglucosamine o-acyltransferase	CSEP0278	mflistlftilllwgcvfaeqwrqvwvlgkyegtiegskkfsvchlnnsikteanrkigrrindmanqlchfrswlyfssksyvnrkfgsynsfnaacrldkaapsgdcvltlqsgsssstrstrvgsevltrttmlvvagpgetstidtsttytsttisstadsstttscsstadvstsssstvinpssdkklpsfsqgstiifspnrtgiaitgsvfdsrpvrtsskdfpspttiskgdtiqnsistvgaliiflsiliq*	atgtttctaatatccacgctctttacaattttgctgctttggggttgcgttttcgcggaacaatggaggcaagtatgggtattaggaaaatatgagggtacaatcgagggctccaagaaattctctgtgtgtcatcttaacaattcaattaagacggaagctaacagaaagataggacggagaatcaacgacatggctaatcaattgtgtcacttccgttcctggctgtacttttcctcgaaatcttatgttaacagaaagttcggtagctataattcatttaatgctgcgtgtagacttgacaaagccgcaccatcgggcgactgcgttcttactctacagtctggttcaagctctagcacgaggtcaactcgagtaggttctgaggtcttaacccga…
CSEP0279	bghP000103000002001	7	16	125			-	-					No cysteine	-	-											CSEP0279	http://www.reading.ac.uk/bioinf/servlets/nFOLD/IntFOLDresults.jsp?time=13_38_58_385_2-9-2011_All_mukk6a6qkoh7brdu&md5=mukk6a6qkoh7brdu&targetname=CSEPs_bghP000103000002001	nFOLD4_2fv2a_spk2_TS7	0.0435	0.1838	Transcription	Q92600 (RCD1_HUMAN) - Cell differentiation protein RCD1 homolog	CSEP0279	mrfllafvfmviglmamptgpeidrrsnpktigtkimesldgirfednvdnlvnktrgsidnvvdkittiftepvekvaqsgrkistfsklfgpvigmfshssktkrflqqdsssyqidgkttft*	atgcgattcttattagcttttgtcttcatggtcattggcctcatggctatgccaaccggaccagaaattgaccgccgctcaaaccctaagactattggcacaaagattatggaaagcttggacggaatccgtttcgaagataacgttgataacttggttaataagacgaggggaagcattgataatgtcgtggataaaattacgaccatattcacggaaccagttgagaaagtagctcaatccggtcggaaaatttcaacattttcaaaactttttggtcctgttatcgggatgttctcgcatagcagtaaaaccaaaagatttctccagcaagactcttctagttatcaaattgatgggaaaaccacatttacttaa
CSEP0280	bghP000107000003001	7	16	125			-	-					No cysteine	-	-											CSEP0280	http://www.reading.ac.uk/bioinf/servlets/nFOLD/IntFOLDresults.jsp?time=13_38_59_555_2-9-2011_All_btccmc4dti92s5rq&md5=btccmc4dti92s5rq&targetname=CSEPs_bghP000107000003001	nFOLD4_1ew6a_sp3_TS2	0.1235	0.137	Oxidoreductase	Q9NAV8 (Q9NAV8_9ANNE) - Dehaloperoxidase A	CSEP0280	mrfllafalmviglmampigpdidrrsssktigtkimesldgirfednvdslvnktrgsidnvvdkittiftepvekvaqsgrkistfsklfgpvigmfshssktkrylqqdpsgnqldgettfp*	atgcgattcttattagcgtttgccctcatggtcattggactcatggctatgccaatcggaccagatattgaccgccgttcaagctctaagactattggaacaaaaattatggaaagcttggacggaatccgttttgaagataacgttgatagcttggtaaataagacgaggggaagcattgataatgtcgtggataaaattacgaccatattcacggaacccgttgagaaagtagctcaatccggtcggaaaatttcaacattttcaaaactttttggtcctgttatcggcatgttctcgcatagcagtaaaaccaaaagatatctccagcaagatccttctggtaatcagcttgatggggaaaccacttttccttaa
CSEP0281	bghP000122000001001	2	20	413			RNA binding; ribonuclease activity	-		FVC	37	yes	19 - 363, 115 - 135, 147 - 181, 240 - 275	-	-											CSEP0281	http://www.reading.ac.uk/bioinf/servlets/nFOLD/IntFOLDresults.jsp?time=13_39_59_789_2-9-2011_All_iljnc5i7hdm7ovj7&md5=iljnc5i7hdm7ovj7&targetname=CSEPs_bghP000122000001001	nFOLD4_1f8ra_spk2_TS1	0.6729	0.0645	Oxidoreductase	P81382 (OXLA_AGKRH) - L-amino-acid oxidase	CSEP0281	mwinfnvtlaiswlilqvngddipysdmylpdgingfvcdsefhsidhvrevakkgveaffytkraltfpkafedtqlfnvksdillswpimstrkfyhtsagksrliintrgqiigivvisfkrsahrisyekcipvrrsleedneeqtllnecwglanpsfgyscgskffpkslvdkmigpnstryyqerlsgkhkisclqkytgdefsgvdlywypmhqkpsykytsgptgrfrfvfdmsnsefkgiidvgegnkkcgtvwdvssislnniyissstlnldrfrdsywpescfghklkakiiwlylefalknwmstlngshpnlpvenqnfkdfvllrseetynestyhvfaidhntqlntynlyliktrnfnmdvlkpclqfssndihllqkhie…	atgtggattaatttcaacgttactcttgcaatatcttggttaatacttcaagtcaatggtgatgacatcccatactcggatatgtaccttccggatggaatcaatggcttcgtatgtgattcagaatttcattctatcgatcatgtacgggaagtagccaagaaaggtgtcgaggcgtttttctatacaaaaagggctttaacatttccgaaagcattcgaagatacacaactatttaatgtgaaatcagatattcttctttcatggcctatcatgtcgactaggaaattttatcatacgagcgcagggaaatctcgcctcatcataaacactagaggtcaaatcatcggcatagttgtgatatccttcaaaagatcagctcatagaattagttatgag…
CSEP0282	bghP000280000001001	53	17	255			-	-				yes	38 - 54, 92 - 119	-	3.61582											CSEP0282	http://www.reading.ac.uk/bioinf/servlets/nFOLD/IntFOLDresults.jsp?time=13_39_19_506_2-9-2011_All_9k46vgsg1072usab&md5=9k46vgsg1072usab&targetname=CSEPs_bghP000280000001001	nFOLD4_1nrwa_sp3_TS2	0.3655	0.0921	Hydrolase	Uncharacterized phosphatase ywpJ	CSEP0282	mhchflvitslldlgigvtfqfdiikpyeegrtdhyiryegppywametpqdvacvkltniskynmiykfcsdikthlsyiekhfegptyrkkeniedtieearlykecskqidkqnvgitvlnvsairknrippctvkmiikdisyrraraygsygihshkfsakvslnwdlfipfheildrkdplmtvevlgertylvhvagflklitpkslnrrykitpalgnppeneiyeflmksnhpriippvevdvtrq*	atgcactgtcacttcctggtgattacctcgctcttggacttaggaataggagtgacatttcaatttgacatcatcaaaccatatgaagagggcagaactgaccattacatccgctatgagggaccaccgtactgggcaatggagactccacaagacgtagcatgtgtgaagttaacgaacatttcgaagtataatatgatttacaagttttgctcggacataaagacgcatctttcatacatcgaaaaacactttgaaggtcctacctatcgcaaaaaggaaaatattgaagatacaatagaggaggcccgattgtataaggaatgttccaagcagattgataagcaaaatgttggaataaccgtactaaatgtgtctgcaatcaggaaaaacagaata…
CSEP0283	bghP000281000002001	53	17	263			-	-				no		-	0.24631											CSEP0283	http://www.reading.ac.uk/bioinf/servlets/nFOLD/IntFOLDresults.jsp?time=13_40_20_937_2-9-2011_All_506liq6tn6sgeu42&md5=506liq6tn6sgeu42&targetname=CSEPs_bghP000281000002001	nFOLD4_3nura_sp3_TS3	0.3673	0.0919	Hydrolase	amidohydrolase	CSEP0283	mhcqfliisslwifgrgdtyqfdiikpfevgsinhylrfegspkrsyqvpegvtgeelrktsknhiihkfcgerkedllflenhfnvnshrkndrridptdedpfykechkkldqyniantpikisdiqdrklspctvkilmqdishrhakangpfkkfshqssakialqwdrlipfhklldqkdplmtmkrrgqlthlvyiagflklvahippkegytitralgnipeneiyeflensskhrimsphkvrvqgnqdyhrnrg*	atgcactgccaattcttgataatctcttcgctctggatattcggaaggggagatacttatcaatttgacatcatcaaaccatttgaagtaggcagtatcaatcattatctccgttttgaggggtcgccgaaaaggtcatatcaggttccagaaggcgttacaggcgaggaattgcggaaaacatccaagaatcatattattcataaattttgcggcgagagaaaggaggatctcttattcctcgagaatcactttaatgtaaattctcatcgcaaaaatgacaggagaatagaccctacagacgaagatccattttacaaggagtgtcacaagaaacttgaccaatacaatatcgccaacacccctatcaagatttctgatattcaggacaggaaactc…
CSEP0284	bghP000281000003001	53	19	286			-	-				yes	52 - 90, 117 - 254	-	15.1209											CSEP0284	http://www.reading.ac.uk/bioinf/servlets/nFOLD/IntFOLDresults.jsp?time=13_40_24_498_2-9-2011_All_0o6fcoja0nv7epr9&md5=0o6fcoja0nv7epr9&targetname=CSEPs_bghP000281000003001	nFOLD4_1i60a_spk2_TS1	0.3327	0.0961	P42419 (IOLI_BACSU) - Inosose isomerase		CSEP0284	mhcqflvispllifgkgdsyrfhiikpfeagstnhylryegtpttpyqipegvagkelhkkskdhlmykfcgerketllslenhfeanihrksdvvidsadedpayqecskeinaqlvgitlinmsaisknrlppctikmlirdisyrrakaygpykkyshqasakialqwdefipygelldkkdpvmtktirgklthlvyiagflklvtqlpgkkgykitpalgdlpgneiykflensewsqtktdgveenetvtsprremvsrwnilalaceqhskfgasynev*	atgcactgccaattcttggtgatttctccactcctgatattcggaaagggagattcgtatcgatttcacatcatcaaaccctttgaggcaggcagtaccaaccattacctccgctatgaggggacgcccacaactccgtatcagattccagaaggcgtcgcgggcaaggaactgcataaaaaatccaaagatcaccttatgtacaagttttgtggcgaaagaaaggagactcttctgtccctcgagaatcactttgaagccaatattcatcgtaagagtgacgtggtaatagactccgcagatgaagatccagcttaccaggaatgctccaaggaaatcaatgcacaacttgtgggaataactcttataaatatgtcggcgataagtaaaaatagacta…
CSEP0285	bghP000389000001001	45	20	99			-	-		FNC	23	yes	55 - 73	Haustoria only	316.535						epiphytic					CSEP0285	http://www.reading.ac.uk/bioinf/servlets/nFOLD/IntFOLDresults.jsp?time=9_32_40_807_14-10-2011_All_l188cem6i8c0sm8k&md5=l188cem6i8c0sm8k&targetname=CSEPs_CSEP0285	nFOLD4_3sola_sp3_TS7	0.02438	0.2127	Protein Transport	Q7BSV3 (Q7BSV3_ECO57) - Type II secretion pathway related protein	CSEP0285	MKNFLHLAIALMSVVMPALAVKFNCSGFMIDKAVVEGEMNKRIRQGNLSRSTLGGESTTFYNYFDITTSGLTSSCYYFRLSLLYWHRFALTRCAGMGRK*	ATGAAAAATTTTCTTCATCTCGCTATTGCGCTCATGAGCGTTGTGATGCCAGCACTTGCTGTGAAATTTAACTGTTCCGGGTTCATGATTGATAAGGCTGTTGTGGAGGGAGAAATGAATAAACGGATCAGACAAGGCAATTTATCGAGATCCACACTTGGAGGTGAATCGACTACTTTTTACAATTACTTCGATATCACTACCAGTGGTCTAACTTCCAGTTGTTACTACTTCAGGTTATCGCTGCTTTATTGGCACCGATTTGCCCTCACCCGATGTGCGGGTATGGGTCGGAAAtaa
CSEP0286	bghP000416000001001	7	16	134			-	-					No cysteine	-	3.26156											CSEP0286	http://www.reading.ac.uk/bioinf/servlets/nFOLD/IntFOLDresults.jsp?time=11_5_35_603_29-9-2011_All_qddp4ve1t9dcb5t9&md5=qddp4ve1t9dcb5t9&targetname=CSEPs_CSEP0286_bghP000416000001001	nFOLD4_1cuna2_sp3_TS3	0.04282	0.1846	Structural protein	P07751 (SPTA2_CHICK) - Spectrin alpha chain, brain	CSEP0286	mqflillvfmvtgliampigpyivsrtnnqttgkgilekinginfhkkgdalesdmgetiesitdlistmsttpigkqtesapkisalaknlthvmsdilpvnvpfeslrkrkskfpskmlgirstnaigirsl*	atgcagttcttgatccttctcgttttcatggtcactggacttattgctatgcctatagggccttatattgttagccgaacaaacaaccaaaccactggcaaaggaattttggaaaagattaacggaataaatttccataaaaagggtgatgctttggaaagcgatatgggtgaaactatagaaagtattacggaccttatttcaacaatgtctacaactcccatcgggaagcagactgaatccgctccaaaaatatctgcattagctaaaaatttgactcatgttatgagcgacatcttgcccgtcaatgtcccatttgaatcgcttcgaaagcggaaatctaaattcccctccaaaatgctggggatccgctccactaacgccattggaatccgcagc…
CSEP0287	bghP000417000001001	9	17	189			-	-					No cysteine	-	-											CSEP0287	http://www.reading.ac.uk/bioinf/servlets/nFOLD/IntFOLDresults.jsp?time=13_38_54_875_2-9-2011_All_kk5uicluka5to6ok&md5=kk5uicluka5to6ok&targetname=CSEPs_bghP000417000001001	nFOLD4_3s7ba_spk2_TS3	0.2046	0.116	Transferase	N-lysine methyltransferase smyd2.	CSEP0287	mqisviflsllateimasptrlfatrsvnhhmtfhktwkkpekfnsessidsfekvvkessftknaagikdayqalridktvdtdsktsieeqigllpylsasaknlasnmnentlhgrhtnrffrqnpsdygndgqysfpypnrkstshqnqilrgddgfnhshrsrqsfrernrwpwgnawtsllng*	atgcaaatatcagtcatatttctcagtctgctagcaactgaaatcatggcctcgcctacaaggctatttgctactagatcagtaaatcatcacatgacttttcataaaacgtggaagaagccagagaaattcaattcggaaagcagtatcgatagctttgaaaaggttgtgaaagaaagctcttttaccaagaatgctgccggtatcaaagatgcttatcaagctctgcgtattgataaaacagtagatacggatagtaagacttcgattgaagagcagattggattacttccatacctttcagcttcggcaaaaaatttggcttcaaacatgaacgaaaatacattacatggcaggcacaccaatcgttttttccgtcaaaatccttcagactatgga…
CSEP0288	bghP000425000003001	68	17	144			-	-					1 cysteine only	-	-											CSEP0288	http://www.reading.ac.uk/bioinf/servlets/nFOLD/IntFOLDresults.jsp?time=13_38_56_34_2-9-2011_All_dhfslvl585fiitg0&md5=dhfslvl585fiitg0&targetname=CSEPs_bghP000425000003001	nFOLD4_1s3za_sp3_TS10	0.1188	0.1386	Transferase	Aminoglycoside 6'-N-acetyltransferase	CSEP0288	mhisfifltmmvsglmampsrlhdprptnkhttsdrisqilekfhsdnnisvldkeingtrvseqsivnkgegnvlqletianqqlvmqgrrlpsgklasltpslqqglarkatarfcwkisrpgddefelalarksfgnlagt*	atgcacatctcattcatattcctcaccatgatggtatcaggacttatggccatgccgtcaagattacacgatcctcgccccacaaacaagcacacaacgagcgataggatctcacaaatcctcgagaaattccattccgacaataacatcagcgtcttggacaaggaaattaatggtactcgggtctcggagcagtccattgtgaacaaaggcgagggtaatgtccttcagctcgagactattgccaatcagcagctcgtcatgcaaggtaggcgactgccatctggaaaattagcttcactaacaccctctcttcagcaaggattggctcgcaaagcaacggcacgattttgctggaaaatctcgcgccctggagacgacgagttcgagttggcatta…
CSEP0289	bghP000452000001001	9	17	175			-	-					No cysteine	-	27.3896											CSEP0289	http://www.reading.ac.uk/bioinf/servlets/nFOLD/IntFOLDresults.jsp?time=11_5_36_814_29-9-2011_All_vo5qnei49gck37hm&md5=vo5qnei49gck37hm&targetname=CSEPs_CSEP0289_bghP000452000001001	nFOLD4_1jvpp_sp3_TS8	0.1364	0.1328	Transferase	P24941 (CDK2_HUMAN) - Cyclin-dependent kinase 2	CSEP0289	mqisilfltlfmtglmampiringigilshrnigkenlkaienqnsvnnqiantresnrflgeenaddvnslsmmngnfpvtrsggylsalpvnptrvmggvapprkhakralyqapsgfqldgkhrfpyynqrsirrvnglvndhkilstnrrlrrpsvhrkphllnkeksssp*	atgcagatatcaatcctattcctcactttattcatgacggggctcatggcaatgcccataaggataaacggcattggcatattatctcatcgcaacatcggcaaggaaaatttgaaagcaatagagaatcaaaattctgtaaataatcagattgccaatactagggaaagcaaccggttccttggagaggaaaatgccgatgatgttaatagcttgagtatgatgaacggcaattttcccgtcacaaggtcaggcggatacctctcggcattacccgtcaatccaactcgagtcatgggcggggtagcaccaccaaggaagcacgctaagagggcgctctatcaagccccttccggctttcaacttgatgggaaacatagatttccgtactacaatcaa…
CSEP0290	bghP000456000001001	9	17	190			-	-					No cysteine	-	21.5184											CSEP0290	http://www.reading.ac.uk/bioinf/servlets/nFOLD/IntFOLDresults.jsp?time=11_5_38_136_29-9-2011_All_tp8s7ucba76c2gik&md5=tp8s7ucba76c2gik&targetname=CSEPs_CSEP0290_bghP000456000001001	nFOLD4_3rp9a_sp3_TS2	0.1558	0.1272	Transferase	B6KP12 (B6KP12_TOXGO) - Mitogen-activated protein kinase, putative	CSEP0290	mqifilflalfmtglmavpisihgigslshrnigdvnpniienpnsvnnvkifgngvdrtdlmqqiastkesnrflgennadvgtslsltndnfpvtrsggylsaltynptrvmggvapprkhakralyqspsgfqldgkhrfpyynqrsirrvnglvndhkilstnrrlrrpsvqrkplllnkeksssp*	atgcagatattcattctattccttgccttattcatgacggggctcatggcagtgcccataagtatacatggcattggcagtttgtctcatcgcaatatcggcgacgtaaatccgaatataatagagaatccaaattcggtaaataatgtcaagatctttgggaatggtgttgacagaactgatttgatgcagcagattgccagtactaaggaaagcaaccggttccttggagagaataatgccgatgttggaactagcttgagtttgacgaatgacaactttcccgtcacaaggtcaggcggatacctctcggcattaacttacaatccaactcgagtcatgggcggggtagcaccaccgaggaagcacgctaagagggcactctatcaatccccttcc…
CSEP0291	bghP000457000001001	9	17	190			-	-					No cysteine	-	8.69586											CSEP0291	http://www.reading.ac.uk/bioinf/servlets/nFOLD/IntFOLDresults.jsp?time=11_5_39_315_29-9-2011_All_gskr31ebnd3129tr&md5=gskr31ebnd3129tr&targetname=CSEPs_CSEP0291_bghP000457000001001	nFOLD4_1khta_sp3_TS2	0.1852	0.12	Signalling protein/transferase	P43411 (KADA_METVO) - Adenylate kinase	CSEP0291	mqisilflalfmtglmavpisihgigslshrnigdvnpkiienpnsvnnvkifgdgvdrtdlmqqiastkesnrflgenndddrtslsmmnsnfpvtksggylsalpynptrvntwvepprkyakralhqspsgfqldgkhrfpyynqrsirrvnrlvndhkilstnrrlrrpsvhrkphllnkeksssp*	atgcagatatccattctattccttgccttattcatgacggggctcatggcagtgcccataagtatacatggcattggcagtttgtctcatcgcaacatcggcgacgtaaatccgaaaataatagagaatccaaattcggtaaataatgtcaagatctttggggatggtgttgacagaactgatttgatgcagcagattgccagtactaaggaaagcaaccggttccttggagagaataatgacgatgatagaactagcctgagtatgatgaacagcaactttcccgtcacaaagtcaggcggatacctctcggcattaccttacaatccaactcgagtcaatacctgggtagaaccaccgaggaagtacgctaagagggcacttcatcaatccccttcg…
CSEP0292	bghP000458000002001	9	17	190			-	-					No cysteine	-	7.56994											CSEP0292	http://www.reading.ac.uk/bioinf/servlets/nFOLD/IntFOLDresults.jsp?time=11_5_40_501_29-9-2011_All_ck8c2gl7i30fnv12&md5=ck8c2gl7i30fnv12&targetname=CSEPs_CSEP0292_bghP000458000002001	nFOLD4_3qwva_spk2_TS5	0.06817	0.163	Transferase	Q8R5A0 (SMYD2_MOUSE) - N-lysine methyltransferase SMYD2	CSEP0292	mqifilflalfmtglmavpisihgigslshrnigdvnpkiienpnsvnnvkifgdgvdrtdlmqqisntresnrflgenndddrtslsmmnsnfpvtksggylsalpynptrvntwvepprkyakralhqspsgfqldgkhrfpyynqrsirrvnglvndhkilstnrrlrrpsvhrkplllnkeksssp*	atgcagatattcattctattccttgccttattcatgacggggctcatggcagtgcccataagtatacatggcattggcagtttgtctcatcgcaacatcggcgacgtaaatccgaaaataatagagaatccaaattcggtaaataatgtcaagatctttggggatggtgttgacagaactgatttgatgcagcagatttccaatactagggaaagcaaccggttccttggagagaataatgacgatgatagaactagcctgagtatgatgaacagcaactttcccgtcacaaagtcaggcggatacctctcggcattaccttacaatccaactcgagtcaatacctgggtagaaccaccgaggaagtacgctaagagggcacttcatcaatccccttcg…
CSEP0293	bghP000464000001001		24	340			-	-		YKC	30	yes	8 - 48, 37 - 104, 133 - 141, 155 - 162, 207 - 264	-	6.43036											CSEP0293	http://www.reading.ac.uk/bioinf/servlets/nFOLD/IntFOLDresults.jsp?time=13_39_8_947_2-9-2011_All_f8e9lu3od56lrhso&md5=f8e9lu3od56lrhso&targetname=CSEPs_bghP000464000001001	nFOLD4_1jr3a_spk2_TS5	0.4724	0.0812	Transferase P06710 (DPO3X_ECOLI) - DNA polymerase III subunit tau		CSEP0293	mrflsrsqvnsilvlatpimlavaesgrgykcektffkpeeindvaktmkalmksnpdvpcserksrnlpecvrnwpkpgsgirhsfpikkhsrsvgyhdagpyrvltdlsgevstllivnqgtwkdctpapiyasndeisyeidsdndyeggmescmrrfqkncgfikenrvklrkncgkiinncgiiednygqvvnnygiirknhegneasgkvleaasvtnvdntetcqqatqkiysqatiavarvaqkflykiranlevntklvreevpvvtrdilelareiqcktsealesirgsimksalkeilkapevilgpagellrksranlkadpktnrn*	atgcgttttctcagtcgatctcaggtcaattctatccttgttttggcaactcctataatgcttgcagtagcagagagtggaaggggctacaagtgtgagaaaacttttttcaaaccagaggaaatcaacgacgtggctaaaaccatgaaggcattgatgaaatcgaatccggatgttccatgttctgaaagaaaaagccgaaatctccccgaatgcgtcaggaattggcctaaaccaggttctgggataaggcactcattcccgatcaaaaaacactccagatcagttggatatcatgacgcaggtccttatcgtgttttgactgatttaagcggtgaagtctctacgttgttaattgttaatcaaggaacatggaaagactgtactcccgccccaata…
CSEP0294	bghP000481000001001	9	17	153			-	-					1 cysteine only	-	-											CSEP0294	http://www.reading.ac.uk/bioinf/servlets/nFOLD/IntFOLDresults.jsp?time=13_38_53_715_2-9-2011_All_luvocf1ulegk1dai&md5=luvocf1ulegk1dai&targetname=CSEPs_bghP000481000001001	nFOLD4_3eyea_sp3_TS9	0.2826	0.1028	Transferase	Q8XAB8 (Q8XAB8_ECO57) - Galactosamine-specific PTS system enzyme IIB component	CSEP0294	mqisiffltlmivgmiamplkkhgvispnnrimgdsnfktidkmtsvnnikifesdidssnfmwqisqlkedkvflngknaviknklpttnriltvtksteslselpvipiavaselespvkhakralhqtpsgfrldgrrsypyynqksict*	atgcagatttcaatcttctttctcacgctaatgattgttgggatgatagccatgcctctcaaaaaacatggcgttatatcaccaaataatcgcatcatgggcgattcaaatttcaaaacaattgacaaaatgacttctgtaaataacatcaagatctttgagagtgatattgacagttctaatttcatgtggcagatcagtcaattgaaagaagataaagtctttttgaacggaaaaaacgcagtaattaagaataaactgccgacgacaaacaggattttgacagtcacaaaatcaacggagtctctctcagaactaccggtgattcctattgctgtcgcgagcgagttagaaagcccggtaaagcatgcgaagagagctctccatcaaactccttca…
CSEP0295	bghP000556000001001	14	23	112			-	-		YQC	44	yes	23 - 41	-	-											CSEP0295	http://www.reading.ac.uk/bioinf/servlets/nFOLD/IntFOLDresults.jsp?time=13_40_36_236_2-9-2011_All_d6slgn8sui1av2j6&md5=d6slgn8sui1av2j6&targetname=CSEPs_bghP000556000001001	nFOLD4_3qwva_spk2_TS5	0.06817	0.163	Transferase	histone lysine methyltransferase smyd2	CSEP0295	mrfyiyhliyitfflstmnlarsvnkphfkildrrghfskntgyqcgskkykmvdvdsavrdacvafpkkkrtkslwtfiqqktrpiyfpeaqkfgfprdsqmapmtlsflg*	atgagattctatatctaccatttaatttatattaccttttttctttcgaccatgaacctagctagatcagtcaacaaacctcatttcaaaattctcgacaggagaggccatttctcaaaaaacactggctatcaatgcggttcaaaaaagtataaaatggtcgacgtcgactctgccgtaagagatgcttgtgtagcatttccaaaaaaaaagcgaacgaagagtctctggacattcattcaacaaaaaactcgtcctatttattttcccgaagctcagaagtttggctttccacgtgattcacaaatggcaccaatgactttatcatttcttggttag
CSEP0296	bghP000602000001001	52	26	185			-	-		YQC	47	yes	41 - 103	-	-											CSEP0296	http://www.reading.ac.uk/bioinf/servlets/nFOLD/IntFOLDresults.jsp?time=11_5_41_684_29-9-2011_All_df9qkdhqlv3pq1t8&md5=df9qkdhqlv3pq1t8&targetname=CSEPs_CSEP0296_bghP000602000001001	nFOLD4_1nf4a_spk2_TS2	0.1579	0.1267	Iron storage/electron transport	Q93PP9 (BFR_DESDA) - Bacterioferritin	CSEP0296	mrsyahaytlyallfltlicssfarsapsssifgfnkrdckpnhvgyqclsskvnirdikstmksacdklkqrnnkkgfvlffinlykpsvsskpfpetekfgfpkdaqmdavresvlcelfhsllsvcfssprslldklkvvdfsifpiisnisvltdiqrmhgiiyysrwnsstnltaishak*	atgagatcttacgcccacgcctacacgctttatgccttattatttttaacattaatatgcagcagctttgctaggtcagctcccagctctagtattttcggcttcaataaacgagattgcaagccgaatcatgtcggttatcagtgtctttcgtcgaaggttaatatcagggatataaaatcgaccatgaaaagcgcttgtgataaactcaagcaacggaacaacaaaaagggcttcgtgttgttctttataaacctgtacaagccgtccgtttcttccaagcctttcccagagacagagaaatttgggttcccaaaagatgcccaaatggatgccgtgcgtgaatctgttctttgtgagttattccattctttgctatctgtatgcttttcgagtcca…
CSEP0297	bghP000653000001001		19	116			-	-		YTC	24	no		-	7.73921											CSEP0297	http://www.reading.ac.uk/bioinf/servlets/nFOLD/IntFOLDresults.jsp?time=9_32_42_6_14-10-2011_All_unp3t3rt0g5i7dk5&md5=unp3t3rt0g5i7dk5&targetname=CSEPs_CSEP0297	nFOLD4_3h4oa_sp3_TS7	0.1429	0.1308	Oxidoreductase	Nitroreductase family protein	CSEP0297	MHLRYLLAVFAFLLDSAIAEKYGYTCRPDTDQRITFENKKLLKILTKSCNNIKSATSTELIKNAELNKSPAYLYQVKKFGYPEDSIVVRVPGPSKIRFLSILPQVIQIYSLIFLYC	ATGCATCTCCGTTATCTTCTCGCCGTTTTTGCCTTCCTACTAGACTCTGCTATAGCTGAAAAATATGGTTATACGTGTCGTCCTGATACTGACCAACGTATTACTTTCGAGAATAAGAAACTCTTGAAAATTTTAACGAAATCTTGCAACAATATAAAGAGCGCAACAAGCACAGAATTGATTAAAAATGCTGAATTAAATAAAAGTCCTGCCTACCTTTATCAAGTTAAAAAGTTCGGATATCCCGAAGATTCAATAGTGGTGAGGGTACCAGGCCCAAGTAAGATACGATTTCTCTCAATATTACCCCAAGTTATCCAAATTTACTCCCTCATCTTCTTATACTGTTAG
CSEP0298	bghP000673000001001	1	15	328			-	-		YDC	306	yes	98 - 126, 202 - 293	-	8.23632											CSEP0298	http://www.reading.ac.uk/bioinf/servlets/nFOLD/IntFOLDresults.jsp?time=13_40_25_668_2-9-2011_All_rqlt4cgqncvfas84&md5=rqlt4cgqncvfas84&targetname=CSEPs_bghP000673000001001	nFOLD4_1vjoa_spk2_TS7	0.2575	0.1066	Transferase	alanine--glyoxylate aminotransferase	CSEP0298	mvfiyalllipssvskipgrvvfsntlpinnfqrtihndiyklsnpefpkpgdgsgifmtmddsrtpgthhavysavnmpyadmmarimggaspltdeqvinldkdpdaaqecyqylqnsaqevgtvvplsllnvvnsnkctvrsiatlafedkvkvegkhnyfapylstssikidadyiieledlvlpeqstiyqgsrtprafvwyqgrphllfgcienkrawfitttikgrreyrsldeaislvndrygkkqsllkkselgteldlkrfskinpdvdpstqgrvsivkslkppekmpgvlvdwydclsykspspklfnwgarskls*	atggtcttcatctacgccctgctcttgataccgagttccgtttctaaaattccgggccgtgttgtcttcagcaacacacttccgataaataatttccagagaacaattcacaatgatatctataaactttccaatcccgaattcccaaaacctggagatggctctggcattttcatgactatggatgattcacgtactccaggaacccatcacgcagtctacagcgctgtaaatatgccatacgctgatatgatggccagaattatgggtggagcatcacccctgacagatgaacaagtcattaatcttgacaaagatcctgatgcagctcaagagtgctaccaatatcttcaaaattcagcgcaggaagttggcacagtagtgccactaagtttgttg…
CSEP0299	bghP0006734	2	20	412			RNA binding; ribonuclease activity	Ribonuclease T1	0.4569	FVC	37	yes	275 - 363	-	-											CSEP0299	http://www.reading.ac.uk/bioinf/servlets/nFOLD/IntFOLDresults.jsp?time=13_39_14_817_2-9-2011_All_sbi1ba6bbk1a22js&md5=sbi1ba6bbk1a22js&targetname=CSEPs_bghP0006734	nFOLD4_multi_HHsearch_TS11rtuA1rdsA	0.4569	0.0827	Hydrolase	P00651 (RNT1_ASPOR) - Guanyl-specific ribonuclease T1	CSEP0299	mwiifsvtfaiswlilqvkcddipasdmylpdgtngfvcdldfysidhvrevakigveaffyrkrvekypkafedtqlfnvksdillswpimssglfytrvpgksrliintrgqimgivmisfekpahkisynkcipvrrsleenneeqtllnecwglatptfgyncglkffpksildkiigpdatkyfkkrlsrkykisclikytgdefsgvdlywfhlhhklsdnclagppsrfrvvfdlsnnefkgiidvedgnkkcvtvwdvssissnniyissstlnldkvgdshwpescfghklkakiiwlylefalkywmstldgsnpnlpptkqrfirswffrpeetnkdssnhvfaivfntkhnnyklylmktrnvkvdvpnpclefstddidslkkhig…	atgtggattattttcagcgttacttttgcaatatcttggttaatacttcaagtcaaatgtgatgacatcccagcctcggatatgtaccttccggatggaaccaatggcttcgtatgtgatttagatttttattctatcgatcatgtacgggaagtagccaagataggtgtcgaggcgtttttctatagaaaaagagttgaaaaatatccgaaagcattcgaagatacacaactatttaatgtgaaatcagatatccttctctcatggcctattatgtccagtggattattttatactagggtcccagggaaatctcgcctcattataaacactagaggccaaatcatgggcatagttatgatatcctttgaaaagccagctcataaaattagttacaat…
CSEP0300	bghP0006766	2	20	412			RNA binding; ribonuclease activity	Ribonuclease U2	0.6184	FAC	37	no		-	-					6 dpi						CSEP0300	http://www.reading.ac.uk/bioinf/servlets/nFOLD/IntFOLDresults.jsp?time=13_39_12_477_2-9-2011_All_okrr42m0e4dn48gr&md5=okrr42m0e4dn48gr&targetname=CSEPs_bghP0006766	nFOLD4_1rtuA_HHsearch_TS2	0.6184	0.0688	Hydrolase	P00654 (RNU2_USTSP) - Ribonuclease U2	CSEP0300	mwinfsvtlvisclilqvkcddipdsdmylpdgtngfacgfefhsidhvrevaknvvkaffsktmfgkfpttfedtqlfnvksdillswpimssglffkrtpgksrliintkgqimgivlitskrlahkisynkcipvrrsleenneeqtmlnecwglanptfgyncgmkffpkptldkipgpdsiryyqqrlsgqhklpslqkytgdefsgvdlywypfqqgtsekaisgppgkyravfdmsnsefkgiinlkernekcitvwdvssispnniyissstlnldrvrdniwpqtcfghklkskivwlylelalknrmstlnesnpnlpiedqalkdvllfrpeeshkdstynvfaiyhdpnsnafnlylvrprnvelrsfkpclqfprhdiqrlqkyig…	atgtggattaatttcagcgttactcttgtaatatcttgtttaatacttcaagtcaaatgtgatgacatcccagactcggatatgtaccttccggatggaaccaatggcttcgcatgtggttttgaatttcattctatcgatcatgtacgggaagtagccaagaacgttgtcaaggcatttttctcaaaaacaatgtttggaaaatttccgacaacattcgaagatacacaactatttaatgtgaaatcagacatccttctctcatggcctattatgtccagtggattattttttaaaaggaccccagggaaatctcgtcttatcataaacactaaaggtcaaatcatgggcatagttctgataacttccaaaaggctagctcataaaattagttacaat…
CSEP0301	bghP000682000001001	7	17	146			-	-					No cysteine	-	-											CSEP0301	http://www.reading.ac.uk/bioinf/servlets/nFOLD/IntFOLDresults.jsp?time=11_5_42_879_29-9-2011_All_1bq1o3es6a7utc0l&md5=1bq1o3es6a7utc0l&targetname=CSEPs_CSEP0301_bghP000682000001001	nFOLD4_1b3ua_sp3_TS8	0.1117	0.1412	Scaffold protein	P30153 (2AAA_HUMAN) - Serine/threonine-protein phosphatase 2A 65 kDa regulatory subunit A alpha isoform	CSEP0301	mrfflfilalmiagymavptgpyvrrtnkktsgtkflenldgfrlqddfdtwseklrvtienvlekistfsrdkfgkkagsipkpsgskslspavsdashsnhtkrflqqdpfgyrldgektfsyynrkskvhldhlfreyqnlsa*	atgcgattcttcttattcattctcgccttgatgattgctggctatatggctgtacctactgggccatatgttcgtagaacgaacaaaaagacctcaggcacgaaatttttggaaaatctggacggattccgtttgcaggatgactttgatacctggtcggaaaagctgagagtaaccatagaaaatgtcctcgagaaaatctcgacattttctagggataaattcgggaagaaggctggatctattccaaagccatcaggatcaaaatccttgtctcctgctgtgagcgacgcctcacacagcaatcataccaagagatttctccagcaggatccttttggttatcgacttgatggggaaaaaactttctcctactataacaggaagtcgaaggttcac…
CSEP0302	bghP000684000004001	7	17	146			-	-					No cysteine	-	-											CSEP0302	http://www.reading.ac.uk/bioinf/servlets/nFOLD/IntFOLDresults.jsp?time=11_5_44_61_29-9-2011_All_0uobt5bjmftgq5ci&md5=0uobt5bjmftgq5ci&targetname=CSEPs_CSEP0302_bghP000684000004001	nFOLD4_3k8pd_sp3_TS8	0.1136	0.1405	Transport Protein	Q6CUS2 (Q6CUS2_KLULA) - KLLA0C02695p	CSEP0302	mrfflfilalmiagymavptgpyvrrtnkktsgtkflenldgfrlqddfdtwseklrvtienvlekistfsrdkfgkkagsipkpsgskslspavsdashsnhtkrflqqdpfgyrldgektfsyynrkskvhldhlfreyqntsa*	atgcgattcttcttattcattctcgccttgatgattgctggctatatggctgtacctactgggccatatgttcgtagaacgaacaaaaagacctcaggcacgaaatttttggaaaatctggacggattccgtttgcaggatgactttgatacctggtcggaaaagctgagagtaaccatagaaaatgtcctcgagaaaatctcgacattttctagggataaattcgggaagaaggctggatctattccaaagccatcaggatcaaaatccttgtctcctgctgtgagcgacgcctcacacagcaatcataccaagagatttctccagcaggatccttttggttatcgacttgatggggaaaaaactttctcctactataacaggaagtcgaaggttcac…
CSEP0303	bghP000686000001001	7	17	64			-	-					No cysteine	-	-											CSEP0303	http://www.reading.ac.uk/bioinf/servlets/nFOLD/IntFOLDresults.jsp?time=11_5_45_243_29-9-2011_All_j9cn35admbki2rti&md5=j9cn35admbki2rti&targetname=CSEPs_CSEP0303_bghP000686000001001	nFOLD4_2kwha_sp3_TS7	0.004448	0.3128	Transport Protein	Q15311 (RBP1_HUMAN) - RalA-binding protein 1	CSEP0303	mrfflfilalmvagfmavptgpyvvrrtnkktagtkflenldgfrlqddfdtwseklrgtnfnd*	atgcgattcttcttattcattctcgccctgatggttgctggctttatggctgtacctactgggccatatgttgttcgtagaacgaacaaaaagaccgcaggcacgaaatttctggaaaatctggacggattccgtttgcaggatgattttgatacttggtcggaaaaactgagaggtacaaatttcaatgattag
CSEP0304	bghP000692000002001	7	17	147			-	-					No cysteine	-	-											CSEP0304	http://www.reading.ac.uk/bioinf/servlets/nFOLD/IntFOLDresults.jsp?time=11_5_46_424_29-9-2011_All_bq7tqqqg3m0odmmi&md5=bq7tqqqg3m0odmmi&targetname=CSEPs_CSEP0304_bghP000692000002001	nFOLD4_2qena_spk2_TS9	0.1473	0.1296	Unknown function	Q9V2L3 (Q9V2L3_PYRAB) - Putative uncharacterized protein	CSEP0304	mrfflfilalmvagfmavptgpyivrrtnkktahtkfletvdgfrwqdkvdtwtektritienvlekistfytdkfgkkagsipkpsgskslspavhdashsnhtkrflqqdpfgyrldgektfsyynkkskvhldhlfreyqnssa*	atgcgattcttcttattcattctcgccctgatggttgctgggtttatggctgtacctactgggccatatattgttcgtagaacgaacaaaaagaccgctcacacgaaatttttggaaacggtggacggattccgttggcaggataaagttgatacttggacggaaaaaacgagaataaccatagaaaatgtcctcgagaaaatctcgacgttttatacggataaattcgggaagaaggctggatctattccaaagccatcgggatcaaaatccttgtctcctgctgtgcacgacgcctcacacagcaatcataccaagaggtttctccagcaggatccttttggttatcgacttgatggagaaaagactttctcctattataacaagaagtctaaggtt…
CSEP0305	bghP000696000001001	7	17	147			-	-					No cysteine	-	-											CSEP0305	http://www.reading.ac.uk/bioinf/servlets/nFOLD/IntFOLDresults.jsp?time=11_5_47_604_29-9-2011_All_8b4i5eckm97f7uje&md5=8b4i5eckm97f7uje&targetname=CSEPs_CSEP0305_bghP000696000001001	nFOLD4_2sas__spk2_TS10	0.1097	0.142	Ca-binding protein	P04570 (SCP2_BRALA) - Sarcoplasmic calcium-binding proteins II, V, VI, and VII	CSEP0305	mrffvfilalmvagfmavptgpyivrrtnkktartkfletvdgfrwqdkvdtwtektritienvlekistfytdkfgkkagsipkpsgskslspavsdashsnhtkrfhqqypfgnrldgektfsyynekskvhldhlfreyqnssa*	atgcgattcttcgtattcattctcgccctgatggttgctgggtttatggctgtacctactgggccatacattgttcgtagaacgaacaaaaagaccgctcgcacgaaatttttggaaacggtggacggattccgttggcaggataaagttgatacttggacggaaaaaacgagaataaccatagaaaatgtcctcgagaaaatctcgacgttctatacggataaattcgggaagaaggctggatctattccaaagccatcgggatcaaaatccttgtctcctgctgtgagcgacgcctcacacagcaatcataccaagagatttcaccagcagtatccttttggtaatcgacttgatggagaaaagactttctcttattataacgagaagtctaaggtt…
CSEP0306	bghP000697000001001	7	17	147			-	-					No cysteine	-	-											CSEP0306	http://www.reading.ac.uk/bioinf/servlets/nFOLD/IntFOLDresults.jsp?time=11_5_48_806_29-9-2011_All_3kpl1r4l9j89f7n7&md5=3kpl1r4l9j89f7n7&targetname=CSEPs_CSEP0306_bghP000697000001001	nFOLD4_2sas__spk2_TS6	0.1409	0.1314	Ca-binding protein	P04570 (SCP2_BRALA) - Sarcoplasmic calcium-binding proteins II, V, VI, and VII	CSEP0306	mrffvfilalmvagfmavptgpyivrrtnkktartkfletvdgfrwqdkvdtwtektritienvlekiskfytdkfgkkagsipkpsgskslspavsdashsnhtkrfhqqypfgnrldgektfsyynekskvhldhlfreyqnssa*	atgcgattcttcgtattcattctcgccctgatggttgctgggtttatggctgtacctacagggccatatattgttcgtagaacgaacaaaaagaccgctcgcacgaaatttttggaaacggtggacggattccgttggcaggataaagttgatacttggacggaaaaaacgagaataaccatagaaaatgtcctcgagaaaatctcgaagttctatacggataaattcgggaagaaggctggatctattccaaagccatcgggatcaaaatccttgtctcctgctgtgagcgacgcctcacacagcaatcataccaagagatttcaccagcagtatccttttggtaatcgacttgatggagaaaagactttctcttattataacgagaagtctaaggtt…
CSEP0307	bghP000714000001001		18	245			-	-					no cysteine	-	0.444366	Cogeme	Conidia			6 dpi	epiphytic					CSEP0307	http://www.reading.ac.uk/bioinf/servlets/nFOLD/IntFOLDresults.jsp?time=11_5_49_995_29-9-2011_All_l7i0klu2hd600fu1&md5=l7i0klu2hd600fu1&targetname=CSEPs_CSEP0307_bghP000714000001001	nFOLD4_multi_HHsearch_TS12hjqA1uheB	0.3339	0.0959	Structural Genomics/Lyase	P45922 (YQBF_BACSU) - Uncharacterized protein yqbF/P56065 (PAND_HELPY) - Aspartate 1-decarboxylase	CSEP0307	myystisiiplfaittvaipllsgrqsinvptipnvpnvpnvpavpstsrpvkrqainvptipnvpnvpnvpavpstsrsvkrdsinvpaipnvpnvpavpavpstsrpvkrqainvptipnvpnvpnvpavpstsrsvkrdsinvpaipnvpnvpavpavpatsglterqslnapeipnvpmvpeemsnstelprdlslegsdsshddvdgtlsssklhtkttsetdrddpgrgqpgrrppfsn*	atgtattactcaaccatctccattataccactgtttgcgatcacaactgttgccataccactcctatctggccgacagtctatcaacgtcccaactatacctaatgttccgaacgtccccaacgtgccagcagtgccatcgacgtcgagaccagtgaagagacaagctatcaacgtcccaactattcctaatgttccgaacgtccccaacgtgccagcagtgccatcgacgtcgagatccgtaaagagagattctatcaacgtgccggctattcctaatgttccaaacgtccccgctgtgccagcagtgccatcgacatcgagaccagtgaagagacaagctatcaacgtcccaactattcctaatgttccgaacgtccccaacgtgccagcagtgcca…
CSEP0308	bghP000718000001001	38	18	339			-	-				yes	51 - 77, 89 - 117	-	8.10549											CSEP0308	http://www.reading.ac.uk/bioinf/servlets/nFOLD/IntFOLDresults.jsp?time=13_40_31_548_2-9-2011_All_vet035j9dc0iqhsf&md5=vet035j9dc0iqhsf&targetname=CSEPs_bghP000718000001001	nFOLD4_3qy6a_sp3_TS2	0.4692	0.0815	Hydrolase	unique metal-dependent tyrosine phosphatases	CSEP0308	mrcifavlylrgldsmmsnrlvvmsaddyasygvygppgdkfptpgpntgiiltknnprepgtynalycsetldtksivttitagltpltpdtlcppdpndpqaiscnkhiadlvnqhipiklfslshvledhkctlsqiitfvqkglimptgsynfdmpsnhnplfylaterkvkvseilmsrevfrtkrgkywhilawsqghlhlfhedgnpkhwtkitkfgsekenaakiveflitfnltnhylkmtpegenvhvsgkrlnklqvhyshfknrigakydsrmlkkfspdrlisntisetsqvefnephsaeksianshisdlvneavkehqrpsrs*	atgcgttgcatatttgcagttctctatttacgcggattggactcgatgatgagcaatcgcttggttgttatgagcgcggatgactacgcctcatatggtgtctacggccctcctggagacaaatttccgacgcctggacccaacactggtatcattttaacaaaaaacaaccccagagaacctggtacatacaatgctctttactgttcagagacgctggataccaaatccatcgtaactaccattactgctggactaactcccttgacgccagacacactttgtccacctgatccaaacgatccacaagcaatatcatgtaataaacacatagcggatctagtaaaccagcacattccaataaagcttttttcattgagtcacgttctagaagaccat…
CSEP0309	bghP000724000001001	38	18	327			-	-				no		-	18.2069											CSEP0309	http://www.reading.ac.uk/bioinf/servlets/nFOLD/IntFOLDresults.jsp?time=13_40_32_727_2-9-2011_All_gbovvfbhbm9jri31&md5=gbovvfbhbm9jri31&targetname=CSEPs_bghP000724000001001	nFOLD4_1ddga_spk2_TS7	0.5333	0.0759	Oxidoreductase	flavoprotein alpha-component	CSEP0309	mrcifavlylrgldsimsnrlvvmsaddyasygvyyppgdqfptpgpntgiivtknnpresgtynalycsktldtrsivttitagltplppnvlcppeqnhpqaiscnnhiadlikqpitvklfplseivptgyynydmpsndnydissnhnalfylvserkvkvpeilmsrevfrakhgkywqilawsqghlhifyedgnpkhwtkitkfgsekenaakiieflitfnltnhylmvtpqgedihvsgntlkflqilytifknrngvkydsdmlkkfspdrlisntisetsqvelhepiddekiyasfhvsklineaikeqlrssrs*	atgcgttgcatatttgcagttctctatttacgcggattggactcgataatgagcaatcgcttggttgtgatgagcgcggatgactacgcctcatatggtgtctattaccctcctggagaccaatttccgacgcctggacccaacactggtatcattgtaacgaaaaacaaccccagagaatctggtacatataatgctctttactgttcaaagacgctggataccagatccatcgtaactaccattactgctggactaactcccttgccgccaaacgtactctgtccacctgaacaaaatcatccacaagcaatatcatgtaataatcacatagcggatctgataaaacagcccattacggtaaagctttttccattaagtgaaattgtgcctactggg…
CSEP0310	bghP000749000001001		23	105			-	-					no cysteine	-	-						epiphytic		ZBBFA0_009969.FASLength: 431 20-Oct-2006	1		CSEP0310	http://www.reading.ac.uk/bioinf/servlets/nFOLD/IntFOLDresults.jsp?time=11_5_51_194_29-9-2011_All_c4g2q1fecrep83sj&md5=c4g2q1fecrep83sj&targetname=CSEPs_CSEP0310_bghP000749000001001	nFOLD4_2dqba_spk2_TS8	0.06544	0.1648	Hydrolase	Q5SL81 (Q5SL81_THET8) - Deoxyguanosinetriphosphate triphosphohydrolase-like protein	CSEP0310	msrrgvfplfiaigfgvingiwafgpalkegqsqahdisksiypsppskdfnskttshsdlqhesnhqndepskirhdtlqstndqhdkkmvspkedfvvksnnn*	atgagtagacgtggagtatttcctcttttcatagccataggattcggagtaataaatggaatatgggcttttgggccagcactcaaggaggggcaatcgcaagcacatgatatcagtaaatcaatttatccatcacctccatctaaagacttcaacagcaagacaacatcacactcagatttacaacacgaatctaatcatcagaatgatgaaccttccaaaataaggcacgacacgctccagtcgactaatgatcagcatgacaaaaaaatggtatctccgaaagaagattttgtggtgaaatcaaataataattga
CSEP0311	bghP000770000002001	47	27	132			-	-		FEC	28	yes	3 - 21, 70 - 87	-	186.318											CSEP0311	http://www.reading.ac.uk/bioinf/servlets/nFOLD/IntFOLDresults.jsp?time=13_41_47_909_2-9-2011_All_1fknn3dfgq5c6c94&md5=1fknn3dfgq5c6c94&targetname=CSEPs_bghP000770000002001	nFOLD4_2lcia_sp3_TS2	0.07925	0.1562	De novo protein		CSEP0311	mrsfficvvskaiylvvissltvngqgfectaasfpdedlettrqiacaspdigkahpidpivseakiqslyqwnlteslvpeeirsnalmhlnheckisaitmsskdnhteichryrapreiplpyattwl*	atgaggtcattcttcatttgtgtggtctccaaagctatctaccttgtggtcatctcttcattgactgtaaatggtcaaggtttcgagtgcactgctgcttcatttcctgacgaagacctcgaaaccacacgccagattgcctgcgccagcccggatattggcaaggcccatccgatagaccctattgtatctgaggccaaaattcaatctctttaccagtggaatcttaccgaatccttggtcccagaggaaattaggagcaacgctctgatgcatctaaaccacgaatgcaaaatctccgctatcaccatgtcaagcaaagataaccataccgaaatttgtcacaggtacagggctcctcgtgagattcccctcccctacgccactacttggctttag
CSEP0312	bghP000775000001001	1	18	369			-	-		FPC	346	yes	47 - 330, 85 - 239, 110 - 283, 183 - 321	-	7.04124											CSEP0312	http://www.reading.ac.uk/bioinf/servlets/nFOLD/IntFOLDresults.jsp?time=13_40_33_899_2-9-2011_All_o01bqjnvighp6efo&md5=o01bqjnvighp6efo&targetname=CSEPs_bghP000775000001001	nFOLD4_1a4ya_sp3_TS1	0.5684	0.0729	Complex	P13489 (RINI_HUMAN) - Ribonuclease inhibitor	CSEP0312	mscliafllssvgrlvlvghdqnfyhysvhnnlngrqfpvpsensdiihystiiksdgtyhamycsfqktadeilleltrnmpkltykpstavapldknerlclnyietipqepsaslmsvltrrnrcstkviaglankrkiqivgnyrhfapqlktnaplveadrpvmmsdlltknsfhlsknlnlrfklllwyqgnlhcfseervsekvvgfdnnpsgaspkfvekvhwlletsidnlakkryslikflgqydrcigrlqadfsyitrqfqyrspvepiwswshdlrlkgkfkedfeacyraignkldasepwghdvdnyslkdsfrtvlgagfakcsvyfisfpcagaetfpprkdirikggsvta*	atgagctgtctaatcgcttttctccttagcagcgtgggccgtctagtgctcgtgggccatgatcaaaatttctatcattacagtgtccataataatctcaatggtagacagtttcccgttccaagcgaaaattcagatattattcactactcaaccatcatcaaatctgacggcacataccacgccatgtactgttcattccaaaaaacagcagatgaaatattgctcgagctaactaggaatatgcccaaattaacttacaagcccagtactgccgtggctccgctcgacaaaaatgaaagactctgtctgaattacattgaaacaataccccaagaaccctcagcctccctcatgtcggtgctcacgagaagaaataggtgttcaaccaaagttatt…
CSEP0313	bghP000776000001001	1	19	384			-	-		YSC	148	no		-	47.4116											CSEP0313	http://www.reading.ac.uk/bioinf/servlets/nFOLD/IntFOLDresults.jsp?time=13_40_35_68_2-9-2011_All_nj1r5gtuemto96fn&md5=nj1r5gtuemto96fn&targetname=CSEPs_bghP000776000001001	nFOLD4_2xdta_spk2_TS1	0.6831	0.0637	Hydrolase	Endoplasmic reticulum aminopeptidase 1	CSEP0313	mscviailmsitgrmvilgedsvstsydvyetsypakfpqlrpgsdifhhhptittagtyhasycsyeknyaliideitvglpkitrypmvssnrdaeaetrclhyiksnypldstltisdlkktpycttrviaslafkrfigvdgyyscfapfiedqffritadepipvedilsddallhvrrertghealtwyqghlhllrslnssrtwwypaskigaedenvrmimnfmrrhfpqirdveakfidgrnkgpkkksashhefsdtdqepksstnelklndnmlvasraegwfcfkahatislsrvstnlhqiqsisrppkvfakaneqiplfgrasnhgrksaklmrsilysdvvqnsksntpnfntqlhvsyvshrvndit*	atgagctgcgtaattgccattcttatgtccattacgggccgtatggtaattttgggcgaggattccgtgtcaacaagctacgatgtctacgaaacctcctatccggcaaaatttccgcagctgagacctggttctgacatatttcaccaccatcctaccatcaccacagcaggaacatatcacgcgtcttattgttcttacgaaaagaattacgctcttattatcgacgagataactgtgggattgcctaaaataacgcgttaccccatggtatcatctaaccgtgatgccgaggctgaaactcggtgcctacattatatcaaatcaaattatccattagattctactcttaccatttcagacctcaagaaaaccccttattgtacgactagagtgata…
CSEP0314	bghP000778000001001	2	20	408			RNA binding; ribonuclease activity	-		FVC	37	yes	275 - 363	-	6.04666											CSEP0314	http://www.reading.ac.uk/bioinf/servlets/nFOLD/IntFOLDresults.jsp?time=9_32_43_188_14-10-2011_All_0pr4d7vli45vc2p9&md5=0pr4d7vli45vc2p9&targetname=CSEPs_CSEP0314	nFOLD4_1dpe__spk2_TS3	0.4475	0.0836	Peptide transport	Dipeptide-binding protein.dipeptide permease	CSEP0314	MWIYFSVTLAISWLILQVSCDDIPDSDMYLPHGTNGFVCDSDFYSIDHVREVAKKGVEAFFYTRRPLKFPKTFENTQLFNVKSDILLSWPIMSSGIFFTKNPGHSRLIINTRGQIMGIVVIYFEKPSHKISYNKCKPVRRSLEESNEEQILSSESRGQGNPTLGYNCGSKFFPKFKVDNMIGPESTKYYQKMLSGKYKHSCLTKYTGDEFSGVDLYWYPMQQKLSDTCPADLPCRYRVVFDLSNSEFKGIIDVKERNKKCVMVWDVSSISSNNIYISSSTLNLDSVRDRYWPESCFGHKLKEKIIWLYLEFALKYWMSTLNGSNPNLPLTSQESIHSWFIRPEETNKDSSDHVFTIVYNKKYNAYNLYLMNTRIKTLDALEPCLEFPAGIIRHLQKHIG…	ATGTGGATTTATTTCAGTGTTACTCTTGCAATATCTTGGTTAATACTTCAAGTCAGTTGTGATGACATCCCAGACTCGGATATGTACCTTCCGCATGGAACCAATGGCTTTGTATGTGATTCAGATTTTTATTCTATCGATCATGTACGAGAAGTTGCCAAGAAAGGTGTCGAGGCATTTTTCTATACCAGAAGGCCTTTGAAATTTCCGAAAACATTCGAAAATACACAACTATTTAATGTGAAATCAGACATCCTTCTCTCATGGCCTATTATGTCCAGTGGGATATTCTTTACTAAAAACCCAGGGCATTCTCGCCTCATCATAAACACTCGAGGTCAAATTATGGGCATAGTTGTGATATACTTCGAAAAGCCATCTCATAAAATCAGTTACAAC…
CSEP0315	bghP000792000001001	2	20	412			RNA binding; ribonuclease activity	Ribonuclease U2	0.345	FGC	37	yes	275 - 363	-	2.43818						epiphytic		ZBBFA0_000589.FASLength: 334 20-Oct-2006	1		CSEP0315	http://www.reading.ac.uk/bioinf/servlets/nFOLD/IntFOLDresults.jsp?time=9_32_44_388_14-10-2011_All_mtd31kebgkmbv85h&md5=mtd31kebgkmbv85h&targetname=CSEPs_CSEP0315	nFOLD4_multi_HHsearch_TS11rtuA1rdsA	0.345	0.0945	Hydrolase	P00654 (RNU2_USTSP) - Ribonuclease U2	CSEP0315	MWIDFSVTLAISWLILQVNCDDIPYSDMYLPDGINGFGCDSDFYSIDHVREVAKKGVEAFFYRKRVEKYPKTFGDTQLFNVKSDILLSWPIMSSGLFYTKTPGNSRLIINTRGQIMGIVVISFEKPSHKIGYKKCVPVRRSLEENNEEQTMLNECWALANPTYGYNCGSKFIPQFKVDKMMGPNSSTYYKNRLDAKHKLSCVTRYTGDEFSGVDLYWFPLQHKLSRKCLAGPPSRFRVVLDMNNSEFKGIIDVEERNKKCVTVWDVSSISSNNIYISSSTLNLDRVGDRYWPESCFGHKLKSKIMWLYLEFALKYWMSNLNGSNPNLPLTNQKFIHSWLIRLEETNKDSSNYGFAIVYNTKHNTYNLYLMNTRNVKLDVPNSCLEFPTDLIHRLQEHIG…	ATGTGGATTGATTTCAGTGTAACTCTTGCAATATCTTGGTTAATACTTCAAGTCAATTGTGATGACATCCCATACTCGGATATGTACCTACCGGATGGAATTAATGGCTTTGGATGTGATTCAGATTTTTATTCTATCGATCATGTACGGGAAGTAGCCAAGAAAGGTGTCGAGGCGTTTTTCTATAGAAAAAGAGTTGAAAAATATCCCAAAACATTCGGAGATACCCAACTATTTAATGTGAAATCAGATATCCTTCTCTCATGGCCTATTATGTCCAGTGGATTATTTTATACTAAGACCCCAGGGAATTCTCGCCTCATCATAAACACTAGAGGTCAAATCATGGGCATAGTTGTGATATCCTTCGAAAAGCCATCTCATAAAATTGGATACAAA…
CSEP0316	bghP000799000001001	2	20	176			RNA binding; ribonuclease activity	Ribonuclease T1	0.04781	FVC	37	yes	19 - 115, 135 - 147	-	2.53834										Cleistothecia	CSEP0316	http://www.reading.ac.uk/bioinf/servlets/nFOLD/IntFOLDresults.jsp?time=13_39_57_455_2-9-2011_All_0l1q49vni6u41obe&md5=0l1q49vni6u41obe&targetname=CSEPs_bghP000799000001001	nFOLD4_1i0va_sp3_TS2	0.04781	0.1794	Hydrolase	P00651 (RNT1_ASPOR) - Guanyl-specific ribonuclease T1	CSEP0316	mwidssvtlaiswlilqvncddipysdmylpdgingfvcdsdfysidhvrevakkgveaffctkkplkfpktfedtqlfnvksdillswpimssglfynktpgnsrliintrgqimgivvlsskkpshkisydkcipvrrsleenneeqtmlnecwglanptfgyncgsnffpnsk*	atgtggattgattccagtgttactcttgcaatatcttggttaatacttcaagtcaattgtgatgacatcccatactcggatatgtacctaccggatggaatcaatggcttcgtatgtgattcggatttttattctatcgaccatgtacgagaagttgccaagaaaggtgtcgaggcgtttttctgtaccaaaaagcctctaaaatttccgaaaacattcgaagatactcaactatttaatgtgaaatcagatatccttctctcatggcctattatgtccagtggattattttataataagaccccaggaaattctcgcctcatcataaacactagaggtcaaatcatgggcatagttgtgttatcctccaaaaagccatctcataaaattagttacgat…
CSEP0317	bghP000918000003001	2	20	403			RNA binding; ribonuclease activity	Ribonuclease Ms	0.5182	FLC	37	yes	19 - 239, 116 - 274, 148 - 362	-	-						epiphytic					CSEP0317	http://www.reading.ac.uk/bioinf/servlets/nFOLD/IntFOLDresults.jsp?time=13_40_6_818_2-9-2011_All_kod9m8o0dd51hgml&md5=kod9m8o0dd51hgml&targetname=CSEPs_bghP000918000003001	nFOLD4_multi_HHsearch_TS1_1rdsA_1rtuA	0.5182	0.0772	Hydrolase	P00653 (RNMS_ASPSA) - Guanyl-specific ribonuclease Ms	CSEP0317	mwikfcislllsglihqvkcidpsfsdmylpggtngflcgteilsidtarqtikialetfflerdfqrypklfedtnlfnvksdillswpiklngniylnghggkfrliintrgqiigvvttdtkqfgsqlsfakcnpvrssdpegnaesrhldefwslaypifgfncgwkflplsmvksgnghysnyyfqnairdkkmhkyfdkyngvefigddlqvyplhlsssskpssngkfrvvfdaknldfkgltnindqrmkcvtvwdlssapldtiyspssilnmdgmadnywpqtcfrqkikekvmwlfiefalknwsevanhrepyfanvnhnelrlwpiripeitdnsltyayaighntmedsyglyqaeiyigtlenfrlclnipleyirelqktlsq…	atgtggattaagttctgcatctcccttttactctcagggttaattcatcaagtcaaatgtatagatccatcattctcggatatgtaccttccaggtggaaccaatggcttcctatgtgggacagagattctttcgatcgatactgcacggcaaacaattaaaatagctttggagacatttttccttgaaagagacttccaaagatatccgaaattattcgaagatacaaatctatttaatgtaaaatcagacattcttctctcatggcctattaagctcaatgggaatatttatctcaatggtcatggaggtaaattccgtctcatcatcaataccagaggtcaaatcatcggtgtggtaactacagataccaaacagttcgggagccaactcagtttc…
CSEP0318	bghP000924000001001	2	20	405			RNA binding; ribonuclease activity	-		FLC	37	yes	19 - 240, 115 - 275, 147 - 363	-	7.13672								ZBBFA0_002460.FASLength: 507 20-Oct-2006	1		CSEP0318	http://www.reading.ac.uk/bioinf/servlets/nFOLD/IntFOLDresults.jsp?time=9_32_45_578_14-10-2011_All_rtdtru5k7bhs9mgl&md5=rtdtru5k7bhs9mgl&targetname=CSEPs_CSEP0318	nFOLD4_2z64a_sp3_TS3	0.8179	0.0529	Immune system	Toll-like receptor 4 (mouse)	CSEP0318	MRILFGISVAILGFIYQTNCINVPYSDMYLPVATNGFLCRTDFFPIDHLRGAAGNAMESTFFKEYYLKFPRLFEDTHLFNVKSDILLSWPVLPTGNYYHRKSGKIRLIINVRGQIMGMVMINSALPDQKISFEKCNPVRRYLQENDDEEIFVNQNWSVTRPTFGYSCGLKFISRSTVDGLMKIASKRKFLRRPNGRAQLANFEKFMGDEFLGDDLYSFPVHQGSTEKITFGAPGPFRIIFDMKNHEFKGIINIENRNEKCVTLWDLSSTSLSIAYSPSSVLNLEATQESYWHDTCFGHKFKTKTVLLYLEFALKEWKSKLEGRKLNFPYLLENDVKLWPMRTPEVHDKTLNDTFAIGYNIKLATYGIYLVDIRKGAFHEVNLCLKFSGNDILNIQRILG…	ATGCGGATATTATTTGGCATCTCCGTTGCAATACTCGGGTTCATTTATCAAACTAATTGTATAAATGTCCCATACTCGGACATGTACCTTCCAGTTGCAACAAACGGCTTCTTATGTCGGACAGATTTCTTTCCAATCGATCATCTACGAGGAGCGGCTGGTAATGCTATGGAATCAACTTTCTTTAAAGAATATTACCTAAAGTTTCCGAGATTATTTGAGGATACACATTTATTTAATGTGAAATCAGACATCCTTCTCTCATGGCCTGTGTTGCCCACTGGGAACTACTATCACAGGAAATCAGGCAAAATTCGCTTGATCATAAACGTTAGAGGCCAAATCATGGGCATGGTAATGATTAACTCCGCCCTCCCAGACCAGAAAATTAGTTTCGAG…
CSEP0319	bghP001077000001001		17	134			-	-				yes		-	20.9753						epiphytic		CL634Contig1	2		CSEP0319	http://www.reading.ac.uk/bioinf/servlets/nFOLD/IntFOLDresults.jsp?time=13_38_4_918_2-9-2011_All_0m8a9sko3dp0tlk8&md5=0m8a9sko3dp0tlk8&targetname=CSEPs_bghP001077000001001	nFOLD4_1dpga_spk2_TS1	0.05931	0.1693	Oxidoreductase	Glucose-6-phosphate 1-dehydrogenase	CSEP0319	mkigtvilffglplvssmfgrpsgpdcratgitakchnvnfsssriekamkkamkvyklprglweqnelsyigyhpengheicypltmtrneitesggiqafvylnqvcrfstvmqmfsdgqftthndceiirk*	atgaaaatcggcacagtcattctttttttcggcctgcctttggtgtcttcaatgtttggaaggccgtcaggaccagattgtagagctaccggtatcacggcgaagtgtcacaatgtcaactttagttcttctaggatagaaaaggcgatgaaaaaggcaatgaaagtttacaaattgccacggggattgtgggaacaaaatgagttaagttatattggatatcatccagaaaatggtcatgagatttgttaccccttgaccatgactaggaatgaaataacagaatctggcgggatccaggcgttcgtgtacctcaaccaagtctgtcgcttttcaacagtcatgcaaatgtttagtgatggtcaatttaccacacataatgattgtgaaattatacga…
CSEP0320	bghP001078000001001		17	173			-	-				yes	46 - 151	-	-											CSEP0320	http://www.reading.ac.uk/bioinf/servlets/nFOLD/IntFOLDresults.jsp?time=13_37_55_503_2-9-2011_All_o8qvhmshh3nl6l39&md5=o8qvhmshh3nl6l39&targetname=CSEPs_bghP001078000001001	nFOLD4_1xiya_sp3_TS2	0.2829	0.1027	Oxidoreductase	Q5MYR6 (Q5MYR6_PLAF7) - 1-cys peroxiredoxin	CSEP0320	mfpllfllylglpfvwalqapgeapstngvskisatknfwlkyplpfstnvkervlpisgieclewpihakevraslsaasqevkaskawfsrskkkgnfvstsslqptpqklymypmyeldidskgdigpapylitsengrsyaiymvtggnttkgpknpklryhlcysnri*	atgtttcccctcctctttttgttgtatctcgggcttcctttcgtttgggctttacaagcaccaggtgaagcaccatcgacaaatggcgtttcaaaaatctcagcaactaaaaatttttggcttaagtatcctctaccattttccacaaatgtcaaagagagagtactccccattagtggaatagaatgtttagaatggcccatccatgcgaaagaagttagagcatccctctctgccgctagtcaagaagtgaaagccagcaaggcatggttcagcagatcaaaaaagaaggggaattttgtaagcacgtcttcattacagcctacaccacaaaagctttacatgtatcccatgtatgaactggatattgattccaaaggcgatattgggcccgctcca…
CSEP0321	bghP001078000002001	69	21	210			-	-				yes	48 - 66, 128 - 154	-	2.55254						epiphytic					CSEP0321	http://www.reading.ac.uk/bioinf/servlets/nFOLD/IntFOLDresults.jsp?time=13_37_57_844_2-9-2011_All_hem8cc7e7oompmek&md5=hem8cc7e7oompmek&targetname=CSEPs_bghP001078000002001	nFOLD4_1e4bp_sp3_TS6	0.2033	0.1162	Aldolase	P0AB87 (FUCA_ECOLI) - L-fuculose phosphate aldolase	CSEP0321	mqfqslivgfglcyfqlgvngfrgnseratdhevaklhkrappstsnnripklsmktgilmvpesgvrcgsaefsreqiyrtgeiacaeyklmrknptvklaavghvhrthsrfslqrqkfyiyplvpltrdengtyrptpyvvitencsvvavylrtflkpkavvikkskfdrcwegrdipegalekssstssdgvshpspnysplsda*	atgcagttccagagcctcattgttggcttcggcctttgctatttccagctcggtgtgaacggctttcgaggcaacagtgaacgggcgacagatcacgaagtagctaaacttcataaacgggctccgccatcgacatccaacaaccgcattcccaagctctccatgaaaacagggatcctgatggtgccagagagcggtgttcgctgtggatcagccgaattctctagagaacaaatctatcgtacgggagaaatagcctgcgcagaatataaactcatgcgaaagaaccctactgttaaattagcagcagtcggacacgttcatcgaacacacagtcgtttcagtttgcagaggcaaaaattttacatttacccgctggttccattaacgcgcgatgag…
CSEP0322	bghP001082000002001		17	283			-	-				yes	46 - 149	-	-		Conidia									CSEP0322	http://www.reading.ac.uk/bioinf/servlets/nFOLD/IntFOLDresults.jsp?time=13_37_41_385_2-9-2011_All_p5lu5urdecikslo7&md5=p5lu5urdecikslo7&targetname=CSEPs_bghP001082000002001	nFOLD4_1pb7a_spk2_TS2 POOR:	0.3612	0.0926	Ligand binding protein	N-methyl-d-aspartate receptor subunit 1	CSEP0322	mklhlvllclglshvwagdnnndgrgligrptnaksskkekpkaitfrpaigvekvgilgvtcglrhhspshieeskkkaenefrrlnkfhlrslhlkgeryrapgfwrffgekifmyplretktkpqqmdflflnrkyqmfaiytrtltpakdnpkkvtatysscwngrklalpkkkddkkrqgnalgpklpdhatvlesvlkkptsplytraslndvllrnsqhrpignlasitwtrarmkgriilvevgsirigswapdeidnrtwgqglmekaliqtaw*	atgaagctgcatctagtccttttatgcctaggcctctcccacgtatgggccggcgacaataataacgatggccgcggattgattggccgccctacgaacgcgaaatccagcaaaaaggagaagccgaaagccataactttccgaccggcaatcggagtcgaaaaggtcggcattctcggggtcacttgcggacttcgccaccactcgccatctcatatcgaggaatctaaaaaaaaggcagagaatgagtttaggaggctgaacaaatttcatctacgctcgctccatctgaagggagagaggtacagagccccgggattctggagattcttcggggaaaagatcttcatgtatccactgcgcgagacaaagaccaagcctcaacaaatggattttcta…
CSEP0323	bghP001082000003001	69	15	215			-	-		YRC	143	no		-	4.91177											CSEP0323	http://www.reading.ac.uk/bioinf/servlets/nFOLD/IntFOLDresults.jsp?time=13_37_54_334_2-9-2011_All_p3c5g32ocbcvqcts&md5=p3c5g32ocbcvqcts&targetname=CSEPs_bghP001082000003001	nFOLD4_1zrn__sp3_TS2	0.04978	0.1775	Dehalogenase (S)-2-haloacid dehalogenase		CSEP0323	mqlhifflffglcfaslklqdmnrfnrqkrsakvsspsnapalrnpplytndfgkyqfpkkgircgkwhiseieaniarfagceeafkkrrvklggaiqlgsffhpypitdilkrrhymypigglvydekknilptpyvlityrcekyaiylrtganlrlfsnhrkptsarsagedapaclgsaygnermthdvgddagqlrvsglamcrliiar*	atgcagcttcacatcttctttttattctttggtctctgcttcgccagtttgaaattgcaagacatgaaccgattcaatcgacagaaacgctctgcgaaagtcagctctccatcaaacgcaccagccctacgcaacccccccctctacaccaacgactttggaaagtaccagttcccgaagaagggcatccgatgcggaaaatggcatattagtgaaatcgaagccaatattgcccgtttcgcggggtgcgaggaggcattcaaaaagagaagggttaagttgggcggtgcaatccagctaggaagcttctttcatccctatcccatcaccgacatcctcaagcgacgacactacatgtatcccataggtgggctcgtgtatgacgagaagaaaaacatt…
CSEP0324	bghP001105000001001	37	19	318			-	-		YAC	134	no		-	5.49356											CSEP0324	http://www.reading.ac.uk/bioinf/servlets/nFOLD/IntFOLDresults.jsp?time=13_40_37_398_2-9-2011_All_d74k12bol6ojcu5q&md5=d74k12bol6ojcu5q&targetname=CSEPs_bghP001105000001001	nFOLD4_3h5va_spk2_TS2	0.3744	0.0912	transport protein	P19491 (GRIA2_RAT) - Glutamate receptor 2	CSEP0324	mssscvaafllsiaspffadrmvlteisrthayvyreiskatqfplrkpssdvlmiksdtqspgtsyaiycsqkldgktimqgllnqlnpftidgpskdqrrinpensclvqlssmakernynlimtgeirqsyactgknlmelaldgyitihkhyyvspnenlakkvriffdegvemtlgegqvyfdgekvngktedeilmwyngylhvfrrrinsgwwyvstsltsielngyyisrfmlhnnpqykkfirtwdflenlvgkrmhyrglthkelaierkrktshekierlkldnlqpsnvhgpvssfawygdrvfgn*	atgagctcatcatgcgtcgcagcattccttctttcaatcgcgagccccttctttgccgatcgcatggttttgaccgaaatttcaaggactcatgcatatgtttaccgtgagataagtaaagcgactcagttccccttgagaaagcctagttcagatgttcttatgattaagagcgacactcaaagtcctgggacctcctacgcaatctactgctcgcagaaattggatgggaaaactataatgcaaggacttctcaatcaattaaaccccttcactattgatggtccaagtaaagatcagcgtcgaattaatccagaaaattcatgtcttgtgcagctttcaagtatggccaaggaaaggaattacaatctgatcatgacgggcgaaataagacaaagc…
CSEP0325	bghP001219000002001		20	230			-	-				yes	7 - 100, 36 - 106, 42 - 125	-	-										Cleistothecia	CSEP0325	http://www.reading.ac.uk/bioinf/servlets/nFOLD/IntFOLDresults.jsp?time=13_42_5_737_2-9-2011_All_20gr4enkcqu7mg7l&md5=20gr4enkcqu7mg7l&targetname=CSEPs_bghP001219000002001	nFOLD4_3p42a_spk2_TS10	0.4377	0.0845	Unknown function	gfcc (ymcb), protein encoded by the e. Coli gro capsule operon	CSEP0325	mhrihslllaalffivfaaaekktlrcgtqvefeealinkkldemqryyvssfracrfkklcirkrlrkllwrrrnykgslditnpqnsmalwlpilksgenrrgvpwrkrntyqvvatctnqttckllsvtertggkkstetactemksnsngvnlpalpssiqnppkgslqivpvpkkpgdrisnpsglrvdtnlpidsededdfktpresftdpinrnpfprspsag*	atgcatcgcattcactcgctcctactcgctgctctcttttttattgttttcgctgcggctgagaagaagactttgcggtgtggaacccaggtggaatttgaggaagccctgatcaataaaaagttggatgagatgcaacgctattacgtatcttcatttcgtgcatgcagatttaaaaagttgtgcatcagaaaaagactgcgaaaactattatggcgtcgaagaaactacaaaggaagcttagacatcacaaacccacaaaattctatggcgttgtggttgccaatactaaaatccggggaaaataggaggggggtcccgtggagaaaacgcaatacttatcaagttgtagccacatgtaccaaccaaaccacttgcaaacttttaagcgtaactgaa…
CSEP0326	bghP001225000001001		25	172			-	-		YHC	30	yes	7 - 94, 36 - 100, 42 - 123	-	-						epiphytic					CSEP0326	http://www.reading.ac.uk/bioinf/servlets/nFOLD/IntFOLDresults.jsp?time=13_39_18_336_2-9-2011_All_pbbolj9ilsr4drle&md5=pbbolj9ilsr4drle&targetname=CSEPs_bghP001225000001001	nFOLD4_2eula_sp3_TS1	0.3704	0.0916	Transcription	transcription factor gfh1	CSEP0326	mrrsiftfllthlfaviilvsraegaireyhcdkqisvdikyikrslktifkahesvlsncaannncensgryfgssvklyyghdfnvgqikqsffktsvpanfrnkitgspysavasckvgfeckfegivykvpsqtsrvlyndmkcsditihpldlyyplrlsrtsskgf*	atgagacgttcaatctttacctttttgttgacccatctatttgccgtgattattcttgtttcccgtgccgaaggtgcaattcgggagtatcactgcgataagcagatatccgtcgacattaagtatatcaagagatccctgaaaaccatcttcaaggcacatgaaagtgttttatcaaattgtgcagccaataataattgcgaaaattctggtcgatattttgggtccagcgtcaaactctactacggccacgattttaatgtgggccagatcaaacaaagttttttcaagactagtgtaccagcaaattttagaaataaaattacaggcagtccttattcggctgtcgcaagttgcaaagttgggtttgaatgcaaatttgagggtattgtctacaaa…
CSEP0327	bghP001226000001001		23	118			-	-		FMC	29	no		-	-											CSEP0327	http://www.reading.ac.uk/bioinf/servlets/nFOLD/IntFOLDresults.jsp?time=13_39_40_965_2-9-2011_All_jronrlbtrd76db6e&md5=jronrlbtrd76db6e&targetname=CSEPs_bghP001226000001001	nFOLD4_1jdha_spk2_TS6	0.1603	0.126	Transcription	Beta-catenin	CSEP0327	mripssifllsflsllfstsvqgaatetfmcgtqvkikkaainsyelkitevfsrqrkkcagdiclnlvlgkqaapmldlnigklvgrgntflestavttsrkvagmslnssalrafi*	atgcgaattccaagctcaatcttcctcctttctttcctttctctcctcttctccacctcagttcagggtgccgcgactgagaccttcatgtgcggtacgcaagttaagatcaaaaaagcagctatcaacagctacgagttaaagataactgaagttttcagtcgtcagcgcaaaaaatgtgctggagatatatgcctaaatcttgtcttgggaaaacaggctgctccaatgcttgacttgaatattgggaagcttgtgggccgtggtaatacttttttggagtccactgccgtgactacatccagaaaagtagcaggtatgtcactcaattcttcggcgctccgcgcattcatttga
CSEP0328	bghP001282000001001	36	19	135			-	-				yes	13 - 31, 85 - 111	-	18.2705						epiphytic				Cleistothecia	CSEP0328	http://www.reading.ac.uk/bioinf/servlets/nFOLD/IntFOLDresults.jsp?time=13_39_56_287_2-9-2011_All_t1g199o8tcg89e6c&md5=t1g199o8tcg89e6c&targetname=CSEPs_bghP001282000001001	nFOLD4_1euva_spk2_TS3	0.05428	0.1734	Hydrolase	Q02724 (ULP1_YEAST) - Ubiquitin-like-specific protease 1	CSEP0328	mlsgknlvlaacalacvnaeiisyyieqgaqcdtsiytgpmissvynkycqnngeglrragnslikmymndddrqliylplpmmntnipldqhtdrfvvvdnncsyyhvaklldvtrasdddegkmtticpppml*	atgttatcaggcaaaaatcttgttctagccgcatgcgctctggcttgtgtaaatgcagaaatcatttcatattatatagaacaaggtgcacaatgcgatacatctatatacacggggccgatgatatcgagtgtttacaataaatattgtcaaaataacggtgaaggattgagacgtgcaggaaatagtttaatcaaaatgtacatgaatgatgatgataggcagctcatctacctgcccctaccaatgatgaacactaatatacctctagatcaacatacagatcgatttgtagtagttgataataattgtagttattaccatgtggcaaaactgctagatgtaacgagagcatcagatgatgatgaagggaaaatgactactatctgcccgccacct…
CSEP0329	bghP001346000001001	68	17	97			-	-					no cysteine	-	-						epiphytic					CSEP0329	http://www.reading.ac.uk/bioinf/servlets/nFOLD/IntFOLDresults.jsp?time=13_39_3_82_2-9-2011_All_8dgq39b2a4pjrlqn&md5=8dgq39b2a4pjrlqn&targetname=CSEPs_bghP001346000001001	nFOLD4_1h6va2_spk2_TS5	0.007557	0.2789	Oxidoreductase	cytoplasmic Thioredoxin reductase	CSEP0329	mqflticlammvsglmalprslvvsqpadrhfnndrtshklekfysnqnldvvekdangthvtelssvnkvedkvlhvvlnsnltnstttilspkve*	atgcaattcctaacaatctgtctcgctatgatggtatctgggctcatggccttgcctcgaagcctcgtcgttagccagcctgccgacaggcatttcaataacgatagaacctcacacaagcttgagaaattttattcaaatcaaaatcttgatgtggtagagaaggatgcaaatggtactcacgtcacagagctatcttctgtgaacaaagtagaagataaagtccttcatgtggtgcttaattctaacctgaccaactcgaccaccactattctctctccaaaagtcgagtaa
CSEP0330	bghP001400000002001	1	16	315			-	-				no		-	5.53946											CSEP0330	http://www.reading.ac.uk/bioinf/servlets/nFOLD/IntFOLDresults.jsp?time=13_40_47_978_2-9-2011_All_e744a7q89abfsf64&md5=e744a7q89abfsf64&targetname=CSEPs_bghP001400000002001	nFOLD4_1dxy__sp3_TS7	0.4347	0.0848	Oxidoreductase	P17584 (DHD2_LACPA) - D-2-hydroxyisocaproate dehydrogenase	CSEP0330	mhcayafllipqlslsrmgrlvvlgaentfshygvykplipdkfpeissgrgivmtkysasapgtyvraycsfnvqmkdivaaiitghddithvshinfsvkeedlgpclahiqqlsigydstsaisleklikskhcslhevfslnfrqelaivekngffasqastgnkwidadvpvdinqmflpeqvygearqkpdkkfgeidflkiivwyqghlyafrkyvsrpyfisiahigtevynaeklqssllenfemakkfnvlltgmrkaskkwpscrfrpfcnhpaivweglsaekkirrfdfevlptlevegeir*	atgcactgtgcctatgcattcctcttaatcccacaactatcattaagccgaatgggccgcttagtggttctaggcgctgaaaataccttttctcactatggcgtctataaacctctgatccctgataagtttcctgagatcagctcgggacgtggtatagtgatgacaaagtactcagccagcgctccaggaacatatgtaagggcgtactgttccttcaacgtccaaatgaaagatatagtagcagccatcattactggtcatgacgacatcacgcatgtttctcacatcaactttagtgtcaaagaggaagatctcggcccgtgtctagctcacattcaacagttatcaattggttatgattcaacgtcggccatatcactcgaaaagctcataaag…
CSEP0331	bghP001460000002001	2	20	404			-	-		FVC	37	no		-	-		Conidia									CSEP0331	http://www.reading.ac.uk/bioinf/servlets/nFOLD/IntFOLDresults.jsp?time=13_40_13_869_2-9-2011_All_7l883nc0lhomtqev&md5=7l883nc0lhomtqev&targetname=CSEPs_bghP001460000002001	nFOLD4_3n7za_sp3_TS1	0.7829	0.0558	Transferase	Acetyltransferase	CSEP0331	mwtkfgiflatsglihqvkctnipysdmflpsgtngfvcgidlfkidhlrqvaekamestffeiyysrfpklfedthlfnvksdillscpvmlnelffhatpglirliinirgqimgmviviskyqdqevtyekcspthrsleegnaerrklnensiitrprlgygcglgvisestvyeimrlastdyfrqrlegrgklahlekytgdkfvgvnlysfpvrrktyskvtsgrpgrfrvifdmassevlgiidvveaneicatlwdlsstlpetiyspssildldrvpdtfwpeacfgrhiktktmwlylefamknwksnfnsralsfpilkqkiirlwpmripetnipavndifaigyntrsriyslyhaqlrdgilsnyeaclefspeiihhlqgifg…	atgtggactaagttcggcatctttctggcaacatctgggttgattcatcaagtcaaatgtaccaatatcccatactcggacatgttccttccatctggaaccaacggcttcgtatgtggaatagatctttttaaaattgatcatttacggcaagtggcagaaaaagccatggaatcaactttctttgaaatttattactccaggtttccgaaattattcgaagatacgcatctatttaatgtgaaatcagacattcttctatcatgtcctgtcatgcttaacgaacttttttttcacgccactccgggattaattcgtcttatcataaatatcagggggcaaatcatgggtatggtgatcgtaatctccaaataccaagaccaggaagttacatatgag…
CSEP0332	bghP001682000001001	4	21	163			-	-		FFC	35	no		-	-											CSEP0332	http://www.reading.ac.uk/bioinf/servlets/nFOLD/IntFOLDresults.jsp?time=13_40_56_157_2-9-2011_All_ssb0v0grund0s2c3&md5=ssb0v0grund0s2c3&targetname=CSEPs_bghP001682000001001	nFOLD4_1ja1a2_sp3_TS6	0.1777	0.1218	Oxidoreductase	NADPH-cytochrome p450 reductase	CSEP0332	mrlsriamifqsvsfcttslatrysphpqwnhkiffcdivfsqeayarierekindrgtiqtlnqelnrlvadttdlrivlyydtdnggyeyfnfptqhhnryvdndlsmtehilvidrqgrpcsmimkksvtpfedrdrslarisyslcevgtefnpqwrqi*	atgcgcctctctcgtattgccatgatctttcaaagcgtaagcttctgcaccacaagccttgccactcgctattcaccgcatcctcaatggaatcataagatttttttttgtgatattgtatttagtcaagaggcatatgcgcggatagaacgtgaaaaaattaatgatagaggtactattcagactttgaatcaagaactcaatcgtttagttgcagacactacagacctgaggattgttctgtactatgacacagacaacggtggctacgagtatttcaattttccaacacaacatcataacagatatgtcgataatgatttatctatgactgaacatatactcgtcatcgaccggcaaggccgtccatgttccatgattatgaagaaatccgtaaca…
CSEP0333	bghP001721000001001	8	24	136			-	-		FKC	28	yes	6 - 22	-	20.0697											CSEP0333	http://www.reading.ac.uk/bioinf/servlets/nFOLD/IntFOLDresults.jsp?time=13_41_11_498_2-9-2011_All_2am8lbvvm83mq9u0&md5=2am8lbvvm83mq9u0&targetname=CSEPs_bghP001721000001001	nFOLD4_1yrga_sp3_TS5	0.06588	0.1645	Transcription	Gtpase-activating protein rna1_schpo	CSEP0333	mkfistattaalagilllapaaygnrqfkcddgnpmsledvnkkacnsafvenidkhpnvpteeshksylfaqrtyanipglsayllqvygdpkntnflnipiwngsmfsaryslagtrilqssvsiwvlpmetyp*	atgaagtttatcagcaccgcgacaaccgcagcattggccggtatccttctactggcaccagccgcttatggaaaccgacaattcaaatgtgatgatggcaatcccatgagcttggaggatgtaaataaaaaggcttgtaatagtgcttttgtagaaaacatagataaacacccaaatgttccaaccgaggaatcacacaagtcttatttattcgcccaaagaacgtatgcaaatataccaggtctatctgcttacttactacaagtttatggggaccctaaaaataccaactttctcaatattccgatatggaatggaagtatgttctctgcaagatattcgttagcaggcactagaattctgcagtcatccgtatcaatttgggttctgcccatggaa…
CSEP0334	bghP001850000001001		23	173			-	-		YNC	109	no		-	30.8394											CSEP0334	http://www.reading.ac.uk/bioinf/servlets/nFOLD/IntFOLDresults.jsp?time=13_41_25_557_2-9-2011_All_iv0fnsj275gsd1pm&md5=iv0fnsj275gsd1pm&targetname=CSEPs_bghP001850000001001	nFOLD4_multi_HHsearch_TS13a47A1rdsA	0.2622	0.1058	Hydrolase	Oligo-1,6-glucosidase.	CSEP0334	mfdgigvlfsifwylhsgprihafpndsnpkekkilrqlatslqmqapvvdipqgwkipvylevfqillsqgflvtkiinmlrpipclelsypagnsetgtdsnyfegynctgavfsdeyikrsmtiasgkkkrkpenyprefilkngrsvlswpilashniykpgcgsnddr*	atgtttgatggcattggagtgttattcagcatattttggtatcttcattcaggccccagaatacatgcctttccgaatgacagtaatcctaaagagaagaaaatattaagacaacttgcgacaagtttacaaatgcaagccccagtagtagatatccctcaaggctggaagataccggtatatttggaagtatttcagattctcttatcacagggcttcttagttacaaagataatcaatatgctaaggcccataccttgcctcgagctttcatatcctgcaggaaatagtgagactggcactgattcgaactatttcgaaggctataattgtaccggggctgtattcagcgacgaatacatcaagcggtccatgacaatagcatctggaaaaaagaag…
CSEP0335	bghP001874000001001	1	18	338			-	-		YYC	70	no		-	29.9536											CSEP0335	http://www.reading.ac.uk/bioinf/servlets/nFOLD/IntFOLDresults.jsp?time=13_41_26_730_2-9-2011_All_680jos74ej8dkrqi&md5=680jos74ej8dkrqi&targetname=CSEPs_bghP001874000001001	nFOLD4_3rf6a_spk2_TS6	0.4916	0.0795	Hydrolase	glycerol-3 phosphate bound had-l phosphatase	CSEP0335	mllekcvfafllavpgrifnskrlvmvtngneqsysvyenpwyrrfpdprnqfittvqnngrskntlltyycsekltpeeivrevalglprifysselgfrkniasykkcwefikdtldkpgpdarsiqqiameylegqkrctaeqvaslasegyvhvggensciapfenyntplietndefqldrnlwkgeaylgkkkvgkktmalawfqghlhlfridenssswhlvtnvgqeasngkvihdfikseytyvldqnppkgskltesttdvspkprkkwlfrkkrsgqtelpqynfipslpmervrgtlkcdvkqantpdkiepkklviknafrrkse*	atgctgctggaaaaatgcgtcttcgcatttttgcttgctgtccccgggcgaatcttcaactctaagcgtctagtcatggttaccaatgggaacgaacaaagctacagcgtctatgaaaatccgtggtatcgtcgatttcctgatcctaggaatcagttcataactactgtgcaaaacaacggacgaagcaagaatacccttcttacgtactattgttccgagaaactcacacctgaagaaatcgtgcgagaagtcgctctaggtctacctagaattttttattcctcggagttgggatttaggaaaaatatagcttcctacaaaaaatgttgggaatttatcaaggataccctcgataaacccggtccagatgcaaggtctatacaacaaatagcaatg…
CSEP0336	bghP001889000001001	1	15	313			-	-		WIC	124	yes	56 - 94, 111 - 125	-	6.29101											CSEP0336	http://www.reading.ac.uk/bioinf/servlets/nFOLD/IntFOLDresults.jsp?time=13_41_27_900_2-9-2011_All_46utfnv3hlc1oh63&md5=46utfnv3hlc1oh63&targetname=CSEPs_bghP001889000001001	nFOLD4_3mvao_sp3_TS1	0.447	0.0837	Transcription/DNA,	Transcription termination factor, mitochondrial	CSEP0336	mscliaillytglnsgihnrlvlahdnfaesfrmtyflnfdqrfpeldeeipiiktpttyreagtyfsaycslekdafsifldvsrqlvkeigdlriphknnfekedfcfhqieskfrakkdpwicnkkvsvknlkqntcdervvvklaydrrislirgfqfrnpfvngqrplvrlinpieiknyveggqfirigkyngkthalawfqgnlhlfvwlemkkswkwktlvsnvgykgrfiidflrntnpqirnvmekidevvkeykderqniatssqsepreisshhnqklqslmleiytspavpavghlyewl*	atgtcgtgtctcattgcgattctgttatatacaggattgaattcgggcatacataatcgtctggtactggctcatgacaattttgccgagtctttccgtatgacgtactttttaaactttgatcaaagattccctgaacttgacgaggaaatcccaattattaaaacaccaaccacatatcgcgaagcaggtacttacttttctgcgtattgttcattggagaaagatgctttctcaatttttttggatgtatctaggcagttggtgaaggagattggagacctccgtattccacacaaaaataatttcgaaaaggaagatttctgctttcaccagatcgaatcaaaatttagagccaagaaggatccatggatctgcaataaaaaagtttctgtgaaa…
CSEP0337	bghP001891000001001	1	15	312			-	-				no		-	5.45731								ZBBFA0_011638.FASLength: 335 20-Oct-2006	1		CSEP0337	http://www.reading.ac.uk/bioinf/servlets/nFOLD/IntFOLDresults.jsp?time=13_41_29_71_2-9-2011_All_2588jg1sb5q7n9sr&md5=2588jg1sb5q7n9sr&targetname=CSEPs_bghP001891000001001	nFOLD4_3o6na_sp3_TS1	0.4231	0.086	Protein binding	apl1 leucine-rich repeat domain	CSEP0337	mscliaillytgmnsgvnnhlvlayesnfesfhvtytlnpdqkfpeldksipifktpttyrqegtyfttycslekslpfiyqdvsqqlfrdlgdlqnppsdnierdescfqhiksqitfkqlplrnnrisfsnlqqkicpenvivrlayngritlisgnrsrdssidstkpivklenlleiknyvqggkfiktgkldgkiyslawlqghphiflwlkdeemwkldtslgdvthnrkfaidflirtnlqikvimkkisavaeeykhskrigttvwqpgpkksisyhnqkcqslmlkidtrtemlaegylhecf*	atgtcatgtctcattgcgattctactatacacaggaatgaattcgggagtaaataatcatctggtactcgcttatgaaagtaattttgagtctttccatgtaacctacaccttaaacccagatcaaaaattccctgaacttgacaagtctatccccatattcaaaacaccaaccacatatcgtcaagaaggtacgtattttactacatattgttcactagaaaagagtcttcccttcatttatcaggatgtaagccagcagttattcagggatcttggagaccttcaaaatccgcccagcgacaatatcgagagggatgaaagctgctttcaacatatcaaatcacaaattacgttcaaacagttaccacttaggaacaacaggatttctttcagtaat…
CSEP0338	bghP001922000002001	1	18	330			-	-		YLC	304	yes	53 - 250, 91 - 253, 106 - 288, 119 - 312	-	3.48853											CSEP0338	http://www.reading.ac.uk/bioinf/servlets/nFOLD/IntFOLDresults.jsp?time=13_40_30_375_2-9-2011_All_4a324sokffv1tlsr&md5=4a324sokffv1tlsr&targetname=CSEPs_bghP001922000002001	nFOLD4_1a4ya_sp3_TS5	0.7124	0.0614	Complex (inhibitor/nuclease)	Ribonuclease inhibitor-angiogenin complex	CSEP0338	mnclaavllltgvkspmtdrwvisgdfkgasiydilsvnfkrglpvpssdsgifmtqiqadrpgtylaaycsfeldtyqiyysitegskslmktahegfsqdvdlerycsrlitkisqskhemcnvnvsqlmeprectkavlvslayqgkislqgkfgltstlaynhfptvilnrpidvkgfilngeffiikttklreyalawyqghlhvfneiigtnswymtskvgleiqngkfiselilenhpdivsfqaqllaispsfdatsstcpdcpsknvgfkgnyalqvkgpkvivprfagttangylcgeigsakfenkldnytprkdapmc*	atgaactgtctggccgcagttcttcttctcacaggcgtgaaatcgccgatgacagatcgttgggttatttcaggcgattttaaaggagcctctatttacgatatcttatctgttaatttcaaacgtggattgccagttcctagcagcgactcgggcatattcatgacccagatccaagccgatcggcccggtacatatcttgcggcatattgctcattcgaattagatacttatcagatatattacagtattaccgaaggttcgaaaagtctaatgaaaacagctcacgaagggtttagtcaagacgtcgacttggaaagatactgctcacgtttgatcactaaaatctctcaatcaaaacacgaaatgtgcaatgtaaatgtttcgcaacttatggaa…
CSEP0339	bghP001944000001001	5	21	112			-	-				yes	9 - 85	-	39.8415						epiphytic					CSEP0339	http://www.reading.ac.uk/bioinf/servlets/nFOLD/IntFOLDresults.jsp?time=13_41_49_79_2-9-2011_All_mrm8nj9sjlhit0ao&md5=mrm8nj9sjlhit0ao&targetname=CSEPs_bghP001944000001001	nFOLD4_1q6aa_spk2_TS1	0.02125	0.2199	Circadian clock protein kaiA		CSEP0339	mkflslapmtalagflhlvsavwddpllecpsqsrfltssimnmvhdakasnilpshpsyseeidaalefsrkirdgsmgkflmqvveppqcvrlfewgneqwnecgvstip*	atgaagtttttaagtttagctccaatgacggcgttggctggttttctgcacctagtgtcagcagtgtgggacgatcctttgttagaatgtccgagtcagtcaaggttcctcacatcaagcattatgaatatggtacacgacgcgaaggccagcaatatactacccagccacccctcatactccgaagaaatcgatgcagcattagaattttcgcggaagatacgggatggctctatggggaagtttttaatgcaagtagtagaacctccacaatgcgtacgattatttgaatggggtaatgaacagtggaatgaatgtggtgtatcgacaataccgtaa
CSEP0340	bghP001947000001001	41	21	118			-	-		FDC	25	yes	6 - 92	-	216.45								BghEfc6	44		CSEP0340	http://www.reading.ac.uk/bioinf/servlets/nFOLD/IntFOLDresults.jsp?time=13_39_6_595_2-9-2011_All_j5mqgtneera4r9tm&md5=j5mqgtneera4r9tm&targetname=CSEPs_bghP001947000001001	nFOLD4_3mjqa_spk2_TS9	0.03302	0.1973	unknown function	Q24QT8 (Q24QT8_DESHY) - Putative uncharacterized protein	CSEP0340	mklikissaflascifetiialeyfdcqgvtftldyvnraayqalemqmyshhdfpipyndngmsrgregyrqfplltsgeiwngeqfdyylltspeldtldvfstangnvacdvvng*	atgaaattaattaaaatttcatctgcttttttagctagttgtatttttgaaactattatagctctagagtattttgactgccaaggtgttacattcactcttgattatgttaatcgcgcggcatatcaagcgctcgagatgcaaatgtattcacaccatgacttcccaataccttacaatgataatggcatgtcaaggggtcgggagggttatcgccaatttccacttttaacttcaggtgaaatttggaatggagaacaatttgactactatctcttgaccagcccagaattggacacattagatgtcttttcaactgcaaatggcaatgttgcatgcgacgttgtaaatggctga
CSEP0341	bghP001997000002001	15	30	303			-	-		YHC	45	yes	17 - 98, 35 - 134, 91 - 245	-	-											CSEP0341	http://www.reading.ac.uk/bioinf/servlets/nFOLD/IntFOLDresults.jsp?time=9_32_0_60_14-10-2011_All_foa2lsetma6lu2l1&md5=foa2lsetma6lu2l1&targetname=CSEPs_CSEP0341	nFOLD4_1trb__sp3_TS9	0.4246	0.0859	Oxidoreductase	P0A9P4 (TRXB_ECOLI) - Thioredoxin reductase	CSEP0341	mimkslhqvsrglslwlmvgflvleisahasllqrrmnlstepgyhcnkkiilektveeslraacrgflivrdtarrplvfieaeedenliyewalpivlenhpnykgkkstgkitfnnrcelisvlcyerttkqfnisqkfpgdstdttskekqvttkpflqcgslsweiediqksarkelsrsrlkffeitstsnrvdgpwerafltkktgeyhgwlnvryeivvnnqkeargivlthhigrklatakspdrndtdlpvfirkpekqtirlvcffqrtfpliypdvskslkrkasseatqd*	atgatcatgaaatctttacatcaagtctccagaggcctatctctctggctaatggtcgggtttcttgtgcttgaaatctcagcccatgcgtcattgctgcaacgtagaatgaatttatcaaccgaacctggataccactgtaacaaaaaaataatacttgagaaaacagtcgaagagagtttacgagccgcttgtagaggatttttgatagtaagagatactgctaggcgacctcttgtttttattgaagccgaagaagatgagaatttgatatacgaatgggctcttcccatagttctagaaaatcatcccaattataaaggaaagaaatcaacaggaaaaatcacgttcaataatagatgtgagcttataagtgtgctgtgttacgaacgtactacg…
CSEP0342	bghP002084000001001		19	225			RNA binding; ribonuclease activity	Ribonuclease Ms	0.03889	YRC	101	yes	56 - 203, 63 - 84, 102 - 172, 186 - 191	Haustoria only	42.7274											CSEP0342	http://www.reading.ac.uk/bioinf/servlets/nFOLD/IntFOLDresults.jsp?time=13_38_48_995_2-9-2011_All_71uj45nb5kbb3f5c&md5=71uj45nb5kbb3f5c&targetname=CSEPs_bghP002084000001001	nFOLD4_multi_HHsearch_TS11rdsA1_rtuA	0.03889	0.1892	Hydrolase	P00654 (RNU2_USTSP) - Ribonuclease U2 /Guanyl-specific ribonuclease Ms	CSEP0342	mryaflgclissfavnslagvahssdeisvvsddnsvaasidkrhaivppptfnntspfndtdaskppvstpepcgkvvdvcpeaskdaasdlskithkkyrcdiavfhqsqveaaakkgceinkskwklllsplqlspskfhlledgnvappvekeklegpffifplmtsaetykwgpqgefrvlfnekcqvagvvhkktsnkceknrcsifkkhvtyercate*	atgcgttacgccttcctaggttgtctcatctcgagctttgccgtgaacagtttagccggtgtcgcgcacagctctgacgaaatctccgtcgtctcagatgacaatagtgtcgccgcttcaatagataaacggcacgccattgtgcccccaccgacatttaacaatacctcgccattcaatgacacagatgcttcaaaacctccagtatctacgcccgagccatgtgggaaagttgtagatgtttgcccagaagcttcaaaagatgcggcatctgacctctcgaaaatcacgcacaagaaatatcggtgcgatattgccgtattccaccagagtcaagtggaagcggcagcgaagaaagggtgtgagataaacaagagcaaatggaagctcttactctct…
CSEP0343	bghP002161000001001	16	21	159			-	-		FYC	42	no		-	51.1828											CSEP0343	http://www.reading.ac.uk/bioinf/servlets/nFOLD/IntFOLDresults.jsp?time=13_41_24_368_2-9-2011_All_1r7qqqf9ir5mvddj&md5=1r7qqqf9ir5mvddj&targetname=CSEPs_bghP002161000001001	nFOLD4_1llda1_sp3_TS2	0.01223	0.2503	Oxidoreductase	L-lactate dehydrogenase	CSEP0343	mklftisgaaklffilapviampdnyhsgstpvpdqdndfsfycpsdqiynknylisvvqearqimrdsytqyvypstfnhfnydiigelwhypltgndkpmkfscfarflklingfnvlvsygaqdfvvfntnndiagvahrksvngrsifepcsllg*	atgaagctcttcaccatcagcggcgctgccaagcttttctttattttagcccctgtgatagccatgccagataactatcactcaggatcaacaccagtgcccgaccaggataatgacttcagcttctattgtccaagtgaccaaatttacaacaaaaattatcttatatcagtagttcaggaggccagacaaatcatgagagactcctacacacaatatgtttacccttctacattcaatcacttcaattacgacataatcggagaactgtggcattatcctctgacaggtaatgataaacccatgaaatttagttgctttgcaagatttttgaagttaataaacggcttcaatgttttagtatcctatggcgcacaagattttgtcgtattcaacaca…
CSEP0344	bghP002170000001001	16	21	159			-	Ribonuclease U2	0.1313	FNC	42	yes		-	32.526											CSEP0344	http://www.reading.ac.uk/bioinf/servlets/nFOLD/IntFOLDresults.jsp?time=13_41_17_338_2-9-2011_All_6for9urpta0j1okt&md5=6for9urpta0j1okt&targetname=CSEPs_bghP002170000001001	nFOLD4_1rtu__sp3_TS1	0.1313	0.1344	Hydrolase	P00654 (RNU2_USTSP) - Ribonuclease U2	CSEP0344	mklftisgattlfcilapvtaisdhklpgltlvpeqngdfsfncpngqtytkdylsgvvqeaiqiihnspginsfpthfnaflfnirgqqwfyplrgndkpmefscfarslaltneynllavynlrdyvvfttdyeiagviyyrtsdngeeqcfpcqfa*	atgaagctcttcaccatcagcggcgctaccacgctcttctgcattttagcaccagtcacagccatatcagatcacaagctgccaggacttacattagtgcccgaacagaatggtgactttagttttaattgtccaaatgggcaaacgtacaccaaagactatctctcaggagtagttcaggaggccatccaaattatacataacagtccaggaatcaatagttttcctactcatttcaatgcctttctgttcaacatccgcggacagcagtggttttatcctctgagaggtaatgataaacccatggaatttagttgctttgcaagatctttggcattaactaatgaatacaatcttttagctgtctataacttacgagattatgtcgtgttcaccacg…
CSEP0345	bghP002227000002001	1	15	307			-	-				yes	18 - 57, 95 - 123	-	4.87944								ZBBFA0_012034.FASLength: 470 20-Oct-2006	1		CSEP0345	http://www.reading.ac.uk/bioinf/servlets/nFOLD/IntFOLDresults.jsp?time=13_41_18_509_2-9-2011_All_ro7dqdhf1pk2gcqh&md5=ro7dqdhf1pk2gcqh&targetname=CSEPs_bghP002227000002001	nFOLD4_1yrga_spk2_TS10	0.4413	0.0842	Transcription	Gtpase-activating protein rna1	CSEP0345	mmhcvlaflltsnfgsklfhrialvsdgpegfcygvyqnpngnsfsfpsqdpdifsstgpkpdigtnvraycsnkwgrseiiahlakylgdrthnsqsglaeeyeaeekcrrsiskliqesprikqasltkileighcneqmianqavrgvikvtgafrrfspsndesyyiidadkplsigrvvsndeifmvtkveqgfmalawyqghlhlfkrdlnddlwhpitdliysqrngqiisqyvwdahdklseikrrleevrdqtgstglkknidrpesgniiterelsifiknthlnklvadpakgwlg*	atgatgcactgcgttctggcattcctgctgacttcgaattttggctcgaagctgttccatcgcattgccttggtgagcgacggtcccgaaggattttgctatggcgtctatcaaaatccaaacgggaacagcttctctttccccagtcaagaccctgacatcttctcatcaactggcccaaagcctgacataggaacaaatgttcgggcttattgctcaaacaaatgggggcgcagtgagataatagctcatctcgccaaatatcttggcgatcgaacccacaattcccaaagtggactagccgaagaatatgaggcggaagaaaaatgtcgccgttctatctccaaattaattcaagagtcaccgaggataaaacaagcctcgctgacaaaaatttta…
CSEP0346	bghP002234000001001	1	21	270			-	-				no		Haustoria only	46.1533											CSEP0346	http://www.reading.ac.uk/bioinf/servlets/nFOLD/IntFOLDresults.jsp?time=13_41_19_679_2-9-2011_All_gr3i243e0caqsm2d&md5=gr3i243e0caqsm2d&targetname=CSEPs_bghP002234000001001	nFOLD4_1lara2_sp3_TS4	0.1111	0.1414	Hydrolase Receptor-type tyrosine-protein phosphatase		CSEP0346	mhctlaflllttsglkdnsllalvnnydqnsyynvyeidhvrkfptpsdgtnifrtnpvyngdgtyiaaycsesargeeivreishglkgkfedfkgsvgnsakygsrcvsdgviacqsaghqainpngdrgqiilsrtvadykvslawvgqelkvfygkqaqvtwlplsdtlpketlgglihevawyntgpfesvkslldghhnsasqsgsltaaqrlyrstsnkeqnlgkkikaltlpkltqtseffkydnkdnfvddfmkklfskks*	atgcattgtacccttgcgtttcttctgctcacgacaagcggattgaaagataatagtcttctagccttggtgaataattacgaccaaaattcttactacaacgtctatgaaatcgaccacgtcagaaaatttcccactcctagcgatggcaccaatatatttaggaccaatcccgtttacaatggtgacggcacgtatattgcagcatattgttcggaaagtgcgagaggtgaagaaatagtgagagagattagtcatggtctcaaaggcaaatttgaggatttcaaggggtcagttggaaactccgcgaagtatggtagtcgctgtgtgtcagatggagtgattgcatgtcaatctgcgggacaccaagcaataaatccgaatggcgatagaggtcag…
CSEP0347	bghP002294000001001	62	21	152			RNA binding; ribonuclease activity	Ribonuclease Ms	0.008754			yes	19 - 118, 24 - 113, 120 - 127	-	15.4675								CL77Contig1+CL557Contig1		Cleistothecia	CSEP0347	http://www.reading.ac.uk/bioinf/servlets/nFOLD/IntFOLDresults.jsp?time=13_41_57_460_2-9-2011_All_qnt9k1phibjl9jgd&md5=qnt9k1phibjl9jgd&targetname=CSEPs_bghP002294000001001	nFOLD4_multi_HHsearch_TS1_1rdsA_1rtuA	0.008754	0.27	Hydrolase (endoribonuclease )	P00653 (RNMS_ASPSA) - Guanyl-specific ribonuclease Ms	CSEP0347	mkflamtgmavllgilapvmaeqddylfptkrpipdqdkcfimkcgqnqhksadlkklvskvvplinkthrfpdeprlynfeatgsfysypilpnlelyengtfptdyvlfnedevvvggmryfgvalnniercmdedcpcegnqtscdkit*	atgaagtttctcgctatgactggcatggctgtgcttctcggcatcttagcgccagtgatggcagagcaggatgactacctctttcccactaagcggccaatacccgatcaagacaaatgttttataatgaaatgtggtcagaaccaacacaaatcagccgatctcaagaaacttgtttcaaaggtagtgcctctcatcaacaaaacacatcgatttcccgatgagccccgactttacaactttgaagcaacaggatcgttttactcctaccccatactccctaatctagagctctacgaaaatggaacctttccgacagattatgtcttatttaacgaagatgaagttgtcgttggtggaatgagatatttcggagtagcactcaacaacatagaaagg…
CSEP0348	bghP002310	3	21	381			RNA binding; ribonuclease activity	-		FIC	28	yes	9 - 84, 27 - 101, 130 - 223, 257 - 275, 339 - 355	-	-						epiphytic					CSEP0348	http://www.reading.ac.uk/bioinf/servlets/nFOLD/IntFOLDresults.jsp?time=13_39_1_906_2-9-2011_All_qcgst2vkb99ikofc&md5=qcgst2vkb99ikofc&targetname=CSEPs_bghP002310	nFOLD4_1jf9a_spk2_TS5	0.4649	0.0819	Lyase	P77444 (SUFS_ECOLI) - Cysteine desulfurase	CSEP0348	mkglsplymvltsllvytisanvvesdficerdvvpkeriktalthacsalgtssskakypaaydastlffihdailfswpvtiigdsyfkghagthrllldssckffgmistnlkrpdtrcyqpvkavrlydlslssgpsnptvfrgyrcqneifvpyyqdyilkknlelfeewksrknnvhvdrsiavdqlfqttvyllpseivnipyyrienfrspyfivinpqlemlgmvfrsnniwtrceqlheqepippqsseitknsigetiipvanryicgpyeysrksiishmslacnmlrrrtaspsshlngdeihkisisqattpsllsqilrlpealsptqgyettkkraiimfdkkcnyhgtfwyyerritrctqlqd*	atgaagggactctcgccactatacatggtcttaacaagtcttctagtctacacaattagcgcaaatgttgtcgaatctgattttatttgtgagagagacgttgtccccaaagagaggataaaaactgcacttactcacgcctgttctgctctcggcacttcatcaagtaaggcaaaatatcccgctgcatacgatgcctcgactctattctttattcacgacgctattttattctcctggcctgtcacaattattggggatagctacttcaaaggtcatgcaggtacgcatcgattgcttttagactcaagttgtaagttcttcgggatgatttccaccaacttaaagcgacctgatacacgatgctatcaaccggtaaaagcagtgcgcttatatgat…
CSEP0349	bghP002389000001001	1	20	286			-	-				yes	68 - 106, 134 - 252	-	15.0367											CSEP0349	http://www.reading.ac.uk/bioinf/servlets/nFOLD/IntFOLDresults.jsp?time=13_41_20_850_2-9-2011_All_jo70rgsqet2vfpkq&md5=jo70rgsqet2vfpkq&targetname=CSEPs_bghP002389000001001	nFOLD4_1qz3a_spk2_TS8	0.3165	0.0981	Hydrolase	Carboxylesterase est2	CSEP0349	msslaassifglpvtpliecayvfhlfpmpylsnmerqvvvsynydspkyevykpkthgqfpeiqnesgifatshtfqgpgtyvkaycsfflstmdivgkifqgqtpvtdtshvdfgaderqeneclkhiegltagadeaeglkisriqkhkscldltlarlaygglisiegtysgytpgkrsgvakvyadrpidignvifakqifnwdigrkgthafawymghlhvfewfsrgdfwrpltdigtprknhhiilttffadhkaatvdgqaacvrkaviqekmwriv*	atgtctagcctagcagcgtcaagcatatttggtttaccggttacccccctgatagaatgcgcctacgtgttccatctctttccgatgccgtatttatcgaatatggagcgccaggtagtcgtgtcttataattatgatagcccgaagtatgaagtctataaacccaaaactcatggccagttccccgagatccaaaatgaatctggtatttttgcgacgtcccacacattccagggtcctgggacttatgtcaaggcgtactgctcctttttcctttcaacaatggacattgtgggcaaaatcttccaaggtcaaactcctgtaaccgatacatcacacgtcgactttggtgcagatgaaaggcaagaaaacgaatgcctgaaacacattgaaggattg…
CSEP0350	bghP002392000001001	7	16	125			-	-					No cysteine	-	-											CSEP0350	http://www.reading.ac.uk/bioinf/servlets/nFOLD/IntFOLDresults.jsp?time=13_38_57_205_2-9-2011_All_m3siqt8mkgiv1tkp&md5=m3siqt8mkgiv1tkp&targetname=CSEPs_bghP002392000001001	nFOLD4_3rk6a_spk2_TS3	0.03305	0.1973	Translation regulator	Polyadenylate-binding protein-interacting protein chain	CSEP0350	mrfllafvfmviglmamptgpeigrrsnpktigtkimesldgirfednvdnlvnktrgsidnvvdkittiftepvekvaqsgrkistfsklfgpvigmfshssktkrflqqdsssyqidgkttft*	atgcgattcttattagcttttgtcttcatggtcattggcctcatggctatgccaaccggaccagaaattggccgccgctcaaaccctaagactattggcacaaagattatggaaagcttggacggaatccgtttcgaagataacgttgataacttggttaataagacgaggggaagcattgataatgtcgtggataaaattacgaccatattcacggaaccagttgagaaagtagctcaatccggtcggaaaatttcaacattttcaaaactttttggtcctgttatcgggatgttctcgcatagcagtaaaaccaaaagatttctccagcaagactcttctagttatcaaattgatgggaaaaccacatttacttaa
CSEP0351	bghP002398000001001	1	17	135			-	-				no		-	-											CSEP0351	http://www.reading.ac.uk/bioinf/servlets/nFOLD/IntFOLDresults.jsp?time=13_41_22_17_2-9-2011_All_a6rhteomuriquir0&md5=a6rhteomuriquir0&targetname=CSEPs_bghP002398000001001	nFOLD4_1a4ya_sp3_TS1	0.1001	0.1459	Complex (inhibitor/nuclease)	nuclease inhibitor	CSEP0351	mrslyvmclrissltdaesiengatvqsqlpetedesnntamshtfqgpgtyvkaycsfslstmdivskifhdqtpvaytshvdfggneaeeiecpeyiegltagadeaeglkisriwkhktclditlarlayrg*	atgcgaagtctatatgttatgtgcttacgtatttcatctcttaccgacgcagaatcaattgagaatggagcgacagttcaaagccagctccccgagacagaagatgaatctaataatactgcgatgtcccacacattccagggtcctggaacttatgttaaagcgtactgttcattttccctgtcaacaatggacattgtgagcaaaatatttcatgatcaaactcctgtggcctacacatcacacgtcgactttggtggaaatgaagcggaagaaattgaatgtccggaatacattgaaggattgacggctggagcagatgaggcagagggcttgaaaatatcacgaatctggaagcataaaacttgtctggatatcacgttagctcgtctggcctat…
CSEP0352	bghP002403000001001	10	21	161			-	-		FNC	35	yes	16 - 136	Haustoria only	15.806	Cogeme										CSEP0352	http://www.reading.ac.uk/bioinf/servlets/nFOLD/IntFOLDresults.jsp?time=13_41_23_188_2-9-2011_All_6ae85ejagbj35at9&md5=6ae85ejagbj35at9&targetname=CSEPs_bghP002403000001001	nFOLD4_2abk__sp3_TS1	0.2104	0.1148	Endonuclease	Endonuclease iii.	CSEP0352	mrfskvamilqgaslfvvtsasfmtahvaseskvfnclgrrftvadfaeeknradrhiaegnmiskasniieeeiridgekntilysdaettrfyyyqlrghsyvenhngydrhvkhsilidnlyrvsamiidekwiardgnvaandkvidkkpsfcsidh*	atgcgcttttctaaagtggccatgatccttcaaggtgccagcctcttcgtggtaacctctgctagctttatgacagctcacgtagcctcggaatctaaagttttcaattgtctggggcgcagatttacggtagcagattttgccgaagaaaaaaatcgtgcagatagacacatagcagagggcaacatgattagcaaagcatcaaatataattgaagaagaaatccgaatagatggagaaaagaacacgatattgtatagcgacgcagaaacaactcgcttctattattatcagctccgtgggcattcgtacgttgaaaatcataacggctatgatcgtcatgtcaagcactccatcttaattgataacctctatcgagtttctgccatgattattgat…
CSEP0353	bghP002404000001001		22	167	2e-23	9e-26	-	-					no cysteine	-	0.43026	Cogeme	Conidia				epiphytic					CSEP0353	http://www.reading.ac.uk/bioinf/servlets/nFOLD/IntFOLDresults.jsp?time=13_38_50_177_2-9-2011_All_tdhjrgi69f6fi3ec&md5=tdhjrgi69f6fi3ec&targetname=CSEPs_bghP002404000001001	nFOLD4_3nv0b_sp3_TS9	0.1123	0.141	RNA binding/protein transport	Nuclear RNA export factor	CSEP0353	mflpssqllltftclfisivtaltpqhasfaepmqrlehqaflesqlkmgndttassnpsiplkamharnpfiqrrvaagggaipispvpsqyptvtnagslftvgtstsaiwkeftqtfavtplgtwtlgptpksgsiglgtiignvgsvksekkrsmptpppilr*	atgtttcttccgtcatctcaattacttttgaccttcacttgcctcttcatatcgattgtcactgctctgacacctcaacatgcatcatttgccgaaccgatgcaacgactggagcatcaagcgtttctcgaaagccagctcaaaatggggaacgatactacagcatcgtcgaatccttctattcctctcaaagcaatgcatgctcgcaatccatttattcaaagaagggtagcagctggcggtggcgctattcctatttctcctgttccttctcagtatcccactgtcaccaacgcgggtagcctattcacagttggcacatcgacaagcgccatatggaaggagtttacacaaacattcgccgtcacacccttaggcacatggactcttgggcctact…
CSEP0354	bghP002439000001001	27	22	160			-	-		FDC	35	no		-	5.33198											CSEP0354	http://www.reading.ac.uk/bioinf/servlets/nFOLD/IntFOLDresults.jsp?time=13_40_49_147_2-9-2011_All_sesi7u7ohpnkrv2s&md5=sesi7u7ohpnkrv2s&targetname=CSEPs_bghP002439000001001	nFOLD4_1vjxa_sp3_TS6	0.2464	0.1083	Metal binding protein	putative ferritin-like diiron-carboxy protein	CSEP0354	mrfsstaiifqcasifvkivigssidhideqsksfdcdgiivgheqlsqkrdliqrpligsnpmtfskiyqekyyeivylyqspknvrfkssqrqnstansqlqpinmgdvlvsydffvledserracsillqkmeqgkmlgrkytgpleyklctirqst*	atgcgcttttccagcacagccatcatctttcaatgcgcaagcatctttgtcaaaattgtgattggaagctctatagatcacatagatgagcaaagtaaatcatttgactgtgatggaatcattgttgggcacgaacaactttcacagaaacgagacttgatacaaagaccattgatcggaagtaacccaatgactttttctaaaatataccaagagaaatattatgagatagtatatctctatcaatcacccaagaatgtaagattcaaatcttcccaacgtcaaaatagcacagctaacagtcaacttcagcccatcaatatgggggatgttctcgtgagttatgatttttttgtcttggaggatagtgagagacgcgcctgctctatattactgcaa…
CSEP0355	bghP002593000001001	18	18	159			-	-				yes	28 - 126	Haustoria only	95.7682								ZBBFA0_010662.FASLength: 393 20-Oct-2006	1		CSEP0355	http://www.reading.ac.uk/bioinf/servlets/nFOLD/IntFOLDresults.jsp?time=13_39_28_876_2-9-2011_All_p3p9ern3pelfa52u&md5=p3p9ern3pelfa52u&targetname=CSEPs_bghP002593000001001	nFOLD4_2lcia_sp3_TS5	0.1208	0.1379	De novo protein		CSEP0355	mkflaaaliasligmsashmefydddtefnynyklpvlnpyfkincygsssytessirryvrkakynnenprtrletysfirfpsqdlliykigddrldqvfylgirsqvfiiidteykflagmirypgidphtglpgtretvckfgtetqfthyiepr*	atgaaattccttgccgccgcccttatagcttcactcataggcatgtcagcctcacatatggaattctatgatgatgatacagagtttaattataactacaaattgcctgtgcttaacccatactttaaaataaattgttacggatctagttcctacaccgaaagtagcatcagaagatacgtccgaaaagcaaaatataataatgaaaatcctagaactcggctagagacttactcttttatacggtttccttctcaagaccttttgatatacaagattggagacgaccgacttgatcaagtattctatctagggatccgaagtcaagtctttattataattgatacagaatacaaatttttagctggaatgataagatatccaggaatagacccacat…
CSEP0356	bghP002593000004001		18	150			-	-				yes	27 - 114	-	14.8785											CSEP0356	http://www.reading.ac.uk/bioinf/servlets/nFOLD/IntFOLDresults.jsp?time=13_41_50_247_2-9-2011_All_a9c3pak2adfkktrk&md5=a9c3pak2adfkktrk&targetname=CSEPs_bghP002593000004001	nFOLD4_2o09a_sp3_TS1	0.05673	0.1714	Signalling	Alr2278 protein	CSEP0356	mkfiavailtlivdkamlvlseitaytpylepklpildanfnlmcplalkmhikfiqdkankafqlnkdpntrlpeyrhskfpgqilytyplndlvsfrilaqnhmvidsagyflhgftriqsnglesetpcvfskstnfgsyhdtrfvf*	atgaaattcatcgcagtcgctatcttgactttaattgtcgacaaagccatgcttgtgctatctgagatcacagcatatacgccttacctagagcccaaactaccaatattagacgcaaatttcaatctaatgtgtccactggccttaaagatgcatatcaaatttatccaagataaagcgaataaagcatttcagctcaataaggaccccaataccagactaccagaatataggcattcaaaatttcctggacagattctttacacttatccgttaaatgatcttgtgtcatttaggatactggctcaaaatcatatggtcatcgattcggcgggttatttcctgcacggattcactagaattcaaagcaatggactagaaagtgagacaccctgcgtg…
CSEP0357	bghP002596000001001	18	18	80			-	-					1 cysteine only	-	-											CSEP0357	http://www.reading.ac.uk/bioinf/servlets/nFOLD/IntFOLDresults.jsp?time=13_39_30_45_2-9-2011_All_u1tu53r9j5v3dkg6&md5=u1tu53r9j5v3dkg6&targetname=CSEPs_bghP002596000001001	nFOLD4_2dqba_spk2_TS5	0.01191	0.2519	Hyrolase	DNA binding protein Deoxyguanosinetriphosphate triphosphohydrolase-like protein	CSEP0357	mkllsmtavallidisvslqvidndpafrrepklpvldsnfgldcdtplsynsdtvraaaekayiselimsaisettsrg*	atgaagcttctttccatgaccgccgtcgctttactcatcgatatttcagtctccttacaggtaattgataatgacccagcctttcgaagggaaccgaaacttcctgttttagactcaaacttcgggttggattgtgatacacctctgtcctacaattcagataccgtccgagcagccgccgaaaaggcttatataagtgagttgattatgtcagctataagcgagacaacatcaagggggtga
CSEP0358	bghP002599000001001	18	18	145			-	-				yes	58 - 103	-	3.51673											CSEP0358	http://www.reading.ac.uk/bioinf/servlets/nFOLD/IntFOLDresults.jsp?time=13_39_31_216_2-9-2011_All_7gu8svaaqf72asll&md5=7gu8svaaqf72asll&targetname=CSEPs_bghP002599000001001	nFOLD4_3shoa_sp3_TS2	0.09966	0.1461	transcriptional regulator	D1C9F1 (D1C9F1_SPHTD) - Transcriptional regulator, RpiR family	CSEP0358	mrflsiatlillvdlsvslrihddynifrnggrrpilnsnfgmtcqlysvynvnqildftrtayqiiedpnqgldtctfdpfpqevlyiyrigttyledtgmkiflpdftntkavkerlpdcvlligapsstalrainnsmflak*	atgagatttctttctatcgctaccctgatcttactcgtcgacctttcagtctcacttcgcatacatgatgattacaatatctttagaaatggggggagacgtcctattttaaactcgaactttggcatgacatgtcaattatattcagtttataacgtaaatcaaatactagattttaccagaacagcgtatcaaataatcgaagatcctaatcaaggcctggacacatgcacctttgacccatttccccaagaagtgctttacatttatcgaattggaacaacttatttggaagatacgggtatgaaaatttttttgccggattttaccaatacgaaagcagtgaaggaacggttaccggattgtgtacttttgattggggcacccagttcaacagct…
CSEP0359	bghP002599000002001	18	19	155			-	-				yes	26 - 114	-	24.2004								CL322Contig1	3		CSEP0359	http://www.reading.ac.uk/bioinf/servlets/nFOLD/IntFOLDresults.jsp?time=13_39_33_826_2-9-2011_All_iob1fc5ep4gvkd36&md5=iob1fc5ep4gvkd36&targetname=CSEPs_bghP002599000002001	nFOLD4_3q1pa_sp3_TS9	0.2084	0.1152	Hydrolase	Phosphohydrolase (MutT/nudix family protein)	CSEP0359	mkyfsiaavalsvvtsaslhitdegeifqngvrrpilnsnfrmsclentfynenqildfaqkayriiensksrldrctfdpfpkevlyiyhigksqtqatgqishymiinfvgqffagfyqyqgnegqvtklcefdegttfifpgtlddsahsak*	atgaaatatttttctattgctgccgtggccttgtccgtcgttacttcggcttcactgcacataactgatgaaggtgaaatatttcaaaacggagtcagacgtcctattttaaactcaaacttcaggatgtcttgtctagaaaatacattttacaacgaaaaccaaatactagattttgcccaaaaagcatatcgaataatcgagaattctaaaagtaggctggatagatgcacctttgacccatttcccaaagaagtgctttacatttatcatattggaaaaagtcaaacacaagctacgggtcaaatcagtcattatatgattatcaactttgtagggcaattttttgccggattttaccaataccaaggcaatgaagggcaggttaccaaattgtgt…
CSEP0360	bghP002637000001001	19	24	120			-	-		FNC	28	yes	6 - 83	-	23.3046					6 dpi						CSEP0360	http://www.reading.ac.uk/bioinf/servlets/nFOLD/IntFOLDresults.jsp?time=13_39_36_245_2-9-2011_All_j97m996o9m8a2pmp&md5=j97m996o9m8a2pmp&targetname=CSEPs_bghP002637000001001	nFOLD4_1ceo__spk2_TS6	0.03441	0.1953	Cellulose degradation	Cellulase	CSEP0360	mkffnapmtvalaaitllvpsthalfqfncisgesldehlvrsdgegsspdnvreddppapsgewygvkkfkrqaqdgryidylvqrlqaypnyilyewntdkweectmkivlnyrksrs*	atgaagtttttcaatgcacctatgaccgtggcactggctgctattacactgctagtgccctctacccatgcactatttcagtttaattgtataagcggtgaatcactcgacgagcatctggttagaagtgacggagaaggttccagccctgataatgttagagaagacgaccctcctgcaccgtctggagagtggtacggggtaaaaaaatttaaaagacaggcacaggatggaagatatatcgattacttagtccaacgtcttcaagcatacccgaattatatactctatgaatggaatacggataaatgggaagaatgtaccatgaagattgtccttaattaccgcaagagtcgatcatga
CSEP0361	bghP002653000001001	70	21	121			-	-					1 cysteine only	-	171.329											CSEP0361	http://www.reading.ac.uk/bioinf/servlets/nFOLD/IntFOLDresults.jsp?time=13_39_11_305_2-9-2011_All_kn3tq0u1iufq1r2p&md5=kn3tq0u1iufq1r2p&targetname=CSEPs_bghP002653000001001	nFOLD4_1xbfa_sp3_TS4	0.09561	0.1479	Structural genomics, unknown function		CSEP0361	mkflhltgiivllsqatsisaavllprsssssqnyghlindvraaisrihsngtplkspnsqvkdlarrlgysflipislpleqnsigcdnyvtndsnrnlnlwvtttkegvqtssalvdg*	atgaagttcctacatcttaccggaatcattgtgctgctaagtcaagctacatccatttctgctgccgtgctgctcccaaggtcgtcatctagttcgcagaattatggacacctaatcaatgacgtcagagctgccatcagccgaatacatagcaatggaacccccctgaaatcgccgaatagtcaggtgaaagatctggctaggagattaggctactcattcctcattcccatttcgcttcctcttgaacaaaatagcattggttgtgacaattatgtcacaaatgacagtaacaggaatcttaacctctgggtcaccacgacaaaagaaggcgtgcagacctcttcggccctggttgatgggtaa
CSEP0362	bghP002664000001001	70	21	120			-	-					1 cysteine only	-	-											CSEP0362	http://www.reading.ac.uk/bioinf/servlets/nFOLD/IntFOLDresults.jsp?time=13_39_13_645_2-9-2011_All_87v6n58kvbvi3rjj&md5=87v6n58kvbvi3rjj&targetname=CSEPs_bghP002664000001001	nFOLD4_1edqa2_sp3_TS2	0.02797	0.2057	Hydrolase	Chitinase a	CSEP0362	mkflhltgiivllsqatsisaamlfprsssgsgsvhnpldhiraaikkikesrtplespdnkikqlakklnfqflipihvcpelnknqhdhfitndkhnnlnywvvvsednrmvfgsqvd*	atgaagttcctacatcttaccggaatcattgtgctgctaagtcaggctacatcaatttctgctgccatgttgttcccaaggtcgtcatctggttcagggtcggttcataacccattggatcatatcagagctgctatcaaaaagattaaggagagtagaaccccactggaatcgcctgataataaaataaaacaacttgctaaaaaattaaacttccaattcctcattcccattcatgtttgtcctgaattgaataagaaccaacatgaccattttatcactaatgacaagcataataatcttaattactgggttgttgttagtgaggataataggatggttttcggaagccaggttgattaa
CSEP0363	bghP002701	23	21	106			-	-		YTC	25	yes	6 - 84	-	-						epiphytic				Cleistothecia	CSEP0363	http://www.reading.ac.uk/bioinf/servlets/nFOLD/IntFOLDresults.jsp?time=13_39_53_936_2-9-2011_All_asrbd8hnn5cmue4d&md5=asrbd8hnn5cmue4d&targetname=CSEPs_bghP002701	nFOLD4_1q7ma_spk2_TS3	0.0358	0.1933	Transferase	Q9WYA5 (Q9WYA5_THEMA) - 5-methyltetrahydrofolate S-homocysteine methyltransferase	CSEP0363	mknlsfvslalflshlmpvlavenytcggvvvpakriiseidtsieniplidgflytmtdergttefevnpprkggspisvkiaynmrrevmsitatrdnetvdck*	atgaaaaacctaagctttgtttcgcttgcgcttttcttaagccatttgatgcctgtattggctgttgaaaattatacatgtggcggtgtagttgttcctgcaaaaaggatcatatcagagattgatacgagtatcgaaaatataccattgatagatggctttctatacactatgacagacgaacgtggtacaactgaattcgaagttaacccgccaagaaaaggaggttcaccgatatcagttaaaatagcatataatatgagacgagaagtcatgtcgataacagctactcgggataatgagactgttgattgtaaatag
CSEP0364	bghP002745000001001	14	19	133			-	-		YQC	37	no		-	-											CSEP0364	http://www.reading.ac.uk/bioinf/servlets/nFOLD/IntFOLDresults.jsp?time=11_5_52_395_29-9-2011_All_sid8afvj0rgmqunh&md5=sid8afvj0rgmqunh&targetname=CSEPs_CSEP0364_bghP002745000001001	nFOLD4_1c3d__spk2_TS10	0.1613	0.1258	Complement	P01024 (CO3_HUMAN) - Complement C3	CSEP0364	msifisiffliscltlvypingmkierrfigsvhkgyqcnkkkhnmydieptlksackayikrkqkkwffiyfinrtvfkrfseskrfgfppdtqitpvlpkglgkislyvmltlissgiywqtprificvea*	atgtcaatcttcatctcaatcttctttctcatttcttgtctaacactagtttatccaatcaatggaatgaagatcgagagaagatttattggctcggttcataaaggatatcagtgcaacaagaagaaacacaacatgtatgatatcgagcccactctcaaaagcgcctgtaaagcatatatcaagaggaaacaaaagaaatggttcttcatatattttatcaacaggacggttttcaagcgtttttccgaatccaaaagatttggatttccacccgatacgcaaatcacaccggtgctacccaaaggcctcggtaagatatctctctatgttatgttaacgttaatttcctctggaatatattggcaaactcctcgtatttttatatgcgttgaggct…
CSEP0365	bghP002765000001001	14	22	133			-	-		YQC	37	no		-	-											CSEP0365	http://www.reading.ac.uk/bioinf/servlets/nFOLD/IntFOLDresults.jsp?time=11_5_53_639_29-9-2011_All_149pb2pllis8o86l&md5=149pb2pllis8o86l&targetname=CSEPs_CSEP0365_bghP002765000001001	nFOLD4_1hzpa2_spk2_TS2	0.04623	0.181	Transferase	P0A574 (FABH_MYCTU) - 3-oxoacyl-[acyl-carrier-protein] synthase 3	CSEP0365	msifisifllisslilvsptigmkierrfigsvhkgyqcnkkkhnmydieptlksackayvkrkqkkwffiyfinrtvfkrfseskrfgfppdtqitpvlpkglgkislyvmstlissgiywqtprificvea*	atgtcaatcttcatctcgatcttcctcctcatttccagtctaatactagtttctccaaccattggaatgaagatcgagagaagatttattggctcggttcataaaggatatcagtgtaacaagaagaaacacaacatgtatgatatcgagcccactctcaaaagcgcctgtaaagcatatgtcaagaggaaacaaaagaaatggttcttcatatattttatcaacaggacggttttcaagcgtttttccgaatccaaaagatttggatttccacccgatacgcaaatcacaccggtgctacctaaaggcctcggtaagatatctctctatgttatgtcaacgttaatttcctctggaatatattggcaaactcctcgtatttttatatgcgttgaggct…
CSEP0366	bghP002783000001001		25	164			-	-				yes	7 - 109	-	3.75384						epiphytic		ZBBFA0_009292.FASLength: 350 20-Oct-2006	1		CSEP0366	http://www.reading.ac.uk/bioinf/servlets/nFOLD/IntFOLDresults.jsp?time=13_39_20_679_2-9-2011_All_i8k34ep16a9511jm&md5=i8k34ep16a9511jm&targetname=CSEPs_bghP002783000001001	nFOLD4_2kksa_sp3_TS1	0.1876	0.1195	Unknown function	Q24TA4 (Q24TA4_DESHY) - Putative uncharacterized protein	CSEP0366	mrflpvtplfllfssftssivhvvaqvkpincagylyhderiakvyvkaknamenwesaenqktahkhpfesywhrihgtraekekytsravivplhgklhfgseayivmdkatggwvaknfvifgqdkrfhdcyavyvtkegkeidgmarmlsflenqehakl*	atgagatttcttccagttacgcctcttttcttgctgttctcaagctttacttcctcaatcgtccacgtcgtagctcaggttaaaccaattaattgtgctggttatctctaccatgacgaacgtatcgcaaaagtctatgtgaaggccaaaaacgcaatggaaaattgggagtctgcagagaatcaaaaaaccgcacataaacatccattcgagagctattggcaccgaatacacgggacaagggcagaaaaggagaaatacacctctagagctgtaattgtgcccctgcatggtaaattacactttggcagtgaagcctacatcgttatggacaaggctacaggtggatgggtagctaagaattttgtaatttttggacaggacaagagatttcacgat…
CSEP0367	bghP002806000001001	54	23	194			-	-				yes	94 - 102	-	30.2601								ZBBFA0_006577.FASLength: 461 20-Oct-2006	2		CSEP0367	http://www.reading.ac.uk/bioinf/servlets/nFOLD/IntFOLDresults.jsp?time=13_37_32_23_2-9-2011_All_f6925pv6r9uich93&md5=f6925pv6r9uich93&targetname=CSEPs_bghP002806000001001	nFOLD4_3fs8a_sp3_TS7	0.2619	0.1058	Transferase	dtdp-3-amino-3,6-dideoxy-d- glucose n-acetyl transferase	CSEP0367	mhiwfgflavtavllnsipiiyaegenimnnnsevicgrqafsylevtraatnnyvggesfqfkgrarcntigapmwrtplyksgksrktgcfvifdsnfkivdiifdlntktykpcyihrqnicpdnrghieagepvasqpkkfvskssyennfndgtvgnayvmgassfrsygvgpafrnehdqtisffqhg*	atgcatatttggttcggctttttagctgttacggctgtcctcctaaactccatccctatcatttacgccgaaggtgagaatattatgaataacaatagcgaagtcatatgcggacgtcaagcgttttcatacttggaagtaacgagggccgctactaacaactacgttggcggggaaagctttcaattcaagggaagagcgagatgtaatacaatcggagctccgatgtggaggacacctctctataaatctggcaaaagtcgaaaaactggatgcttcgttattttcgactcaaattttaaaatagtggatataattttcgacttgaatacaaaaacttacaagccatgttacatccacaggcagaatatatgtccagacaaccggggtcacatcgaa…
CSEP0368	bghP002809000001001	54	23	196			-	-				yes	14 - 46, 94 - 102	-	3.81889								ZBBFA0_010241.FASLength: 464 20-Oct-2006	1		CSEP0368	http://www.reading.ac.uk/bioinf/servlets/nFOLD/IntFOLDresults.jsp?time=13_37_30_853_2-9-2011_All_4ssplriobiiusrhr&md5=4ssplriobiiusrhr&targetname=CSEPs_bghP002809000001001	nFOLD4_2blna_spk2_TS1	0.3231	0.0972	Transferase	N-terminal formyltransferase	CSEP0368	mkinssilviaatlihllpvysaqsatlvqaeshikcgqssynhndaytstlnafnsrlyeafngrtrcgvpgdtywmaplkkqnslysdgsyvifdsrqrivdviyslyqsyyklcyvsnqktcpenhqppsrpytffawpvesilatiqysndisgywtsqsyvvgntasyqigigpayvssrtgtvsfyqsgg*	atgaaaattaattccagcattctagtcattgcggctactctaatacatttattgcctgtctacagtgctcaaagtgcaactcttgtacaggcagaaagtcatattaagtgtggacaatcgagttataaccataatgacgcttacacttccaccttgaatgcctttaactcacgtctttacgaagctttcaatggaagaacaagatgtggtgtaccgggagatacttactggatggcaccgctcaagaaacaaaatagcctgtatagcgatggttcttacgttatctttgacagtagacaaagaatcgtggacgttatctactccttgtatcagagttactacaagctgtgctacgtgagcaaccaaaaaacttgtcccgagaaccatcaaccaccctct…
CSEP0369	bghP002822000002001		23	107			-	-					1 cysteine only	-	-											CSEP0369	http://www.reading.ac.uk/bioinf/servlets/nFOLD/IntFOLDresults.jsp?time=13_39_17_164_2-9-2011_All_qndh1u9nljn2b1mj&md5=qndh1u9nljn2b1mj&targetname=CSEPs_bghP002822000002001	nFOLD4_2jepa_spk2_TS2	0.03259	0.198	Hydrolase		CSEP0369	mlifrnvisitiffleflpivaaqlpaagseivhdcngkkfkhstvqktarialkaiqeyvagtrkiglksdlrveksffdpktktfrtsfnwplrssarkfapgkk*	atgctaatctttcgtaacgttatatctattaccatattttttctggaatttctccctatcgttgcggcccagcttccagccgcggggtctgaaatagtacacgactgcaatggcaagaaattcaaacattcaactgtccagaaaacagcacgtatagccttgaaggcaatacaagaatacgtagcagggacaaggaaaatcggattgaaatcggatttaagggtcgagaagtcattttttgaccccaagactaaaacattcagaacttcattcaattggcctctaagatcaagtgctagaaaatttgccccaggtaagaagtga
CSEP0370	bghP002826000002001		27	132			-	-		FNC	54	yes	29 - 47	-	1.95784											CSEP0370	http://www.reading.ac.uk/bioinf/servlets/nFOLD/IntFOLDresults.jsp?time=11_5_54_925_29-9-2011_All_p2e2isgkitnqinne&md5=p2e2isgkitnqinne&targetname=CSEPs_CSEP0370_bghP002826000002001	nFOLD4_2os5a_sp3_TS3	0.08006	0.1558	Cytokine	A4GRE3 (A4GRE3_9BILA) - Macrophage migration inhibitory factor	CSEP0370	mtsayqiamrfssfmiasvtlcslvsalvrstntppkshvkadnyddptkvlvfncdgqifssrrirsaarsackvirkkkrsfwnpnnlnlkvyessvkvdtigdknivsvdntfswpiksgiyrllpgrs*	atgacctcggcgtaccaaatagcgatgcgcttctcttcctttatgatcgcgtccgtcactctttgcagccttgtctcggctctcgttcgttcaaccaataccccaccgaagagccatgtgaaggcggataactatgatgatccgacaaaagtgttggtcttcaattgtgacggtcaaatctttagttcgagaagaatccgatcagcagcaagaagcgcctgcaaggtcatcaggaagaagaaacgcagcttctggaaccccaacaatttgaacctaaaagtctatgaaagttcagtaaaagtcgacactatcggtgacaaaaatatagtgagcgttgataatacctttagttggcccatcaaaagtggaatctaccgacttcttccaggtaggagctaa
CSEP0371	bghP002857000001001	34	21	121			-	-					1 cysteine only	-	717											CSEP0371	http://www.reading.ac.uk/bioinf/servlets/nFOLD/IntFOLDresults.jsp?time=13_39_25_366_2-9-2011_All_cffvp0pbnt434p1i&md5=cffvp0pbnt434p1i&targetname=CSEPs_bghP002857000001001	nFOLD4_3hc7a_spk2_TS10	0.1312	0.1344	Cell adhesion	lysin b from mycobacteriophage d29	CSEP0371	mktfqfasivaglsflkttiaagddyitlgmtsikvqhihsvardmwtmdidyykseyqgrypafwgnvrgkparkypllyegkvwthgsfmyyvvatedlsyirlyyegtescdrevpsp*	atgaaaacttttcaatttgcttctattgttgcaggacttagttttctgaagacgacaattgctgctggcgatgattatattacccttggtatgacatcaattaaagttcaacatatccatagtgtcgccagagatatgtggacgatggatattgattactataaatcggaatatcaaggtagatatcctgcattttggggcaacgtgcgcggcaagccagcacggaaatatccattactctatgaaggcaaagtttggactcatggatcttttatgtattatgttgtagcaaccgaagatttgagttatatcagactctattatgaaggtactgaaagttgtgatcgtgaagtacctagcccttaa
CSEP0372	bghP002861000001001	34	21	122			-	-					1 cysteine only	Haustoria only	267.177								CL163Contig1	6		CSEP0372	http://www.reading.ac.uk/bioinf/servlets/nFOLD/IntFOLDresults.jsp?time=13_39_26_538_2-9-2011_All_jigammb5taatt0au&md5=jigammb5taatt0au&targetname=CSEPs_bghP002861000001001	nFOLD4_1m6ia2_sp3_TS4	0.1102	0.1418	Oxidoreductase Apoptosis-inducing factor 1, mitochondrial		CSEP0372	mktfqfasivaglsflkttiaagdgyitlgmgsihkndiyrvaehmwtidaysvpsnnhgsypifgeeingsvtrifpivyngddwrsgdfyysvestedlsyiklryngaryetcmvsspe*	atgaaaacttttcaatttgcttctattgttgcaggacttagttttctgaagacgacaattgctgctggcgatggttatattacccttggtatggggtcaattcataaaaatgatatctatagagtcgccgaacatatgtggacgatagatgcctacagtgttccctcgaataatcatggtagctatcctatttttggggaagaaataaacggctcggtaacacggatatttccaatagtctataatggcgacgactggcgtagtggagatttttattattcggttgaatcaaccgaagatttgagttatatcaaactccgttacaatggtgcgagatatgagacctgtatggtttcaagccctgaatag
CSEP0373	bghP002862000003001	34	21	124			-	-				yes	5 - 96	-	122.88											CSEP0373	http://www.reading.ac.uk/bioinf/servlets/nFOLD/IntFOLDresults.jsp?time=13_39_32_656_2-9-2011_All_jjkjjn4mcn9gq27o&md5=jjkjjn4mcn9gq27o&targetname=CSEPs_bghP002862000003001	nFOLD4_3mbp__spk2_TS5	0.07024	0.1616	Periplasmic binding protein	Maltodextrin-binding protein	CSEP0373	mktfqiasviaglsclqptvaslvkcglnkidvnhvkrvaeglwrkeygslksynnvlypteykeitsngseplwkfplnadgqdwngvffmyfvvssksqnvvklfyeddfgvhecsldksse*	atgaaaacttttcaaattgcttctgttatcgcaggacttagttgtttacagcctacagttgcatcactggtcaaatgtggtttaaataaaatagatgtcaatcatgtcaaacgtgttgccgaaggtctctggagaaaggaatatgggagtctcaaatcgtataataacgttttgtatcctacagagtacaaggagatcacttctaatggatctgaacctttatggaaatttccattaaatgctgatggccaggactggaatggggttttttttatgtactttgttgtgtcaagtaaatctcaaaatgtggtcaaactcttttacgaggatgatttcggagtacacgaatgttccttggataaatcttccgaatag
CSEP0374	bghP002872000001001	34	21	121			-	-		FSC	25	no		-	-						epiphytic					CSEP0374	http://www.reading.ac.uk/bioinf/servlets/nFOLD/IntFOLDresults.jsp?time=13_40_17_437_2-9-2011_All_o8omr25ua1spmc89&md5=o8omr25ua1spmc89&targetname=CSEPs_bghP002872000001001	nFOLD4_3s7ba_spk2_TS7	0.08835	0.1514	Transferase	Q9NRG4 (SMYD2_HUMAN) - N-lysine methyltransferase SMYD2	CSEP0374	mktfqfasivaglgflkpiaaddyfscgfaqisvenvdrvagnlwshelgafqssfegrfpvslgeseygelrkfpllyngkdwefgcfmyhvisnregsyvklfyegtkgleecvivipe*	atgaaaacttttcaatttgcttctattgttgcaggactcggttttctgaagccgatagctgcggatgattattttagctgtggtttcgcacaaattagtgtcgaaaatgttgatcgcgttgccggaaatctctggtctcatgagctcggggctttccagtcgtctttcgagggtaggtttcctgtatcgctcggcgaatctgaatatggagaactacggaagtttccattgctttataatggtaaagactgggaatttggatgttttatgtatcatgttatatcaaaccgtgaaggaagttatgtcaaactcttttatgaaggtactaaaggattagaggaatgtgtgatagttatccctgaatag
CSEP0375	bghP002912000002001	2	20	400			RNA binding; ribonuclease activity	-		FLC	37	yes	19 - 254, 130 - 288, 162 - 374	-	-											CSEP0375	http://www.reading.ac.uk/bioinf/servlets/nFOLD/IntFOLDresults.jsp?time=9_32_46_757_14-10-2011_All_gkld8cul83ab4obn&md5=gkld8cul83ab4obn&targetname=CSEPs_CSEP0375	nFOLD4_1ks9a_spk2_TS1	0.4336	0.085	Oxidoreductase P0A9J4 (PANE_ECOLI) - 2-dehydropantoate 2-reductase		CSEP0375	MHLTFLFLILIVELLHYVLSTDVPFWDMNIPDDTSGFLCDNHYFRIGYIRSSAQEALTKFLRRSSYHQFPAFFENTHAFGIADQILLSWPLVKGNKVYTTGEPKPPLLLKNGQRTVGNYRVIINTGGQVIGVIAITDLYELHPKLNFRKCAPVHISDEQHQDNSISGDLLWDYVYPVLGYICDLKFLEISQVNYVQRLIVKPEFQQELRDTSFHKYVEGYTGNIFTGNELKTYKVQKLDKNGYPNGRPGSFRVVFNLAQGFMGVINVDKGEGNCVKVWDLTQSPHGTYNPNSHVFDGIVPGMYTPYFCLNQELKSEIIQQQAYFFTRQLNTESERDDDMYPIMHGQYLILWPLRLPESNIRLKLIFALGLNLNTRTFNVYYSSLRRGFNWVQPCGVDFT…	ATGCATCTTACGTTCCTTTTTCTCATTTTAATAGTTGAATTATTGCACTATGTCCTTTCAACAGACGTCCCATTTTGGGACATGAACATTCCTGATGACACTAGTGGGTTTTTATGTGACAATCATTACTTTAGAATAGGCTATATACGCTCATCCGCCCAGGAGGCGCTCACAAAATTTCTACGCAGGTCTTCCTACCACCAATTCCCCGCATTCTTTGAGAATACACACGCATTTGGTATCGCAGACCAGATTCTACTTTCTTGGCCCCTTGTGAAGGGCAACAAAGTATACACTACTGGTGAGCCAAAGCCTCCCTTGTTGCTAAAAAATGGACAAAGGACAGTTGGGAATTATCGGGTAATAATAAATACCGGTGGCCAAGTAATTGGTGTAATA…
CSEP0376	bghP002914000001001	2	20	404			-	-		YLC	35	yes	17 - 241, 115 - 276, 147 - 381	-	-						epiphytic					CSEP0376	http://www.reading.ac.uk/bioinf/servlets/nFOLD/IntFOLDresults.jsp?time=13_40_4_477_2-9-2011_All_jp1o46v4qmiq9u7h&md5=jp1o46v4qmiq9u7h&targetname=CSEPs_bghP002914000001001	nFOLD4_1jdpa_spk2_TS2	0.4681	0.0817	Signaling protein	Atrial natriuretic peptide clearance receptor	CSEP0376	maiallfctifwlylraasatnglpdtfvpstggylcgtiifdikfleeeagrafkkfthqsiqkdfpalfedsylfgrlnevllawplsypgvplkqrlhgnyrliidsnsevigvvtviypekmldqkefrrctpihslkdgegknaiqytenldrifrfmgyscngefieeraytktlesirapnlksknpirpkkfieygnkrfigdnlfsfplrhldrndklngplnthqiifqrdiysnilvkgvlskgsrgkkcsrlwdlsplfeiipdvsspisrekalvnndgtftctgqvinistvllqvplgliqaqktikpsdekypilqdrslwlwpirlpesitwseyvpyylisyanitildleylfaigyslefqvvglffahndhqknpnff…	atggcgatagcactcctcttttgtacaatattttggttgtacctacgcgctgcttcagcaacgaatggattaccagatactttcgttcccagtacgggtggatacttgtgcggtacgataatcttcgatatcaaattcctagaagaagaagctgggcgagcctttaagaaattcacacatcaatcaattcagaaagactttcctgccctgtttgaggactcgtacctattcggtagattaaatgaagttcttctggcatggcctctttcgtatcctggggtacctctcaaacaaaggctacatgggaattatcgtctcatcatagactcgaatagcgaagtaataggtgtagtgactgtaatctatcctgaaaaaatgttagatcaaaaggaattccgc…
CSEP0377	bghP002926000001001	2	21	409			-	-		YLC	36	yes	360 - 385	-	19.4555										Cleistothecia	CSEP0377	http://www.reading.ac.uk/bioinf/servlets/nFOLD/IntFOLDresults.jsp?time=13_40_5_648_2-9-2011_All_rpv0v74hno62usbn&md5=rpv0v74hno62usbn&targetname=CSEPs_bghP002926000001001	nFOLD4_1a4ya_spk2_TS5	0.5516	0.0743	Ribonuclease inhibitor	Ribonuclease inhibitor (complex with angiogenin)	CSEP0377	matafllfsailglylrcasatnglpdlyipstngylcdtllfnikfleeearraykdfthqsiqrafpalfedlylfnkhneillawpvhfpwttykyeptadfrliidsdgkiiglvsviypkkdskqkefrkckplhsssdggddtsrqhvkqleeifpfvgylcngaylnlrsflytvslieklqlipssthphrnkitfyngnkfsgenllgfplrnldsknspngahppltvflnpkfyfilvkgvvskglyekddgdicqtlwdlsplseitpdvsspihrkaalvnndgtyicaneelnistillqvphslyraqntvkisektfpilqsnklwlwpirfpesfpkseyspsnlisdsnikilgsrylfaigcdlefqvvglfytkndskk…	atggctacagcatttcttctttttagtgcaatacttgggctgtacctacgctgtgcttcagcaacgaatggattaccggatctatatattcctagtacaaacggatatttatgtgatacacttctcttcaatattaaattccttgaagaggaagcccggcgagcttacaaggattttacacatcaatcaatccagagggcttttccagcgttatttgaagacttgtatctattcaataaacacaatgaaatccttcttgcatggcctgttcactttccctggacgacttataaatatgagccaaccgcggattttcgtctcatcatagactccgatggcaaaataataggtttggtgtctgtaatataccctaaaaaagactcaaaacaaaaggagttt…
CSEP0378	bghP003337000001001		20	324			-	-				yes	18 - 162, 40 - 177, 148 - 285	-	0.367526											CSEP0378	http://www.reading.ac.uk/bioinf/servlets/nFOLD/IntFOLDresults.jsp?time=16_48_18_994_6-9-2011_All&md5=i6l2a9oo8il0jn96&targetname=CSEPs_bghP003337000001001	nFOLD4_3px5a_spk2_TS5	0.7866	0.0555	Metal binding protein	Enzyme of enolase superfamily	CSEP0378	mkslvavlillatstasvtsrrsfrattdsesfkeldcvnsvqflqvrakriegvraracdilfpsqdsdtdqpleqlpviepkflkkllkgqpqesidkylyggtssdqtiysipldlkrvplddrsvttaspsspenfvnipsyiikasirkvkhpdyslliddecsirgvlmkvyrqgclpstplsspwsyglctvvngkvdrrrkyypsiaedqksridstriassrhfvsssssessggstssggsvssggstssggsvssggstssggstssrristsrrtasnvgsgfsvssrrntdcekdfkssflrftniipfrg*	atgaaatcattagtcgccgtgctcattctcttggcaacgtcgacggcttccgtgacatcaaggagaagtttcagagctactacagactcggagtccttcaaagaattggactgtgtaaactcggtacagttcttacaagtcagagcgaaaagaatcgaaggagtccgcgccagagcgtgtgacattctttttcccagccaggattcagacacagaccagccactcgaacaactaccagtgatagaacctaaatttttaaaaaagcttctcaaggggcaaccccaagaatctatagataaatatctttatggcggcacatcttcggaccagacaatatatagtatcccgcttgaccttaagcgggttcccctcgatgacagatcagtaacaacagcttca…
CSEP0379	bghP003347000001001	35	23	134			-	-				yes	6 - 42	-	-											CSEP0379	http://www.reading.ac.uk/bioinf/servlets/nFOLD/IntFOLDresults.jsp?time=11_5_56_105_29-9-2011_All_0nui7fh8tadq1ffu&md5=0nui7fh8tadq1ffu&targetname=CSEPs_CSEP0379_bghP003347000001001	nFOLD4_3blza_sp3_TS2	0.06939	0.1621	Unknown function	A3D088 (A3D088_SHEB5) - Putative uncharacterized protein	CSEP0379	mkvlsaisacaftfllllgpvmggnvlkcpsnkrfsldaaeeharkarfdrwksshplgadgqkckahvfailvskessnitwpkivapltttgsmngiiqiglyvdyittgwskhdgfpnkikwliklsrnre*	atgaaagtgctcagtgcgatttccgcctgtgcttttactttcttgttgctcctagggcctgtcatgggaggaaatgtgttgaaatgtccttcgaataagaggttttccctagatgcggcggaagaacatgccagaaaagctagatttgatagatggaaatctagtcacccgttaggtgctgatgggcaaaagtgcaaggcccacgtgttcgcgattttagtgtcaaaagaatcatcaaatattacttggcccaagattgtagcaccattgacaactacaggatctatgaatggcataattcagattgggttatatgtggattatataacgacggggtggagtaaacacgatggatttccgaataaaatcaagtggttgattaaattatctagaaataga…
CSEP0380	bghP003355000001001	35	23	124			-	-				yes	5 - 41, 81 - 100	Haustoria only	335.943								CL80Contig1	5		CSEP0380	http://www.reading.ac.uk/bioinf/servlets/nFOLD/IntFOLDresults.jsp?time=13_40_38_576_2-9-2011_All_10i8o15o3ipi5ihq&md5=10i8o15o3ipi5ihq&targetname=CSEPs_bghP003355000001001	nFOLD4_1e85a_sp3_TS10	0.09572	0.1479	Electron transport,	P00138 (CYCP_ALCXX) - Cytochrome c'	CSEP0380	mkflntvsasalsalilgsvvqgyvlkcstgkefdnqtmdelaskaeyqyghesyplgpdgekckayefnsqlpnsqsslisaysatdhshlaratipylvqvcdsmesyrlfewydyrwvkcd*	atgaagtttctcaatactgtctctgccagcgctttatctgccttgatcctagggtctgttgtgcaaggatatgtgctaaaatgtagtactggcaaagagtttgataaccaaacaatggacgaacttgcatcaaaagctgaatatcaatatgggcatgaaagctaccctttaggtcccgatggggaaaaatgcaaggcctatgagttcaattctcaattaccaaatagtcagtcctctttgatctcagcttacagtgccactgaccattcccatttagctagagccacaatcccttacttagtccaagtttgtgacagcatggagagctatagactttttgaatggtacgattatagatgggttaaatgcgactaa
CSEP0381	bghP003379000001001		23	79			-	-		FEC	26	yes	5 - 54	-	146.456								BghEfc23	16		CSEP0381	http://www.reading.ac.uk/bioinf/servlets/nFOLD/IntFOLDresults.jsp?time=13_40_45_646_2-9-2011_All_t7pu3arfnj78fle1&md5=t7pu3arfnj78fle1&targetname=CSEPs_bghP003379000001001	nFOLD4_1ljra2_sp3_TS6	0.01178	0.2524	Transferase	P0CG30 (GSTT2_HUMAN) - Glutathione S-transferase theta-2B	CSEP0381	mkflfstltgvivgllgslhvqaatfecpfgryftsddilaasssrsapdkvtyqnghtinwyflnrythndellkcmg*	atgaaattcctcttttcaaccttgactggcgtaattgttggtcttttaggatcgttgcatgtccaagcggctacatttgaatgcccatttgggaggtactttacttcagacgatattctagccgcatcttcatctaggtcggcacccgacaaagtgacatatcaaaatggccataccattaactggtacttcttgaaccgttatacacacaatgacgagttgttgaagtgcatgggctga
CSEP0382	bghP003444000001001	1	19	228			-	-				no		-	2.91009											CSEP0382	http://www.reading.ac.uk/bioinf/servlets/nFOLD/IntFOLDresults.jsp?time=13_40_40_968_2-9-2011_All_prbhm6oksppusag9&md5=prbhm6oksppusag9&targetname=CSEPs_bghP003444000001001	nFOLD4_1ks9a_spk2_TS4	0.08207	0.1547	Oxidoreductase	P0A9J4 (PANE_ECOLI) - 2-dehydropantoate 2-reductase	CSEP0382	mgcifafllaatgrlvtmgsehddlnddrhyglyqlppsstfpepvanaevylftqkksssgtnyamycspkksmseivqniqglrpqenqsesttyeysplmqdclqilesssgepllsellpkkkkkspctssiifdlvnmqqiklvgnylrplsqyhinthtvtadmhmelkdvllkgsmlltaskknmdkalvwhngrlmllrsskeknkiywipnnnihsfih*	atgggctgcattttcgcatttctcctggcagccactgggcgtttggttaccatgggctcagaacacgatgatcttaacgatgatcgtcactatggactctatcaacttcccccaagttctacattccccgaaccagtagcaaacgcagaagtctatctttttacacagaaaaaatcctcatcaggcacaaattacgcaatgtactgctcacctaagaaatcgatgagcgagatagtacaaaatattcaaggattgaggcctcaagaaaatcaatctgaatctacaacctacgaatattctccgttgatgcaagactgtttgcaaatactcgagtcgtcatctggagagccattgctatcggaactacttcctaaaaaaaagaagaaaagtccatgcacg…
CSEP0383	bghP003462000001001	17	22	403			-	-	0.3538	FIC	39	no		-	12.7164								ZBBFA0_008244.FASLength: 388 20-Oct-2006	1		CSEP0383	http://www.reading.ac.uk/bioinf/servlets/nFOLD/IntFOLDresults.jsp?time=13_40_42_139_2-9-2011_All_61ku57rm61kbtkla&md5=61ku57rm61kbtkla&targetname=CSEPs_bghP003462000001001	nFOLD4_1dp4a_sp3_TS4	0.3538	0.0935	Hormone/growth factor receptor, lyase		CSEP0383	MEFFYQFGLLIGIYSLINQGSASSIFPKPGDPGAIYNDFICVGNHFSISAVMKNHRIACDSLHNAEPDQVFPAHLKDTQLFGPNLNPLFTWPIISEDKIFRSSSFFEGSLFPRYKGRPENANDVFSRATRKFAPRYRFELQFPSEKDRTKAQDLEYYVGYKCSDVVFGAEYVRESVTSAQNNLVKKKGIRFPKLYFLQSLEKLVFINRKKEESYNYFVIFSKSFEILHVVDKSFDIDKTCNMFSGRVVDPHHRIEALSTLEIDSKADREDFDCNGQIFGGSFISKNKEKAIDAYSRRDGRLKKYKLPCLIEKESANIPGKAWMWPLRIPETSKRKSKSTTSYQLIFGEDHQFLGVYHLSETTYVRCHNRNDPDNHSSKFRFLFDLNSKTEEKQSPRDTD…	ATGGAATTTTTCTACCAGTTTGGATTGCTTATCGGTATATATTCTCTTATTAACCAAGGCTCTGCATCTTCAATTTTTCCAAAGCCTGGAGATCCTGGAGCGATATACAATGACTTTATTTGTGTTGGAAATCACTTCAGTATCAGCGCTGTGATGAAGAATCACCGAATAGCTTGCGATAGCTTGCACAATGCAGAACCTGACCAAGTCTTTCCAGCCCACTTAAAAGACACTCAATTATTTGGTCCCAACCTCAATCCGCTATTTACGTGGCCCATTATCTCTGAAGATAAAATTTTCAGATCTAGTAGTTTTTTTGAGGGTAGTTTATTCCCCCGCTATAAAGGTCGACCAGAGAATGCTAATGATGTCTTCTCAAGGGCAACCAGGAAATTTGCG…
CSEP0384	bghP003525000001001	54	25	197			-	-				yes	43 - 66, 91 - 99	Haustoria only	71.1639											CSEP0384	http://www.reading.ac.uk/bioinf/servlets/nFOLD/IntFOLDresults.jsp?time=13_37_29_683_2-9-2011_All_mhvdokhnlgjvnlc2&md5=mhvdokhnlgjvnlc2&targetname=CSEPs_bghP003525000001001	nFOLD4_1krra_sp3_TS2	0.3776	0.0908	Transferase Galactoside O-acetyltransferase		CSEP0384	mslctrslaiaaallhfaslthgqaqdlmryesrvkcgdsnfsqfeilnsytmgdkrngrsfggrtrcglagnvhtllplldenyqpvhgcylvydesehivdfvhsttsrsfipcyvseqnscpgsqtrrrllafavptavdphtlvsmtthdrqfsrglgnnlyvveenkwydigagpvfgspntdqvsyyqgdf*	atgtctctctgcacaagatctttggctatagcagctgcccttttgcattttgcctctctcacgcatggccaggctcaggatctcatgcgctatgagagccgggtaaagtgtggcgattccaatttctcccaattcgaaatcctcaattcctacacaatgggggataaaagaaacggcaggtcgttcgggggaaggacaaggtgtggtttggcgggtaacgtccacacactgctgcctctgttagatgagaattatcaacccgtgcacggatgttaccttgtctatgatgagtcggagcatattgtagattttgttcactctacaaccagccgatcgttcattccttgctatgtcagcgagcaaaactcctgtcctggaagccaaacacgacgccgattg…
CSEP0385	bghP003574000001001	1	20	327			-	-				no		-	-											CSEP0385	http://www.reading.ac.uk/bioinf/servlets/nFOLD/IntFOLDresults.jsp?time=13_40_46_808_2-9-2011_All_j9kq13sqh0khu8j5&md5=j9kq13sqh0khu8j5&targetname=CSEPs_bghP003574000001001	nFOLD4_2fnaa_sp3_TS2	0.2572	0.1066	Atp-binding protein		CSEP0385	mvglhcivaillktsgllssnqlvvigsksdrghttlsfdygkkkfptlrnqriymapnrnlktgisvtiycskvfddkevisavikgltptksstiidndpaaakkcnkflvdqnnlassspgkkldlklsdvlernacdirnigrfaedslvkltgknncispnrvelsltiemdavvpmkdllfrgeailgpqgvsvrmamgfyleelhlfalrasgnptwsfvtslrsriksdnmskifnfifdkngefnafkelvdrsdpgtfssrldiksqgskniiqktnsaiasqnhrtkeifnvqeiigklectgnsirggkldrngl*	atggttggccttcattgcatagtcgcaattcttctcaagaccagcggtcttttgagttcaaatcaactggtagtaattggcagcaaaagtgataggggtcatactaccctaagcttcgattacggaaagaaaaagtttcctacgctccgcaatcaaagaatatacatggcgccgaatcgcaatctaaaaaccggcatttccgttacgatttactgctctaaagtcttcgatgataaagaagtaatatctgcggttataaaaggactgactccgactaagtcctctaccataattgacaatgacccagctgcagccaaaaaatgtaataaatttttagtcgatcaaaataatctggctagcagctctcctggaaaaaaattggacctgaagttgtcggat…
CSEP0386	bghP003669000001001	36	19	142			-	-				yes	13 - 31, 90 - 116	Seen in Hyphae or (haustoria + hyphae)	-						epiphytic		CL172Contig1	5		CSEP0386	http://www.reading.ac.uk/bioinf/servlets/nFOLD/IntFOLDresults.jsp?time=13_39_42_127_2-9-2011_All_36n2onp31vh2k142&md5=36n2onp31vh2k142&targetname=CSEPs_bghP003669000001001	nFOLD4_2xgra_sp3_TS8	0.0711	0.1611	Hydrolase	Q9A0M1 (Q9A0M1_STRP1) - Putative DNase	CSEP0386	mrltkflilfacsvadvdaaliywriqqgakcgasiyrqetlenaikphcrinsdgkseiiltddmkrsyiipepptplyylplpstdgngeivsedptdyhvvvdsncdfnvvtkvvnvaddgvtvdnetrqdcvpdkpst*	atgcgtctaactaagttcctaattctattcgcttgctctgtcgccgacgttgatgcagccttgatatattggaggatacaacaaggcgccaaatgtggtgcctccatctatcgccaggagacgctggaaaatgctattaagccccattgccgcataaattccgacggaaagtcggagatcattcttacggatgacatgaagaggtcatacatcatcccggaaccgccaactccgctctactacttgcctctaccatctacggacggcaatggtgaaattgtctctgaggatcccaccgattaccacgtagtagttgattcgaactgtgacttcaacgtcgtgacaaaagtcgtgaacgtggccgacgacggagttactgtggataatgaaacaagacaa…
CSEP0387	bghP003798000001001	17	24	325			-	-		YLC	41	yes	19 - 198, 110 - 225, 134 - 258	-	-						epiphytic					CSEP0387	http://www.reading.ac.uk/bioinf/servlets/nFOLD/IntFOLDresults.jsp?time=13_40_50_318_2-9-2011_All_99kao5dim7b0nlhk&md5=99kao5dim7b0nlhk&targetname=CSEPs_bghP003798000001001	nFOLD4_3oeuc_spk2_TS10	0.2272	0.1117	hydrolase/ hydrolase inhibitor	Proteasome component	CSEP0387	mrkqllsnfglllhtylhiagssaspklildsepellfsgylcdgnyisseyiiqsinsawqglfnsktgsgvvshfedtrifgdtskplfagpvpidhsqhgrdhaenirvvfdierkfiglitihdtdirhcreildttsiadfnpnlhvilgykcahqvyeleyveksyiaasselheyglnqphmfpmlrdrpgsayhsymiwplligkkvfangntcardfiafqhdfgslgvfhnednedyicplvwtnitpfhstlrflkehiiapgniekeincqdqvfkydylmynikyviaahkyrqalnrlvmatansreppwr*	atgcgaaagcaattgctgagcaattttggcttgctacttcatacttatcttcacatagctggcagctcagcatcaccgaaattaattcttgacagtgagccggagctattattcagcggctacctttgtgatggcaattatatcagcagtgaatacataatacaaagtatcaattcagcctggcaaggattatttaacagcaaaacaggcagtggtgtagtatcgcactttgaagatactcggattttcggtgacacttctaaaccacttttcgccgggcctgttcctatcgatcacagtcaacatggtagagaccatgcagaaaatatacgggtcgtctttgacattgaaagaaaattcatcggcctcataacgatccacgacactgacatccgccat…
CSEP0388	bghP003801000001001	15	30	319			-	-		YHC	43	yes	15 - 107, 33 - 132, 89 - 260	-	4.27939											CSEP0388	http://www.reading.ac.uk/bioinf/servlets/nFOLD/IntFOLDresults.jsp?time=9_32_1_236_14-10-2011_All_tua2m8dqd4b6ierp&md5=tua2m8dqd4b6ierp&targetname=CSEPs_CSEP0388	nFOLD4_1xvxa_sp3_TS8	0.4372	0.0846	Iron-binding protein	Q56925 (Q56925_YEREN) - YfuA	CSEP0388	mrhphhairgqsiwlkavfiillisapassmtgriavrneagyhckykiyphsvvettrlvacrgftspkfharrpviyadystvenmifewafplavtkdnqgkirkytdkitfnnscelrgllyydyatsqfepcvnvpevstsetsgigqeltepfikcgslsweiteiqknaksklfetmnsfyevehtsmevdgpwkkisltkkvivdgkgkffkpvsnenslisfkvqaieygviinnqnevrsiiikhyisrklpvtrrfireaskqekstpirekkivtlecpidkifplfpndgisdlpspkrqktsevv*	atgagacatccacatcatgccatcagaggccagtctatatggctaaaagccgtgttcattatacttcttatctcagcccctgcctcatcaatgacaggtagaatagcagtaagaaatgaggctggatatcattgtaaatataaaatatatccacacagcgtagttgaaacgactcgtctggtagcttgcagaggattcacgtcaccaaaatttcatgcgagacgacctgtcatttatgctgactacagtaccgtcgaaaacatgatatttgaatgggcttttcctttggctgtaactaaagataatcaaggcaaaataagaaaatatacagacaagattacttttaacaatagctgcgagctgagaggtctgctctactatgattatgccacaagtcaa…
CSEP0389	bghP003803000001001	17	24	382			RNA binding; ribonuclease activity	-		YIC	41	yes	227 - 260, 312 - 354	-	-											CSEP0389	http://www.reading.ac.uk/bioinf/servlets/nFOLD/IntFOLDresults.jsp?time=13_40_51_489_2-9-2011_All_v3bhf0b28fdd68kg&md5=v3bhf0b28fdd68kg&targetname=CSEPs_bghP003803000001001	nFOLD4_1yrga_sp3_TS1	0.4972	0.079	Transcription	Gtpase-activating protein	CSEP0389	mmkhffssiivllhthlhitsssaspiillpsrpevkysdyicddnyltgeylkrniitawnalynsepthslpahvgdswlfysthrtlfvwpilmknklretaavskiriiidfqatlvaivtvhqselrycrevfnltnsdlfdpnlhtiigfrcanqvfeyhyvhnshsaalkslqtsginhpdmypkivtrydspyqnflvwpllsgnkiytldgkifsmmnfvafknspdslsvfhvadgkevscpliwmnsvpalsipsslinsnldpkdsqiavdcngqmfkqsyiednlqaairgikhqqsegkpylypqftgndnqtfgsraslicystfgftnllvreptvvffltikesheyhgvyflkdgrysacksyr*	atgatgaagcacttctttagcagtattattgtgttgcttcacacgcatctccatatcacttccagctcagcatcgccgataattttgttacccagccggccagaggtgaaatacagcgattacatctgtgatgacaactaccttactggtgaatatttaaaacgaaatattattacagcatggaacgcattatataatagtgaaccaactcatagtttgccagcacatgtaggagattcctggcttttctacagcactcatagaacgctttttgtctggcccattttaatgaagaataagctgcgagaaactgccgcagtgtccaaaattcgtattattattgacttccaagctactttggttgcaatagtgaccgttcatcaatccgagctccgctat…
CSEP0390	bghP003813000001001		22	171			-	-					no cysteine	-	4.93503											CSEP0390	http://www.reading.ac.uk/bioinf/servlets/nFOLD/IntFOLDresults.jsp?time=13_39_45_626_2-9-2011_All_9tcs2mb5t86e8ngo&md5=9tcs2mb5t86e8ngo&targetname=CSEPs_bghP003813000001001	nFOLD4_1hxvA_HHsearch_TS4	0.1958	0.1178	Chaperone	trigger factor	CSEP0390	mrasifvtfilpllaiaqvapgapdtprapdapgapgapgppgapdtsitktrtstatrtrtitvsmvssviatvsmnrtapvntgafpawttpsatntniaqntnpaggfarnsgtgsspqttqklipegnaanvrgneglgfvqgknrttpsplsdledslshdsirkp*	atgcgcgcctctatcttcgttacatttattcttccacttctggctattgctcaagtcgcaccaggggcacccgatacccctcgagctcctgatgctcctggcgctccgggcgctccaggcccaccaggagcacctgatacctctatcaccaaaactagaacttcaacagccactcgcacccgtactatcactgtatccatggtatcatctgttattgcaactgtatcaatgaacaggactgctcctgttaacacgggggccttcccagcctggacgacaccttctgctacgaatacaaatatcgctcaaaataccaatcctgctggcggctttgctagaaacagcggaaccggctcatctcctcaaacaacccaaaagttaatacctgagggcaatgcc…
CSEP0391	bghP003847000001001	3	22	405			-	-		FYC	30	yes	10 - 82, 28 - 98, 136 - 222, 256 - 274, 335 - 351	-	-						epiphytic		ZBBFA1_000395.FASLength: 324 20-Oct-2006	1		CSEP0391	http://www.reading.ac.uk/bioinf/servlets/nFOLD/IntFOLDresults.jsp?time=9_32_2_427_14-10-2011_All_otm830krkqjdaqkh&md5=otm830krkqjdaqkh&targetname=CSEPs_CSEP0391	nFOLD4_1jmoa_sp3_TS4	0.286	0.1023	Blood clotting	P00734 (THRB_HUMAN) - Prothrombin	CSEP0391	mnikslsyvilaifdyciyclatlsleapfycgkniinphgiekarasacinlsdspwwskfpaafdatkifdikdailfswpldwkenhkfmerkkviidsmckligivyrinnsyqkciqslyphsnpslpeprldstikhygtdcngyvffdddlesayvslrryfftrqilthgeipkghlkthvmpefdnqkiwswpatfktdklstesigknrfrvtldhegkkrgmiqknrspwkrcndiffksenplthlekhkpslgedffnvnsdflcgeqtitaisinshmqaacqrvqalinpeivnilrypwspknieyqskptwywpirlpelhdqkqilygkhqlillssnceflgifyfvgaqrvechkqqapllslglqteattseshpkkl…	atgaatattaaatctttatcgtacgtaatattagccatcttcgattattgcatctactgtctagccaccctaagcctagaagctcccttttactgtggcaagaatataatcaatcctcatgggattgaaaaagcgagagccagcgcctgtatcaatctcagtgattcaccttggtggagtaaattcccagccgcgtttgatgctacaaagatattcgatatcaaagatgccattctattttcctggccactcgattggaaagaaaatcataaatttatggagcgtaagaaagttatcatagattccatgtgtaaactaattggtatcgtctacagaatcaataattcatatcaaaagtgtatccaatctctatatccccattctaacccatctcttcct…
CSEP0392	bghP003896000001001	11	18	146			-	-				yes	33 - 115	-	-											CSEP0392	http://www.reading.ac.uk/bioinf/servlets/nFOLD/IntFOLDresults.jsp?time=13_41_5_607_2-9-2011_All_odigdm3i4ecos31f&md5=odigdm3i4ecos31f&targetname=CSEPs_bghP003896000001001	nFOLD4_3m7oA_HHsearch_TS1	0.03818	0.1901	Immune system	O88188 (LY86_MOUSE) - Lymphocyte antigen 86	CSEP0392	mklsinlatlafstlvtaycvqpalqptiseeqevikkshkipghnfleycndnpddnllklesvdidpimpvidgsvnvnikgftpvpitdeifirildwktrqdlitpvellsllrksfietpivgnfqeclgfrphlskllmt*	atgaagctctccattaaccttgctacacttgctttcagcactctggtaacagcctactgtgtccagcctgcattgcaaccaacgatatcggaagaacaagaagttataaagaaatctcacaagattccgggccacaatttcttggaatattgtaatgacaaccctgatgataaccttcttaaactcgagtcagtagacatcgatccaattatgcccgttattgatggaagcgtcaatgtaaatattaagggatttacacccgtaccaattaccgacgagattttcattcgaattcttgattggaaaacccgtcaagatctcataacacctgtcgaattactctctcttctgcgaaaatctttcattgaaacgcctattgttggaaactttcaagagtgc…
CSEP0393	bghP003905000001001	5	24	114			-	-				yes	6 - 83	-	23.0695											CSEP0393	http://www.reading.ac.uk/bioinf/servlets/nFOLD/IntFOLDresults.jsp?time=13_40_18_597_2-9-2011_All_6f8s3361p7gf01ur&md5=6f8s3361p7gf01ur&targetname=CSEPs_bghP003905000001001	nFOLD4_2w3ya_spk2_TS7	0.07047	0.1614	Lipid-binding protein	Evf, a Virulence Factor Produced by the Drosophila Pathogen Erwinia carotovora	CSEP0393	mkflsaasaaaltcifllvptalgdvvhkcesgevfeleevqgyasnatldqvrpgdpvnpdaqihgthhfsrktkgnkdaryvvqlaghhrllqlyeygqsgwqfcslalrkt*	atgaagtttcttagtgcagcttccgcggccgccttgacgtgcatcttcctcctggtgcctactgcgctcggagatgttgttcataagtgtgaaagcggggaagtatttgagctggaagaagttcaaggatatgcaagcaatgctactctcgatcaagtacgtcccggcgacccggtcaacccagacgctcaaatccacggcacacatcatttttccaggaaaaccaaagggaacaaagatgctcgctacgtagtccaactcgccggacatcatcgattgctccaactttatgaatatggccaatcaggatggcagttctgttccctcgccttgcgtaagacatag
CSEP0394	bghP003936000001001	1	23	321			-	-		FNC	148	no		-	-											CSEP0394	http://www.reading.ac.uk/bioinf/servlets/nFOLD/IntFOLDresults.jsp?time=13_40_43_308_2-9-2011_All_gp5oqsj1ik7vqeu8&md5=gp5oqsj1ik7vqeu8&targetname=CSEPs_bghP003936000001001	nFOLD4_2qena_spk2_TS5	0.3573	0.0931	Unknown function	Walker-type atpase	CSEP0394	mtcvfafllatsghmvitgftasedhyglyqtqnryyfpepkanmevylftqkvissgtnyamycsplkrmseiveniegllpvdsqnepqtakytmakrdclqkirslshpvtlskllqgerkdnactsniifsliftqqvkmtgnfncflplrrvinvpmikadksmnlkdilpsekmllaasrenvdlaliwhhghlillegskkrdktiwkprtrindelltakyitefmtnnfpevksvkakitslylhitylnflkglesegstssagisisqvyeskfgslykdfaqksrrsleqklfevtprgylcdqnlytn*	atgacttgtgtttttgcattcttactggcaactagcgggcacatggttatcaccggctttaccgccagcgaggatcactatggactataccagactcaaaatagatactatttccccgagccaaaagcgaacatggaagtctatctattcacccagaaagtaatttcatcaggcacgaactatgccatgtactgctcacctcttaaacggatgagtgagatagtggaaaatattgagggactgctacctgtagatagtcaaaatgaaccccaaaccgccaaatataccatggcgaagcgagattgtctacaaaaaatccgatcattatctcatccagttacgttatcgaaattacttcagggcgaaaggaaagataacgcatgcacaagtaacatcata…
CSEP0395	bghP003954000001001		30	235			-	-				no		-	-											CSEP0395	http://www.reading.ac.uk/bioinf/servlets/nFOLD/IntFOLDresults.jsp?time=13_39_46_797_2-9-2011_All_4enqvqfnfpino4u0&md5=4enqvqfnfpino4u0&targetname=CSEPs_bghP003954000001001	nFOLD4_3r0va_sp3_TS3	0.2684	0.1048	Hydrolase	Alpha/beta hydrolase fold protein	CSEP0395	mglcrrllrrrrrgrgsglglglglglaqaadgepafwqasrtadrpawslrppkpvsaagvvtgvvaayvdvttspwppppppptpapdlvgsarvsvspvagrdakglplplefalslpsanlpaslpfilylqqraracvpgraartgspagrprrrrrrlvrgscypatrakrgrclfaaahflrpstyfllttsadrhgllsamqpatrrplrrsrvrshvtwptrplrs*	atgggtctctgcaggcgcctgctgcggcggcggcggcgtggacgaggatcagggctagggctagggctagggctaggactcgcgcaggcggccgacggggagcctgctttctggcaagcttctcgaaccgccgaccgcccggcctggtccctgcgccctccaaagccagtgtcagccgctggcgtggtaacaggcgtcgtggccgcctatgttgacgttaccacgtccccgtggccgccgccgccgccaccgccaacacccgccccagatctggtcggctccgcgcgtgtcagtgtctcacccgtcgcagggcgtgacgccaagggcttgccgttgccattggaattcgcactgtcactgccctctgccaatttgccggcgtcgctgcccttcatcctc…
CSEP0396	bghP004010000002001	3	21	370			-	-		YVC	28	yes	73 - 101, 85 - 130, 215 - 249, 267 - 309, 325 - 343	-	2.689										Cleistothecia	CSEP0396	http://www.reading.ac.uk/bioinf/servlets/nFOLD/IntFOLDresults.jsp?time=13_40_10_358_2-9-2011_All_scu542qghkropbf4&md5=scu542qghkropbf4&targetname=CSEPs_bghP004010000002001	nFOLD4_1dp4a_spk2_TS2	0.3408	0.0951	Hormone growth factor P18910 (ANPRA_RAT) - Atrial natriuretic peptide receptor 1		CSEP0396	mkfqstalgviisfyfytivatdgpgnyvcekdylpsdliskyvkgscnsiknadisnrypvrfdgsshfgisdatlfatptrvdcskknaggcvgknrividsmcnligivyvtnqsykrcvkildsideswstsltisnpvpktygydcnfkifiledtlqyyrnlkqqiskleklkiskyinkiistefaekevylwpiqsldkqktlyriavdkdkifmgmtyrvgpewmrckqidyvdpepprsldptknsigeqifenvsaykcddayisaitvnshmqaacasiiedqrktvgfigiwpirreefsitprkkwnyyvkydhecnflgvhvrynnsygqcqkdesslhptkrrpaltclnlfph*	atgaagtttcagtcgacagcacttggtgtcataatcagcttttatttctacacgattgtggctacagatggacccgggaactatgtctgtgagaaagattacctgccatctgatcttatatcaaaatatgtgaagggctcttgcaactcaataaaaaacgcagatatttcaaacagatatccggttaggttcgacggctcttcccattttggcatatcggacgcaaccctttttgccacgccgacacgggtagactgctcaaaaaaaaatgcgggagggtgtgttggaaagaatcgaatcgtcatagactccatgtgcaaccttatcggaattgtctatgtaaccaaccaatcttacaaacgctgtgtcaagatcttggattctattgatgaatcatgg…
CSEP0397	bghP004046	6	20	394			-	-		YLC	24	yes	6 - 30, 92 - 108	Haustoria only	-											CSEP0397	http://www.reading.ac.uk/bioinf/servlets/nFOLD/IntFOLDresults.jsp?time=16_47_46_305_6-9-2011_All&md5=3ma4e95n760a6qlv&targetname=CSEPs_bghP004046	nFOLD4_3ipzA_HHsearch_TS7	0.3771	0.0908	Electron transport, oxidoreductase	Monothiol glutaredoxin-s14	CSEP0397	mrllgtltavplifsvyvagehgylcpdaegitnttydealveesvtnaclpnselsaaqlaanveakkypqvwvdsedygfnetvllwkyqgnssesleesnvfvftnnscdilgllqtsgdqytickgmkeqnekktsseifsdeyenygyfdnggyhadeegtqsfhavprgagplnssnpggskktsknsssgkgifgglfgrkssggsgsgsmgpppgsmgpppgarspmgpppgsmgpppgarspmgpppgsmgpppgarspmgpppgsmgpppgarspmgpppgsmgpppgarspmgpppgsmgpppgsmgpppgsmgpppgsmgppgsmgpsqgnqqprrkpasvpyekqsyaerqyinyeqlnpddtifgeyaeyifqdirqpnn*	atgcgactcctcggaactctcaccgccgtacccttaatcttctcggtctatgtcgccggggaacatgggtatctctgtccggatgccgagggaattacaaacacaacctatgatgaagctctcgtagaggaaagtgtgacgaatgcatgtcttccgaacagcgaactgtctgcggctcaactcgcggcaaacgtcgaggcgaagaagtatccccaggtctgggttgactcggaagattatggcttcaacgagactgttttactctggaaataccaaggaaatagctctgagtctctagaagagtctaatgtctttgttttcaccaacaactcctgtgatattttgggactgctccagacatctggtgaccagtatacgatctgcaaaggcatgaaagaa…
CSEP0398	bghP004078	6	20	302			-	-		YLC	24	yes	6 - 108, 30 - 269, 92 - 275	Haustoria only	-						epiphytic	Epidermis				CSEP0398	http://www.reading.ac.uk/bioinf/servlets/nFOLD/IntFOLDresults.jsp?time=13_39_55_107_2-9-2011_All_3l4qq0nlu7levsmn&md5=3l4qq0nlu7levsmn&targetname=CSEPs_bghP004078	nFOLD4_3otta_sp3_TS6	0.4855	0.08	Transcription	Two-component system sensor histidine kinase	CSEP0398	mqlhrtltvipfifsvyvagehgylcsdaegiantfydqalveksvtnaclpnselsaaqlaanveaknypqvwvdsedygfnetvllwkyqgnssesleetnvfvftnkscdilgllqtsgdqftvcksvneqnekktspeilskkprpgtfsndlenyansghdevyadeedtktfriarrggdppnpsnaggskekpidsspindavgsqrgsqgnssgpqnsmpgpprpdrklgdtedqrtnqetsnrnqaarggtprwimsidgnpylmidyhlrkeffelffcfwhqicrklgigs*	atgcaacttcaccgaactctcaccgtcatacccttcatcttctcggtctatgtcgccggggaacatgggtatctctgttcggatgccgaggggattgcaaacactttctatgatcaagctctcgtcgagaaaagtgtgacgaatgcatgtcttccgaacagcgaactgtctgcagcccaactcgcggcaaacgtcgaggcgaagaattatccccaggtctgggttgactcggaagattatggcttcaacgagactgttttactctggaaataccaaggaaatagctctgagtctctagaagagactaatgtctttgttttcaccaataaatcctgtgatattttgggactgctccagacatctggtgaccagtttacggtctgcaaaagtgtcaatgag…
CSEP0399	bghP004216000001001		24	164			-	-		FAC	50	yes	28 - 101	-	-					6 dpi	epiphytic					CSEP0399	http://www.reading.ac.uk/bioinf/servlets/nFOLD/IntFOLDresults.jsp?time=13_39_39_758_2-9-2011_All_e9fvq6l2pavheii4&md5=e9fvq6l2pavheii4&targetname=CSEPs_bghP004216000001001	nFOLD4_1jqia1_spk2_TS5	0.2681	0.1049	Oxidoreductase	P15651 (ACADS_RAT) - Short-chain specific acyl-CoA dehydrogenase, mitochondrial	CSEP0399	mkflslsiitvvmdllcvahsrdgvevtvqgiseqridatntatarthefacmnkvikgqaaidairrrratvytrmdngvqkklfyitvftqdivsikyyaeismhnrfekvisvmnnlmvmpcemlargttntindrnrqsrseheyivvhavvehlarqed*	atgaaatttctctctctcagcatcatcaccgtggtcatggacctgctctgtgtagcacattcacgagatggggttgaggttactgttcagggaatcagtgagcaaagaattgatgccacaaatacggctacagcacggactcatgaattcgcctgcatgaataaagtaattaaaggacaagcagctattgacgcaatacgtagacggcgtgccactgtttatacaaggatggataatggtgttcagaaaaagttattctacattacagtatttactcaagacatagtcagtatcaaatactatgccgaaatatcaatgcacaacagatttgagaaggtcatttctgtcatgaataatctgatggttatgccgtgtgaaatgttagcccgtggaacgaca…
CSEP0400	bghP004221000001001	1	18	341			-	-				no		-	41.8189											CSEP0400	http://www.reading.ac.uk/bioinf/servlets/nFOLD/IntFOLDresults.jsp?time=13_41_46_740_2-9-2011_All_r6dup8v0cie3pu3a&md5=r6dup8v0cie3pu3a&targetname=CSEPs_bghP004221000001001	nFOLD4_3o24a_spk2_TS6	0.6398	0.0671	transferase Q4G2I1 (Q4G2I1_ASPFU) - Brevianamide F prenyltransferase		CSEP0400	mqcifavllrvawwssttkllvlvspyqtgyygvydpptngrfprpdddsdimmsvnrfmqpgtynalycspnmelsqmisrivggltqvmepknslfgvkkgkfescyesirirnkaklkpdalkmseiirdtsctekviaslasgnkisihgmyssfspsrstgtlfieadkpipmsklimrghffprpgtyrwramawylghlrvfgkctdkdvwfllddigdewksgksiyrflsvlndevgkdtiltkkskilrrpwgdaapriskidsttaqsgdgthyykqkimlgrfpaskpwgtfgshidcaeldppvvlsskndrfgkkrfknlhkkketh*	atgcaatgcatctttgccgtactattacgggtagcttggtggtcatcgacgacgaaactcctagtgctcgtcagcccgtatcagactggatactacggcgtgtatgaccccccaacaaacggtcggttcccgaggcccgacgacgactctgatataatgatgtctgtgaaccggttcatgcagcctggcacttacaatgcgctgtactgctcaccaaacatggagctctctcagatgatcagtagaatcgtcggtggactgactcaggtgatggaacctaaaaactcattgttcggagttaaaaagggaaaattcgaaagctgctatgaatcaattcggattcggaataaagctaaactaaagcctgatgcgctaaagatgtcagagatcatccgcgat…
CSEP0401	bghP004231000001001	1	19	344			-	-				no		-	11.1284											CSEP0401	http://www.reading.ac.uk/bioinf/servlets/nFOLD/IntFOLDresults.jsp?time=13_40_52_660_2-9-2011_All_106k8cur4gdlq9nv&md5=106k8cur4gdlq9nv&targetname=CSEPs_bghP004231000001001	nFOLD4_1gkra_spk2_TS6	0.6272	0.0681	Hydrolase	-hydantoinase (dihydropyrimidinase	CSEP0401	mavnciyamlliqnslmqadrlvftsmdilssaerntyyevyaashggfpkpeddsgifmaidvsrtlgthhaiycshtmpftemmskitagaspmtdqeilnldrnpladqtchhhlqslaqsidaketstlselvkskkctarsiatlafeekisivgeyrhfvpastsssitinadypvkvedlilphqslilatphttiavvwyqgrvhilqqcgdykpawffntikfennnlrslstilesfhqtngrigrlvkkselgkklnrkqmkridnsgttdlhylkiafvdrsrrtqlvpgdlvdkaqcdayksrpplyirvldkifthkkptprsftptqns*	atggctgtaaactgcatctacgcgatgctcttaatacagaattctctcatgcaagcagaccgccttgttttcacttccatggatatcttatcgagtgcggagagaaatacttattatgaggtctatgcagcttctcatggtggattcccgaaacctgaagatgactcgggcattttcatggcgatagatgtttctcgtactctaggaactcaccatgcgatctattgttcacatacgatgccatttaccgaaatgatgtcaaaaattactgctggagcttcgcccatgacagaccaagaaatccttaatcttgatagaaatcctcttgcagatcaaacgtgtcaccatcatcttcaaagtctggctcagagtatcgatgctaaagagacttcaacctta…
CSEP0402	bghP004252000002001	26	31	394			-	Ribonuclease Ms	0.3625	YIC	37	yes	8 - 331, 105 - 131, 148 - 206, 224 - 257	-	4.48088											CSEP0402	http://www.reading.ac.uk/bioinf/servlets/nFOLD/IntFOLDresults.jsp?time=13_40_53_829_2-9-2011_All_hdjpmlj35g5ji10s&md5=hdjpmlj35g5ji10s&targetname=CSEPs_bghP004252000002001	nFOLD4_1rdsA_HHsearch_TS2	0.3625	0.0925	Hydrolase	P00653 (RNMS_ASPSA) - Guanyl-specific ribonuclease Ms	CSEP0402	mrvslhlstaklrhllaiiftaatllevslqsnlkgyicgdlvvrhdeaievarlafellkrkephyvypalledtklfgnkdknlflvpfrlfkhirngakygpdrvvvdeygdfvgvafdvnngeslvptyekcktfltyddlpsepnmenkykvlgfvcgsnflgaelktglkskcnglenlsptnkqffqfldqkgitlsnkklwykhtgkrdynsqqinqlaiyhveitrkchliqikqvvryvnpkpaclevwtrepsldisinpllntqnqnqesdeiyhcthitfrmiilknylnqfysilenspksiedalihqeedlmlwpilgperfvkktrkliknflklhllvnrfgfchhfafnelisspvdsihsetgdqtgklifnis*	atgagggtttcattacatctatcaaccgcaaaattaagacacttgcttgctattatctttacagccgctacgttactggaagtatccctgcaatccaatttaaagggatatatttgtggtgaccttgtcgtgcggcatgatgaagctatagaggtcgcgcggctcgcatttgaattgttgaaacgaaaggaacctcactatgtttatccagcattgcttgaggatactaaactattcggtaacaaggataaaaatctttttctggttccgttccgattgttcaagcatatccgtaatggtgcgaaatatggacctgatcgtgtcgtcgtggacgagtacggcgacttcgtgggcgttgcgtttgatgtgaacaatggggaaagtcttgtccctacttat…
CSEP0403	bghP004260000001001	26	31	396			-	-		YIC	37	no		-	6.44851								ZBBFA0_012274.FASLength: 497 20-Oct-2006	1		CSEP0403	http://www.reading.ac.uk/bioinf/servlets/nFOLD/IntFOLDresults.jsp?time=9_32_3_645_14-10-2011_All_bi6melhj74u03jfr&md5=bi6melhj74u03jfr&targetname=CSEPs_CSEP0403	nFOLD4_2y2na_sp3_TS4	0.03826	0.1901	Transferase	Q7CRA4 (Q7CRA4_STRR6) - Penicillin-binding protein 1b	CSEP0403	mqftvrqsttkfrrlhiilfltisvigltlqadisgyicddlvvpydkvvevakkasefvksvdgryrfpalledtqlfgvegqnmfvvpfrrfdsmrsggnkgrdrivldasgnfkgvvydtndgnvhpmptyrkcrpflddkhlelekyiddgyqisgfacgsnfldrdvetnlyneciryislpqkikdkykfprcryafqkinelwfqyntnknydnkqtkvinsfmatfnnrceflnikrisrvitheepcsytwtaipsaeatmtdslfdvqsknykisdefyacksyifritsiqnhmfhifslllsnepssiehmmhrqgelllwpmtlperheprinhpltfsigfdrsnqfsgiyfvtgsewtwkkakpcpnfnllesrlkargsg*	atgcagtttacagtaagacaatcgaccacaaaattcagacgtttgcacattattctctttctaacgatatcggtaattgggctaactttgcaagccgatataagtggttatatctgtgatgaccttgttgtaccatatgataaggttgttgaggtcgcgaagaaggcctctgaatttgtgaaatcagtagatggtcgctacaggtttcccgcattgttagaggatactcagctatttggcgtagagggtcaaaatatgtttgtggtgccctttagaaggtttgactctatgcgttctggtggaaataaagggcgggatcgtattgtcctagatgcctctggcaactttaaaggcgttgtttatgatactaacgatggaaatgttcacccaatgcctacc…
CSEP0404	bghP004322000001001	1	16	359			-	-		YSC	107	yes	55 - 134, 93 - 252, 120 - 258	-	7.29266											CSEP0404	http://www.reading.ac.uk/bioinf/servlets/nFOLD/IntFOLDresults.jsp?time=13_39_47_967_2-9-2011_All_8gijn8hg7k2k4dqq&md5=8gijn8hg7k2k4dqq&targetname=CSEPs_bghP004322000001001	nFOLD4_1e8ca_sp3_TS2 POOR:	0.4681	0.0817	Ligase	udp-n-acetylmuramyl tripeptide synthetase from e. Coli	CSEP0404	mncilaillkaatlssdksslvitsinsetpyygvflpveeiyfptpekhshiymtrntfngegtylraycsdklnenaiiqkvgaglynsgndketrlvrtnvglysclraieklrlesensemrlsqivgreecprgtiaslafwgycsfygtysnifpkaqvkgkqinadvplhindetydgklfvgmttppgkqflawyqgnlhvflrtkenawylltdpdgrhengvlisklawltngpfmplhqylaartsetgkvsrrkkcykfvtckyessnsrlthqmediklekleviyaqgdfgssprpeyinswmreiipkptqqnhgsssrsrdtdlwmneiypspdpsaessssq*	atgaattgcattctagcaattcttttgaaggcggcaacgttgtcatctgataaaagtagcttggtcattacgagtattaactcggaaaccccttactatggcgtcttcttacccgttgaggagatatatttcccgacgcccgaaaaacattcccacatatacatgacgcgtaacaccttcaatggtgaaggtacatatttgagggcctattgctcggataaattgaatgaaaacgcaataattcagaaagtcggagctggcttgtataattcaggtaatgataaagagactaggttagtccgaaccaatgttggcctttattcttgtctgagagctattgagaaattgcggctagaatcggaaaattctgagatgaggttatcccaaatcgtaggtcgc…
[truncated: 87 more rows]
